# Supplementary material for: scATAC-Seq reveals heterogeneity associated with spermatogonial differentiation in cultured male germline stem cells
Source: Sci Rep. 2022 Dec 12;12:21482. doi: 10.1038/s41598-022-25729-7 (PMC9744833; doi:10.1038/s41598-022-25729-7)
Supplement: Supplementary file 2 — Supplementary Information 2. [file 41598_2022_25729_MOESM2_ESM.xlsx]

## Sheet: scATAC-Seq_source_data
	Sample	TSSEnrichment	ReadsInTSS	ReadsInPromoter	ReadsInBlacklist	PromoterRatio	PassQC	NucleosomeRatio	nMultiFrags	nMonoFrags	nFrags	nDiFrags	DoubletScore	DoubletEnrichment	BlacklistRatio	FRIP	tssProportion	meanInsertSize	medianInsertSize	uniqueNuclearFrags	totalNuclearFrags	totalMitoFrags	totalNCfilteredFrags	duplicateProportion	librarySize	mito.pct
CTRL#alignments.possorted.tagged_BC0122_N01	CTRL	9.308	1523	7229	1210	0.134583	1	13.5016	8632	1852	26857	16373	-1	-1	0.0225267	0	0.225	252	217	57009	76342	2254	660	0.253	124033	1.81726
CTRL#alignments.possorted.tagged_BC0121_N01	CTRL	9.822	1612	7881	1433	0.146984	1	10.4961	7736	2332	26809	16741	-1	-1	0.0267261	0	0.243	244	214	57433	75912	1855	836	0.243	129433	1.43317
CTRL#alignments.possorted.tagged_BC0120_N01	CTRL	11.493	1834	8242	1478	0.153734	1	11.5555	8416	2135	26806	16255	-1	-1	0.0275685	0	0.252	247	213	57694	77609	8512	1061	0.257	124062	6.86109
CTRL#alignments.possorted.tagged_BC1496_N04	CTRL	13.398	2138	9006	1467	0.168041	1	8.42892	4358	2842	26797	19597	-1	-1	0.0273725	0	0.274	215	203	57659	76561	3949	1179	0.247	128315	3.07758
CTRL#alignments.possorted.tagged_BC0811_N02	CTRL	9.75	1871	8411	1322	0.157439	1	10.4792	6098	2327	26712	18287	-1	-1	0.0247454	0	0.267	233	209	56986	73632	3239	952	0.226	137252	2.35989
CTRL#alignments.possorted.tagged_BC0457_N02	CTRL	7.435	1254	6238	1366	0.117454	1	11.5615	7710	2114	26555	16731	-1	-1	0.0257202	0	0.208	447	217	56960	74811	4913	717	0.239	130682	3.75951
CTRL#alignments.possorted.tagged_BC0417_N02	CTRL	15.419	2336	9968	1382	0.188267	1	9.39788	7920	2546	26473	16007	-1	-1	0.0261021	0	0.301	245	214	57548	77212	8321	1395	0.255	124580	6.67924
CTRL#alignments.possorted.tagged_BC0123_N01	CTRL	7.263	972	4872	1541	0.092067	1	13.1416	7958	1871	26459	16630	-1	-1	0.0291205	0	0.158	249	216	56941	75452	7417	660	0.245	127433	5.82031
CTRL#alignments.possorted.tagged_BC0124_N01	CTRL	12.516	1972	8410	1322	0.159069	1	10.1071	7930	2380	26435	16125	-1	-1	0.0250047	0	0.262	245	213	56882	73284	5368	973	0.224	138249	3.88285
CTRL#alignments.possorted.tagged_BC0133_N01	CTRL	10.371	1744	8109	1294	0.153399	1	13.8239	9209	1783	26431	15439	-1	-1	0.0244788	0	0.256	255	217	56266	73845	2528	842	0.238	129363	1.95419
CTRL#alignments.possorted.tagged_BC0493_N02	CTRL	11.637	1951	8485	1404	0.160774	1	11.4354	7215	2122	26388	17051	-1	-1	0.026603	0	0.261	244	214	57679	73979	1713	947	0.22	142190	1.20473
CTRL#alignments.possorted.tagged_BC0128_N01	CTRL	11.458	1759	7882	1376	0.149405	1	12.4857	8233	1956	26378	16189	-1	-1	0.0260823	0	0.244	250	216	56351	73960	2850	820	0.238	129541	2.20008
CTRL#alignments.possorted.tagged_BC1067_N03	CTRL	10.489	1838	9216	1067	0.174698	1	13.8102	4932	1781	26377	19664	-1	-1	0.020226	0	0.291	226	205	57498	78067	1033	1047	0.263	120786	0.855232
CTRL#alignments.possorted.tagged_BC0126_N01	CTRL	14.878	2254	9623	1420	0.18251	1	9.84451	7335	2431	26363	16597	-1	-1	0.0269317	0	0.293	242	213	56427	74419	4763	1124	0.242	127947	3.72264
CTRL#alignments.possorted.tagged_BC0125_N01	CTRL	12.979	2104	8956	1569	0.170396	1	10.2645	7518	2333	26280	16429	-1	-1	0.0298516	0	0.272	2589	215	56440	72405	5763	1091	0.22	139042	4.14479
CTRL#alignments.possorted.tagged_BC0906_N03	CTRL	12.883	2290	9700	1349	0.184607	1	7.73404	4185	3008	26272	19079	-1	-1	0.0256737	0	0.294	215	204	56598	74881	3828	1248	0.244	127209	3.00922
CTRL#alignments.possorted.tagged_BC0127_N01	CTRL	11.513	1814	8209	1372	0.156302	1	11.2481	8604	2144	26260	15512	-1	-1	0.0261234	0	0.259	786	216	56366	75788	2297	914	0.256	121349	1.89289
CTRL#alignments.possorted.tagged_BC0130_N01	CTRL	9.888	1468	6982	1365	0.133229	1	11.4126	7840	2111	26203	16252	-1	-1	0.0260466	0	0.22	245	212	56307	72710	8661	836	0.226	135874	6.37429
CTRL#alignments.possorted.tagged_BC0512_N02	CTRL	11.219	1881	8209	1387	0.156756	1	10.4491	6755	2287	26184	17142	-1	-1	0.0264856	0	0.264	241	214	57605	72323	898	964	0.204	152666	0.588212
CTRL#alignments.possorted.tagged_BC0135_N01	CTRL	12.735	1775	7690	1331	0.147307	1	10.9844	7402	2178	26102	16522	-1	-1	0.0254961	0	0.244	243	211	55914	74433	3855	893	0.249	123579	3.11946
CTRL#alignments.possorted.tagged_BC0134_N01	CTRL	14.03	2324	9486	1404	0.18187	1	9.01113	7728	2605	26079	15746	-1	-1	0.0269182	0	0.296	243	214	56074	74175	7997	1078	0.244	126091	6.34224
CTRL#alignments.possorted.tagged_BC0414_N02	CTRL	7.595	1469	6899	1120	0.132378	1	13.5901	8449	1786	26058	15823	-1	-1	0.0214905	0	0.23	256	223	56710	72593	2453	729	0.219	140692	1.74352
CTRL#alignments.possorted.tagged_BC0496_N02	CTRL	11.455	1799	7945	1464	0.152583	1	9.04824	7041	2591	26035	16403	-1	-1	0.028116	0	0.249	240	213	57325	73158	6154	1018	0.216	143632	4.28456
CTRL#alignments.possorted.tagged_BC0142_N01	CTRL	10.149	1804	8156	1311	0.157197	1	12.1552	8333	1972	25942	15637	-1	-1	0.0252679	0	0.26	1287	218	55302	71315	4206	804	0.225	134016	3.13843
CTRL#alignments.possorted.tagged_BC0611_N02	CTRL	8.993	1258	5738	1252	0.110776	1	11.982	7463	1995	25899	16441	-1	-1	0.0241708	0	0.193	246	216	55825	78458	5836	743	0.288	108338	5.38684
CTRL#alignments.possorted.tagged_BC0144_N01	CTRL	7.775	1280	6348	1158	0.122633	1	12.4173	7378	1929	25882	16575	-1	-1	0.0223708	0	0.211	246	217	55031	71885	6254	673	0.234	128263	4.87592
CTRL#alignments.possorted.tagged_BC0944_N03	CTRL	12.455	2063	8613	1342	0.166518	1	9.08658	5087	2564	25862	18211	-1	-1	0.0259454	0	0.265	225	207	57146	74005	4389	1159	0.228	136688	3.21096
CTRL#alignments.possorted.tagged_BC0141_N01	CTRL	9.823	1637	7449	1467	0.144048	1	9.91431	6928	2369	25856	16559	-1	-1	0.0283687	0	0.231	2752	210	55400	69316	6751	871	0.201	148658	4.5413
CTRL#alignments.possorted.tagged_BC0499_N02	CTRL	9.476	1627	7114	1519	0.13758	1	9.53116	7027	2455	25854	16372	-1	-1	0.0293765	0	0.233	587	208	55517	74181	8193	891	0.252	121486	6.74399
CTRL#alignments.possorted.tagged_BC0137_N01	CTRL	10.08	1578	7178	1146	0.138861	1	10.3609	7839	2275	25846	15732	-1	-1	0.0221698	0	0.237	248	220	55689	74242	7299	748	0.25	122600	5.95351
CTRL#alignments.possorted.tagged_BC0138_N01	CTRL	10.909	1851	8316	1408	0.161013	1	11.1126	7460	2132	25824	16232	-1	-1	0.0272615	0	0.264	245	213	55604	74383	7535	980	0.252	121307	6.21151
CTRL#alignments.possorted.tagged_BC0143_N01	CTRL	8.765	1319	6551	1321	0.12709	1	12.9843	9402	1843	25773	14528	-1	-1	0.0256276	0	0.217	258	220	55275	76465	3051	719	0.277	111083	2.74659
CTRL#alignments.possorted.tagged_BC1046_N03	CTRL	8.147	1189	5565	1513	0.10797	1	9.43783	3985	2469	25771	19317	-1	-1	0.0293547	0	0.194	217	205	56302	74653	4018	830	0.246	125782	3.19442
CTRL#alignments.possorted.tagged_BC0787_N03	CTRL	13.389	2238	9246	1276	0.179785	1	7.42529	4346	3052	25714	18316	-1	-1	0.0248114	0	0.289	216	203	56830	72866	3151	1187	0.22	140245	2.24678
CTRL#alignments.possorted.tagged_BC0633_N02	CTRL	12.18	1876	8184	1584	0.159321	1	10.2501	5790	2283	25684	17611	-1	-1	0.0308363	0	0.259	673	208	56495	70722	3335	1098	0.201	151316	2.204
CTRL#alignments.possorted.tagged_BC1117_N03	CTRL	13.658	2152	9003	1325	0.175778	1	9.11814	6107	2531	25609	16971	-1	-1	0.0258698	0	0.276	233	209	55996	73862	6502	1154	0.242	126914	5.12315
CTRL#alignments.possorted.tagged_BC0140_N01	CTRL	10.858	1793	8220	1187	0.160497	1	8.82655	7662	2606	25608	15340	-1	-1	0.0231764	0	0.263	243	215	55432	75763	7619	913	0.268	114583	6.64933
CTRL#alignments.possorted.tagged_BC0663_N02	CTRL	7.99	1384	7150	965	0.140037	1	12.63	8367	1873	25529	15289	-1	-1	0.0189001	0	0.237	731	215	55156	76247	2245	635	0.277	111021	2.02214
CTRL#alignments.possorted.tagged_BC0562_N02	CTRL	11.425	1904	8321	1370	0.163112	1	9.5488	6097	2418	25507	16992	-1	-1	0.0268554	0	0.255	233	209	55841	70653	5099	1090	0.21	144026	3.54033
CTRL#alignments.possorted.tagged_BC0148_N01	CTRL	6.792	1101	6921	1137	0.135823	1	29.1158	7948	846	25478	16684	-1	-1	0.0223134	0	0.246	288	210	54636	74247	1798	846	0.264	114523	1.56999
CTRL#alignments.possorted.tagged_BC0172_N02	CTRL	7.84	1354	6855	1306	0.134798	1	11.0279	7741	2114	25427	15572	-1	-1	0.0256814	0	0.23	253	224	54080	70840	1816	603	0.237	125026	1.4525
CTRL#alignments.possorted.tagged_BC0918_N03	CTRL	7.86	1298	6167	1254	0.121302	1	10.1589	6027	2278	25420	17115	-1	-1	0.0246656	0	0.209	234	210	54535	74102	3705	837	0.264	114341	3.24031
CTRL#alignments.possorted.tagged_BC0971_N03	CTRL	7.58	1401	6763	1177	0.133067	1	11.0665	6357	2106	25412	16949	-1	-1	0.0231584	0	0.225	240	216	55999	73369	2307	758	0.237	129385	1.78305
CTRL#alignments.possorted.tagged_BC1752_N04	CTRL	13.891	2329	9466	1509	0.186309	1	7.59986	3205	2954	25404	19245	-1	-1	0.0297	0	0.289	2933	201	55532	73350	1940	1360	0.243	125384	1.54725
CTRL#alignments.possorted.tagged_BC0307_N02	CTRL	10.399	1586	7279	1399	0.143457	1	9.83725	5974	2341	25370	17055	-1	-1	0.0275719	0	0.235	234	209	55462	71668	4417	962	0.226	133551	3.30735
CTRL#alignments.possorted.tagged_BC0151_N01	CTRL	9.648	1681	7456	1468	0.147026	1	9.5606	6622	2401	25356	16333	-1	-1	0.0289478	0	0.248	237	210	54474	70662	2887	886	0.229	129639	2.22695
CTRL#alignments.possorted.tagged_BC0683_N02	CTRL	7.713	1114	5505	1413	0.108898	1	13.721	7906	1717	25276	15653	-1	-1	0.0279514	0	0.188	250	214	56071	73625	6807	700	0.238	128734	5.28765
CTRL#alignments.possorted.tagged_BC0822_N02	CTRL	9.966	1223	5855	1242	0.115821	1	13.1128	7634	1791	25276	15851	-1	-1	0.0245688	0	0.191	249	215	54401	72636	5825	704	0.251	119278	4.88355
CTRL#alignments.possorted.tagged_BC1194_N03	CTRL	12.226	1772	7662	1292	0.151585	1	9.24443	4687	2467	25273	18119	-1	-1	0.0255609	0	0.245	220	203	56184	73537	2098	1071	0.236	130193	1.61145
CTRL#alignments.possorted.tagged_BC0155_N01	CTRL	8.847	1385	6610	1207	0.130798	1	12.8988	7138	1818	25268	16312	-1	-1	0.023884	0	0.216	244	213	54079	71636	5130	660	0.245	121137	4.23487
CTRL#alignments.possorted.tagged_BC0158_N01	CTRL	6.795	1280	6539	1250	0.129475	1	12.4893	8830	1872	25252	14550	-1	-1	0.0247505	0	0.23	259	224	53867	69599	1549	635	0.226	129756	1.19378
CTRL#alignments.possorted.tagged_BC1000_N03	CTRL	9.845	1591	7305	1281	0.144711	1	9.77711	5115	2342	25240	17783	-1	-1	0.0253764	0	0.24	492	206	55525	70564	675	898	0.213	141078	0.478459
CTRL#alignments.possorted.tagged_BC0156_N01	CTRL	10.166	1920	8248	1487	0.163489	1	9.63449	6680	2372	25225	16173	-1	-1	0.0294747	0	0.262	240	214	53937	69019	7480	961	0.219	133965	5.58355
CTRL#alignments.possorted.tagged_BC1483_N03	CTRL	8.182	1442	7072	1374	0.140373	1	11.2163	6812	2062	25190	16316	-1	-1	0.0272727	0	0.232	352	215	56355	72959	2020	859	0.228	134919	1.49719
CTRL#alignments.possorted.tagged_BC0153_N01	CTRL	8.242	1411	6576	1222	0.130652	1	11.6781	8702	1985	25166	14479	-1	-1	0.0242788	0	0.225	255	222	54164	73190	3058	762	0.26	115143	2.65583
CTRL#alignments.possorted.tagged_BC0859_N02	CTRL	11.693	1677	7456	1305	0.148242	1	10.8455	6162	2123	25148	16863	-1	-1	0.0259464	0	0.244	3501	209	55679	71575	3246	919	0.222	136276	2.38193
CTRL#alignments.possorted.tagged_BC0875_N03	CTRL	9.581	1645	7814	1272	0.155416	1	10.9482	6692	2104	25139	16343	-1	-1	0.0252993	0	0.258	240	212	55082	72054	3504	985	0.236	127849	2.74073
CTRL#alignments.possorted.tagged_BC0555_N02	CTRL	14.735	2463	9789	1328	0.194915	1	9.16228	6254	2471	25111	16386	-1	-1	0.0264426	0	0.306	235	211	55941	71108	3489	1392	0.213	142032	2.45649
CTRL#alignments.possorted.tagged_BC0349_N02	CTRL	12.575	1867	8644	1420	0.172535	1	10.4593	8419	2186	25050	14445	-1	-1	0.0283433	0	0.285	253	219	54174	74198	5844	955	0.27	111427	5.24469
CTRL#alignments.possorted.tagged_BC0159_N01	CTRL	9.448	1188	5608	1134	0.111967	1	13.4091	8401	1738	25043	14904	-1	-1	0.0226411	0	0.195	2825	217	53690	73883	2572	653	0.273	109213	2.35503
CTRL#alignments.possorted.tagged_BC0808_N02	CTRL	8.317	1239	7055	1145	0.140925	1	23.981	4394	1002	25031	19635	-1	-1	0.0228716	0	0.235	1612	203	54903	71677	1752	666	0.234	128179	1.36684
CTRL#alignments.possorted.tagged_BC0152_N01	CTRL	11.986	1949	8552	1253	0.17089	1	10.4938	7282	2177	25022	15563	-1	-1	0.025038	0	0.281	244	213	54366	69126	2313	854	0.214	137899	1.67731
CTRL#alignments.possorted.tagged_BC0162_N01	CTRL	7.417	1075	5634	1355	0.112739	1	15.5477	9261	1510	24987	14216	-1	-1	0.0271141	0	0.194	259	219	53458	72361	4486	612	0.261	113151	3.96461
CTRL#alignments.possorted.tagged_BC0161_N01	CTRL	10.728	1739	7830	1092	0.156807	1	11.0265	8209	2076	24967	14682	-1	-1	0.0218689	0	0.263	251	218	53531	71017	3782	850	0.246	119416	3.16708
CTRL#alignments.possorted.tagged_BC0962_N03	CTRL	10.583	1614	7299	1282	0.146343	1	10.6424	6969	2142	24938	15827	-1	-1	0.0257037	0	0.236	242	214	56343	73173	3667	1046	0.23	133608	2.7446
CTRL#alignments.possorted.tagged_BC0502_N02	CTRL	14.252	2152	9205	1367	0.18475	1	8.50477	7624	2621	24912	14667	-1	-1	0.0274366	0	0.292	245	215	55716	73622	7813	1172	0.243	125661	6.21752
CTRL#alignments.possorted.tagged_BC1485_N03	CTRL	13.801	2279	9242	1355	0.185605	1	8.51357	5774	2617	24897	16506	-1	-1	0.0272121	0	0.3	232	210	55240	70190	939	1175	0.213	140433	0.668646
CTRL#alignments.possorted.tagged_BC0527_N03	CTRL	10.993	1560	7139	1310	0.14348	1	12.0115	7024	1912	24878	15942	-1	-1	0.0263285	0	0.233	244	214	54045	70672	2387	970	0.235	125574	1.90087
CTRL#alignments.possorted.tagged_BC0326_N02	CTRL	13.011	1728	7394	1471	0.148647	1	10.2845	6788	2204	24871	15879	-1	-1	0.0295726	0	0.243	240	211	54623	69633	6604	992	0.216	137360	4.8078
CTRL#alignments.possorted.tagged_BC1422_N03	CTRL	12.711	1977	8556	1278	0.172222	1	10.3528	5735	2188	24840	16917	-1	-1	0.0257246	0	0.282	417	211	53550	69794	1591	1071	0.233	125638	1.26634
CTRL#alignments.possorted.tagged_BC0698_N02	CTRL	14.314	1959	8333	1212	0.167957	1	10.2657	6278	2202	24807	16327	-1	-1	0.0244286	0	0.269	1523	211	54445	69695	879	1044	0.219	135064	0.650803
CTRL#alignments.possorted.tagged_BC0786_N02	CTRL	10.202	1561	7129	1292	0.143898	1	10.3994	6944	2173	24771	15654	-1	-1	0.0260789	0	0.239	243	215	55035	72000	5824	902	0.236	127702	4.56062
CTRL#alignments.possorted.tagged_BC0974_N03	CTRL	13.854	2001	8392	1286	0.16957	1	9.35789	5343	2389	24745	17013	-1	-1	0.025985	0	0.274	229	209	53764	71146	2744	987	0.244	120771	2.27207
CTRL#alignments.possorted.tagged_BC0314_N02	CTRL	12.942	1928	8342	1339	0.168627	1	10.087	6749	2231	24735	15755	-1	-1	0.0270669	0	0.272	241	213	54682	71916	5296	1059	0.24	124974	4.23768
CTRL#alignments.possorted.tagged_BC0166_N01	CTRL	11.786	1738	7817	1281	0.158072	1	11.3506	7142	2002	24726	15582	-1	-1	0.0259039	0	0.271	246	216	52763	69099	5801	831	0.236	122063	4.75246
CTRL#alignments.possorted.tagged_BC0795_N03	CTRL	15.283	2354	9631	1250	0.194778	1	9.2119	5852	2421	24723	16450	-1	-1	0.0252801	0	0.307	234	212	54293	69746	2368	1116	0.222	133170	1.77818
CTRL#alignments.possorted.tagged_BC0742_N02	CTRL	7.532	1027	4936	1444	0.0998826	1	11.1899	6167	2027	24709	16515	-1	-1	0.0292201	0	0.178	908	213	52974	71802	4281	677	0.262	111753	3.83077
CTRL#alignments.possorted.tagged_BC0351_N02	CTRL	9.919	1638	7617	1193	0.154197	1	10.0313	7485	2239	24699	14975	-1	-1	0.0241508	0	0.253	248	219	54614	72566	3595	864	0.247	121320	2.96324
CTRL#alignments.possorted.tagged_BC2033_N04	CTRL	13.199	1993	8239	1347	0.167032	1	8.43497	3188	2614	24663	18861	-1	-1	0.0273081	0	0.273	2577	202	55234	70246	4635	1177	0.214	139991	3.31093
CTRL#alignments.possorted.tagged_BC0423_N02	CTRL	11.942	1580	7030	1153	0.142695	1	10.7133	7087	2103	24633	15443	-1	-1	0.0234036	0	0.23	244	213	54350	72939	1877	878	0.255	117582	1.59633
CTRL#alignments.possorted.tagged_BC1049_N03	CTRL	14.74	2047	8199	1294	0.166423	1	9.51344	5866	2343	24633	16424	-1	-1	0.0262656	0	0.274	234	209	54210	69543	3144	1049	0.22	133556	2.35407
CTRL#alignments.possorted.tagged_BC0165_N01	CTRL	13.24	2260	9300	1400	0.188948	1	9.2286	7464	2406	24610	14740	-1	-1	0.0284437	0	0.299	245	214	52909	69157	7001	1162	0.235	123088	5.6878
CTRL#alignments.possorted.tagged_BC0167_N01	CTRL	9.835	1649	7358	1309	0.149796	1	13.1556	8820	1735	24560	14005	-1	-1	0.026649	0	0.249	257	220	52711	70531	6675	812	0.253	114918	5.80849
CTRL#alignments.possorted.tagged_BC0945_N02	CTRL	8.326	1211	6122	1638	0.124649	1	10.4485	5906	2145	24557	16506	-1	-1	0.033351	0	0.209	236	211	54450	70473	1984	734	0.227	130470	1.52066
CTRL#alignments.possorted.tagged_BC0164_N01	CTRL	15.695	2243	9280	1394	0.188979	1	8.79378	6553	2507	24553	15493	-1	-1	0.0283876	0	0.305	238	212	52934	68158	10308	1090	0.223	128888	7.99764
CTRL#alignments.possorted.tagged_BC0170_N01	CTRL	10.685	1500	6880	1197	0.140128	1	10.7628	6693	2087	24549	15769	-1	-1	0.0243798	0	0.235	1183	214	52464	65036	2553	789	0.193	145758	1.75153
CTRL#alignments.possorted.tagged_BC1436_N03	CTRL	8.255	1259	5858	1231	0.1194	1	11.1802	5417	2014	24531	17100	-1	-1	0.0250907	0	0.207	234	213	52120	69649	4462	764	0.252	114022	3.91328
CTRL#alignments.possorted.tagged_BC0771_N02	CTRL	11.652	1830	7756	1274	0.158447	1	9.77719	5700	2271	24475	16504	-1	-1	0.0260266	0	0.26	235	213	53875	68732	1723	914	0.216	135138	1.27499
CTRL#alignments.possorted.tagged_BC0168_N01	CTRL	8.712	1443	7121	1297	0.145612	1	11.501	8253	1956	24452	14243	-1	-1	0.0265213	0	0.243	252	218	52698	71321	5273	733	0.261	111586	4.7255
CTRL#alignments.possorted.tagged_BC1313_N03	CTRL	13.195	2039	8628	1334	0.176528	1	8.75569	4864	2505	24438	17069	-1	-1	0.0272936	0	0.284	226	209	53227	69993	2955	1004	0.24	121695	2.4282
CTRL#alignments.possorted.tagged_BC1626_N03	CTRL	12.721	1741	7852	1446	0.161007	1	11.1253	5975	2011	24384	16398	-1	-1	0.0296506	0	0.255	239	214	52618	67208	2117	853	0.217	131472	1.61023
CTRL#alignments.possorted.tagged_BC0171_N01	CTRL	8.243	1074	5431	1227	0.11146	1	16.0252	8583	1431	24363	14349	-1	-1	0.0251816	0	0.19	1391	217	52284	69688	3476	532	0.25	115169	3.01817
CTRL#alignments.possorted.tagged_BC0175_N01	CTRL	7.209	1307	6586	1245	0.135236	1	12.8746	8703	1755	24350	13892	-1	-1	0.0255647	0	0.228	260	225	52144	69508	2031	623	0.25	114831	1.76869
CTRL#alignments.possorted.tagged_BC0177_N01	CTRL	8.217	1166	5787	1244	0.118908	1	12.6708	8759	1780	24334	13795	-1	-1	0.0255609	0	0.215	1667	222	51946	68564	2196	644	0.242	117523	1.86857
CTRL#alignments.possorted.tagged_BC1204_N03	CTRL	11.986	1949	8005	1066	0.16482	1	8.91588	4493	2449	24284	17342	-1	-1	0.0219486	0	0.265	1518	206	52618	69077	2274	939	0.238	120876	1.88127
CTRL#alignments.possorted.tagged_BC0217_N02	CTRL	11.166	1686	7624	1171	0.156989	1	12.3859	7369	1814	24282	15099	-1	-1	0.0241125	0	0.263	250	216	51773	67891	3809	773	0.237	119322	3.1922
CTRL#alignments.possorted.tagged_BC0178_N01	CTRL	11.807	1920	8576	1189	0.176723	1	10.2646	7667	2154	24264	14443	-1	-1	0.0245013	0	0.291	1751	217	51835	68563	4410	936	0.244	116581	3.78278
CTRL#alignments.possorted.tagged_BC0597_N02	CTRL	9.855	1722	7797	1132	0.160862	1	9.76155	7077	2252	24235	14906	-1	-1	0.0233547	0	0.264	246	218	53918	69288	3511	1021	0.222	132106	2.65771
CTRL#alignments.possorted.tagged_BC1948_N04	CTRL	13.77	2121	8879	1258	0.183306	1	8.80923	5114	2469	24219	16636	-1	-1	0.0259713	0	0.295	228	209	54191	69391	2175	1253	0.219	134301	1.6195
CTRL#alignments.possorted.tagged_BC0179_N01	CTRL	8.614	1131	5800	1287	0.119835	1	15.4291	8039	1473	24200	14688	-1	-1	0.0265909	0	0.205	253	214	51689	68864	4608	617	0.249	113995	4.04228
CTRL#alignments.possorted.tagged_BC0180_N01	CTRL	7.644	1050	5070	1224	0.104761	1	13.3099	8716	1691	24198	13791	-1	-1	0.0252913	0	0.186	257	219	51642	66883	6242	548	0.228	123491	5.05462
CTRL#alignments.possorted.tagged_BC0903_N02	CTRL	8.206	1007	5065	1491	0.104905	1	11.9651	6380	1862	24141	15899	-1	-1	0.0308811	0	0.184	242	212	51954	69524	5088	745	0.253	113243	4.49299
CTRL#alignments.possorted.tagged_BC1217_N03	CTRL	11.547	1452	6229	1276	0.12905	1	7.66882	4216	2784	24134	17134	-1	-1	0.0264357	0	0.217	221	205	54088	69945	5755	914	0.227	129941	4.42893
CTRL#alignments.possorted.tagged_BC0632_N02	CTRL	8.186	1298	6134	1042	0.127256	1	10.9786	6751	2012	24101	15338	-1	-1	0.0216174	0	0.219	1603	211	51814	70438	1928	754	0.264	108510	1.77679
CTRL#alignments.possorted.tagged_BC0329_N02	CTRL	11.709	1632	7029	1237	0.145927	1	12.6997	7041	1758	24084	15285	-1	-1	0.025681	0	0.241	385	213	52366	68642	3699	766	0.237	120823	3.0615
CTRL#alignments.possorted.tagged_BC0176_N01	CTRL	13.758	1862	7884	1058	0.163698	1	8.52195	6644	2529	24081	14908	-1	-1	0.0219675	0	0.27	240	213	52084	71293	4510	969	0.269	107280	4.20395
CTRL#alignments.possorted.tagged_BC1271_N03	CTRL	11.52	1565	7133	1332	0.148326	1	10.4337	4499	2103	24045	17443	-1	-1	0.0276981	0	0.241	936	206	53162	67760	1981	1054	0.215	133755	1.48107
CTRL#alignments.possorted.tagged_BC0721_N02	CTRL	9.835	1485	6394	1455	0.132987	1	8.37598	5040	2564	24040	16436	-1	-1	0.0302621	0	0.215	228	210	53373	68600	7199	962	0.222	130696	5.5082
CTRL#alignments.possorted.tagged_BC0520_N03	CTRL	4.581	657	4924	1106	0.102485	1	34.9626	5269	668	24023	18086	-1	-1	0.0230196	0	0.183	235	204	50800	66278	849	383	0.234	118824	0.714502
CTRL#alignments.possorted.tagged_BC0181_N01	CTRL	11.463	1783	7793	1105	0.162212	1	11.1687	8122	1974	24021	13925	-1	-1	0.0230007	0	0.27	253	217	51402	69931	3897	795	0.265	107447	3.6269
CTRL#alignments.possorted.tagged_BC0843_N02	CTRL	13.659	2090	8546	1320	0.178146	1	9.67943	5132	2246	23986	16608	-1	-1	0.0275161	0	0.289	229	207	51347	66771	2140	1128	0.231	121288	1.7644
CTRL#alignments.possorted.tagged_BC0917_N03	CTRL	14.904	2145	9017	1279	0.188097	1	8.15546	5348	2618	23969	16003	-1	-1	0.0266803	0	0.297	632	206	52904	69429	3184	1189	0.238	121651	2.61732
CTRL#alignments.possorted.tagged_BC0972_N02	CTRL	13.618	2125	8938	1214	0.186847	1	9.20828	5788	2343	23918	15787	-1	-1	0.0253784	0	0.304	235	210	52807	67138	1597	1080	0.213	133983	1.19194
CTRL#alignments.possorted.tagged_BC0851_N02	CTRL	8.377	1121	5492	1325	0.114843	1	11.2936	6602	1945	23911	15364	-1	-1	0.0277069	0	0.2	1880	214	53099	68552	2381	767	0.225	128223	1.85692
CTRL#alignments.possorted.tagged_BC0186_N01	CTRL	8.3	1270	5862	1253	0.122667	1	12.1793	8020	1813	23894	14061	-1	-1	0.02622	0	0.207	2024	216	51025	69460	3532	757	0.265	106502	3.31637
CTRL#alignments.possorted.tagged_BC0185_N01	CTRL	8.594	1276	6181	1138	0.129348	1	14.1798	8878	1574	23893	13441	-1	-1	0.0238145	0	0.228	262	225	51026	67923	894	697	0.249	112790	0.792623
CTRL#alignments.possorted.tagged_BC0187_N01	CTRL	13.253	2068	8884	1260	0.186013	1	11.1651	6882	1963	23880	15035	-1	-1	0.0263819	0	0.3	245	214	50968	66657	2216	1012	0.235	118380	1.87194
CTRL#alignments.possorted.tagged_BC0780_N02	CTRL	9.841	1158	5421	1282	0.113576	1	11.2889	6538	1942	23865	15385	-1	-1	0.0268594	0	0.192	240	210	53400	70500	7277	801	0.243	120732	6.0274
CTRL#alignments.possorted.tagged_BC0625_N02	CTRL	13.187	1858	7815	1276	0.163912	1	8.55854	5858	2494	23839	15487	-1	-1	0.0267629	0	0.264	235	212	52915	68772	7356	1050	0.231	125199	5.87545
CTRL#alignments.possorted.tagged_BC1116_N03	CTRL	9.079	1215	5480	1227	0.114967	1	10.8161	5444	2017	23833	16372	-1	-1	0.0257416	0	0.2	232	208	50895	68284	2957	697	0.255	110184	2.68369
CTRL#alignments.possorted.tagged_BC0961_N02	CTRL	8.304	1019	5015	1539	0.105216	1	11.406	5878	1921	23832	16033	-1	-1	0.0322885	0	0.182	1271	209	52971	68496	4596	809	0.227	127284	3.61082
CTRL#alignments.possorted.tagged_BC1585_N04	CTRL	16.093	2243	8926	1369	0.18745	1	7.37166	3586	2844	23809	17379	-1	-1	0.0287496	0	0.292	212	202	53369	69231	3736	1362	0.229	126996	2.94182
CTRL#alignments.possorted.tagged_BC0276_N02	CTRL	12.422	1813	7997	1231	0.167948	1	12.2267	6689	1800	23808	15319	-1	-1	0.0258527	0	0.277	245	214	51160	64001	1712	813	0.201	137359	1.24637
CTRL#alignments.possorted.tagged_BC0183_N01	CTRL	7.959	1266	6341	1078	0.13345	1	12.3173	7452	1784	23758	14522	-1	-1	0.0226871	0	0.227	403	220	51055	66959	7067	653	0.238	117619	6.00838
CTRL#alignments.possorted.tagged_BC0378_N02	CTRL	11.862	1821	8424	1445	0.17734	1	12.541	7322	1754	23751	14675	-1	-1	0.0304198	0	0.286	251	219	51938	67889	2377	929	0.235	120823	1.96734
CTRL#alignments.possorted.tagged_BC0184_N01	CTRL	7.395	1083	5632	1321	0.118638	1	13.9377	8859	1589	23736	13288	-1	-1	0.0278269	0	0.207	466	221	51054	68356	3247	659	0.253	111126	2.92191
CTRL#alignments.possorted.tagged_BC1127_N03	CTRL	11.098	1771	7539	1090	0.159198	1	8.14208	3880	2590	23678	17208	-1	-1	0.0230171	0	0.251	218	205	52396	68184	10574	1045	0.232	123500	8.56194
CTRL#alignments.possorted.tagged_BC0956_N03	CTRL	11.656	1660	7500	1208	0.158435	1	10.081	5674	2136	23669	15859	-1	-1	0.0255186	0	0.262	1396	209	52287	67756	2782	1006	0.228	124821	2.22879
CTRL#alignments.possorted.tagged_BC0713_N02	CTRL	11.265	1462	6782	1250	0.143334	1	10.223	5851	2108	23658	15699	-1	-1	0.0264181	0	0.236	618	213	52531	68197	5796	847	0.23	124708	4.64766
CTRL#alignments.possorted.tagged_BC0190_N01	CTRL	8.149	963	4647	1431	0.0982702	1	15.0734	8541	1471	23644	13632	-1	-1	0.0302614	0	0.169	1737	219	50599	67835	8767	568	0.254	109762	7.98728
CTRL#alignments.possorted.tagged_BC0807_N02	CTRL	8.305	1254	6001	1124	0.126946	1	13.1026	7393	1676	23636	14567	-1	-1	0.0237773	0	0.215	1286	214	52477	69162	2104	694	0.241	119220	1.7648
CTRL#alignments.possorted.tagged_BC0779_N02	CTRL	11.687	1688	7446	1322	0.157607	1	9.52205	6671	2245	23622	14706	-1	-1	0.0279824	0	0.268	243	215	50979	69157	8960	917	0.263	107317	8.3491
CTRL#alignments.possorted.tagged_BC0841_N02	CTRL	10.851	1748	7564	1196	0.160214	1	9.41748	6594	2266	23606	14746	-1	-1	0.0253325	0	0.266	241	211	52224	66071	2665	954	0.21	134736	1.97794
CTRL#alignments.possorted.tagged_BC0192_N01	CTRL	8.674	1209	5572	1208	0.118251	1	14.4391	8474	1526	23560	13560	-1	-1	0.0256367	0	0.207	258	218	50358	67871	2036	667	0.258	107757	1.88944
CTRL#alignments.possorted.tagged_BC0914_N03	CTRL	14.498	1867	8005	1204	0.170326	1	9.99111	4960	2138	23499	16401	-1	-1	0.0256181	0	0.272	228	208	51512	67359	3237	950	0.235	119693	2.70442
CTRL#alignments.possorted.tagged_BC0825_N02	CTRL	7.383	1029	5122	1324	0.10923	1	10.5441	6277	2031	23446	15138	-1	-1	0.0282351	0	0.191	874	213	52576	68878	2848	719	0.237	121508	2.34388
CTRL#alignments.possorted.tagged_BC0198_N01	CTRL	9.408	1183	5565	1191	0.118849	1	13.1891	7904	1650	23412	13858	-1	-1	0.0254357	0	0.203	253	216	49948	67284	6552	606	0.258	107019	6.12228
CTRL#alignments.possorted.tagged_BC0658_N02	CTRL	9.509	1599	7168	1209	0.15311	1	12.0117	7171	1799	23408	14438	-1	-1	0.0258245	0	0.262	1448	218	51306	65558	4937	798	0.217	128029	3.85616
CTRL#alignments.possorted.tagged_BC0195_N01	CTRL	8.298	989	5159	1277	0.110599	1	14.528	8391	1502	23323	13430	-1	-1	0.0273764	0	0.186	260	222	50003	66429	3931	676	0.247	111124	3.53749
CTRL#alignments.possorted.tagged_BC0770_N02	CTRL	8.922	1158	5737	1325	0.123186	1	13.0024	7793	1663	23286	13830	-1	-1	0.0284506	0	0.207	254	219	52235	68673	2771	711	0.239	119504	2.31875
CTRL#alignments.possorted.tagged_BC0196_N01	CTRL	12.001	1903	8402	1450	0.180448	1	9.31502	6247	2257	23281	14777	-1	-1	0.0311413	0	0.289	240	213	49968	64953	3148	972	0.231	118166	2.66405
CTRL#alignments.possorted.tagged_BC0202_N01	CTRL	7.34	860	4526	1262	0.0972915	1	9.99244	5284	2116	23260	15860	-1	-1	0.0271281	0	0.159	230	207	49752	64902	8433	623	0.233	116419	7.24366
CTRL#alignments.possorted.tagged_BC0200_N01	CTRL	8.903	1187	5431	1179	0.116751	1	11.5589	7344	1852	23259	14063	-1	-1	0.025345	0	0.201	249	216	49853	67403	4167	687	0.26	105828	3.93752
CTRL#alignments.possorted.tagged_BC1157_N03	CTRL	12.179	1716	7577	1325	0.162946	1	7.93543	2560	2602	23250	18088	-1	-1	0.0284946	0	0.267	207	201	49182	65192	3923	869	0.246	109969	3.56737
CTRL#alignments.possorted.tagged_BC0939_N02	CTRL	13.075	1763	7750	1093	0.166695	1	10.4852	6453	2024	23246	14769	-1	-1	0.0235094	0	0.264	241	212	51674	65868	4309	995	0.215	129981	3.3151
CTRL#alignments.possorted.tagged_BC0691_N02	CTRL	13.382	1926	8023	1146	0.172842	1	9.38899	5526	2234	23209	15449	-1	-1	0.0246887	0	0.276	1286	208	49999	66427	2146	965	0.247	111100	1.93159
CTRL#alignments.possorted.tagged_BC1124_N03	CTRL	11.065	1531	6679	1290	0.14395	1	9.23335	5962	2267	23199	14970	-1	-1	0.0278029	0	0.236	236	210	49960	68233	2957	904	0.268	103457	2.85819
CTRL#alignments.possorted.tagged_BC0665_N02	CTRL	11.67	1768	7658	1009	0.165072	1	10.1788	6869	2075	23196	14252	-1	-1	0.0217494	0	0.266	246	215	51593	68437	1572	862	0.246	115134	1.36537
CTRL#alignments.possorted.tagged_BC0543_N02	CTRL	11.101	1508	6721	950	0.145018	1	10.751	6032	1972	23173	15169	-1	-1	0.020498	0	0.246	237	209	51587	68080	1335	812	0.242	116759	1.14338
CTRL#alignments.possorted.tagged_BC1329_N03	CTRL	7.955	1165	5525	1227	0.119351	1	9.71078	5548	2161	23146	15437	-1	-1	0.0265057	0	0.199	233	209	51842	67344	4816	858	0.23	122844	3.92042
CTRL#alignments.possorted.tagged_BC0199_N01	CTRL	7.402	1069	5319	1158	0.11504	1	13.6131	9242	1582	23118	12294	-1	-1	0.0250454	0	0.198	264	226	49944	67269	2048	596	0.258	107049	1.91314
CTRL#alignments.possorted.tagged_BC0205_N01	CTRL	7.76	964	4925	1326	0.106569	1	12.82	6580	1672	23107	14855	-1	-1	0.0286926	0	0.18	244	211	49617	65259	3440	653	0.24	113377	3.03413
CTRL#alignments.possorted.tagged_BC1261_N03	CTRL	11.321	1858	8158	1148	0.176664	1	8.84186	5033	2346	23089	15710	-1	-1	0.0248603	0	0.286	2930	208	49338	67843	2291	1021	0.273	100537	2.27876
CTRL#alignments.possorted.tagged_BC0203_N01	CTRL	8.941	1192	5892	1048	0.127604	1	12.9162	7647	1659	23087	13781	-1	-1	0.0226968	0	0.215	252	216	49648	65942	2257	547	0.247	110405	2.04429
CTRL#alignments.possorted.tagged_BC0201_N01	CTRL	11.431	1651	7425	1272	0.160958	1	9.84901	7953	2126	23065	12986	-1	-1	0.0275742	0	0.266	509	221	49755	66117	3354	742	0.247	110493	3.03549
CTRL#alignments.possorted.tagged_BC0204_N01	CTRL	9.547	1562	7319	1132	0.158819	1	11.2564	7884	1880	23042	13278	-1	-1	0.0245638	0	0.26	253	220	49641	68217	4747	834	0.272	101302	4.68599
CTRL#alignments.possorted.tagged_BC0209_N01	CTRL	11.051	1585	7555	1114	0.164011	1	12.7504	8085	1675	23032	13272	-1	-1	0.0241837	0	0.27	257	222	49129	65169	2378	700	0.246	109633	2.16905
CTRL#alignments.possorted.tagged_BC1070_N02	CTRL	6.774	992	4965	1301	0.107893	1	13.3627	6668	1602	23009	14739	-1	-1	0.0282715	0	0.185	246	214	49323	65469	6543	661	0.247	109870	5.95522
CTRL#alignments.possorted.tagged_BC0838_N02	CTRL	16.79	2230	9178	1252	0.199487	1	9.16527	5265	2263	23004	15476	-1	-1	0.0272127	0	0.31	1693	211	50499	64010	2651	1038	0.211	129442	2.04802
CTRL#alignments.possorted.tagged_BC1759_N04	CTRL	14.112	1803	7543	1337	0.163964	1	7.47531	3627	2714	23002	16661	-1	-1	0.0290627	0	0.259	576	203	50950	64888	4094	1039	0.215	128535	3.18512
CTRL#alignments.possorted.tagged_BC0570_N02	CTRL	14.51	2103	8532	1434	0.185607	1	8.6369	5313	2385	22984	15286	-1	-1	0.0311956	0	0.293	232	211	50451	64703	3778	1055	0.22	124405	3.03686
CTRL#alignments.possorted.tagged_BC0212_N01	CTRL	6.244	927	4872	1170	0.106121	1	13.8384	8055	1547	22955	13353	-1	-1	0.0254846	0	0.188	1743	220	48969	61923	5964	512	0.209	126549	4.7128
CTRL#alignments.possorted.tagged_BC0403_N02	CTRL	11.753	1656	7746	1314	0.168758	1	10.0072	7297	2085	22950	13568	-1	-1	0.0286275	0	0.278	250	219	50527	67801	4037	915	0.255	109343	3.69205
CTRL#alignments.possorted.tagged_BC0206_N01	CTRL	15.627	2107	8769	1379	0.191104	1	8.52782	5639	2408	22943	14896	-1	-1	0.0300527	0	0.302	1097	210	49556	65145	8804	1068	0.239	113404	7.76339
CTRL#alignments.possorted.tagged_BC0214_N01	CTRL	8.567	1233	5805	1343	0.126669	1	15.2741	8319	1408	22914	13187	-1	-1	0.0293052	0	0.21	260	220	48824	65621	2143	689	0.256	105220	2.03669
CTRL#alignments.possorted.tagged_BC1034_N02	CTRL	14.478	2230	9246	1245	0.201948	1	9.21508	6011	2241	22892	14640	-1	-1	0.0271929	0	0.319	239	211	50648	64589	1849	1100	0.216	127213	1.45347
CTRL#alignments.possorted.tagged_BC0949_N02	CTRL	11.895	1706	7617	1311	0.166412	1	10.1585	6320	2051	22886	14515	-1	-1	0.028642	0	0.276	243	215	51030	66460	6009	933	0.232	119991	5.00788
CTRL#alignments.possorted.tagged_BC0648_N02	CTRL	8.194	1382	6486	1100	0.141733	1	9.52968	6383	2173	22881	14325	-1	-1	0.0240374	0	0.238	243	217	50971	66419	2918	734	0.233	119661	2.43856
CTRL#alignments.possorted.tagged_BC0677_N02	CTRL	15.486	2002	8007	1121	0.175231	1	10.4121	6526	2002	22847	14319	-1	-1	0.0245328	0	0.284	244	213	50052	62440	3145	907	0.198	135774	2.31635
CTRL#alignments.possorted.tagged_BC0927_N02	CTRL	12.552	1610	6983	1104	0.152948	1	12.8856	7465	1644	22828	13719	-1	-1	0.0241808	0	0.249	252	219	50923	67079	3550	906	0.241	115859	3.06407
CTRL#alignments.possorted.tagged_BC0357_N02	CTRL	11.283	1510	6844	1403	0.150002	1	9.68525	5873	2135	22813	14805	-1	-1	0.03075	0	0.246	238	211	49794	64731	5680	850	0.231	117731	4.82456
CTRL#alignments.possorted.tagged_BC0950_N02	CTRL	9.736	1121	5387	1109	0.11811	1	11.9648	7096	1759	22805	13950	-1	-1	0.0243148	0	0.203	249	216	49228	66056	1318	674	0.255	106540	1.23709
CTRL#alignments.possorted.tagged_BC0210_N01	CTRL	12.271	1828	8047	1282	0.176679	1	9.67151	7940	2134	22773	12699	-1	-1	0.0281474	0	0.284	253	220	49042	65027	5642	907	0.246	109561	5.14964
CTRL#alignments.possorted.tagged_BC1008_N02	CTRL	10.042	1207	5841	1132	0.128295	1	11.453	7141	1828	22764	13795	-1	-1	0.0248638	0	0.215	248	217	50961	66820	4974	837	0.237	117482	4.23384
CTRL#alignments.possorted.tagged_BC1334_N03	CTRL	11.59	1475	6383	1294	0.14031	1	9.99903	4290	2068	22746	16388	-1	-1	0.0284446	0	0.227	633	205	50210	64281	5510	816	0.219	124513	4.42524
CTRL#alignments.possorted.tagged_BC0712_N02	CTRL	10.142	1470	6442	1181	0.141614	1	11.7709	6467	1781	22745	14497	-1	-1	0.0259617	0	0.235	1663	216	49949	64430	5132	725	0.225	120939	4.24346
CTRL#alignments.possorted.tagged_BC0612_N02	CTRL	10.329	1424	6353	1202	0.139731	1	9.32849	3828	2201	22733	16704	-1	-1	0.0264373	0	0.231	1836	204	50013	64426	5322	962	0.224	121603	4.37654
CTRL#alignments.possorted.tagged_BC0657_N02	CTRL	8.374	1239	5712	987	0.125643	1	11.6213	6122	1801	22731	14808	-1	-1	0.0217104	0	0.215	240	211	50579	66866	1200	649	0.244	113924	1.05333
CTRL#alignments.possorted.tagged_BC1207_N03	CTRL	11.725	1954	8675	1081	0.1914	1	8.06118	5276	2501	22662	14885	-1	-1	0.0238505	0	0.294	230	209	50950	67269	2191	1030	0.243	115176	1.90231
CTRL#alignments.possorted.tagged_BC0213_N01	CTRL	8.851	1332	6213	1126	0.137207	1	9.06267	6394	2250	22641	13997	-1	-1	0.0248664	0	0.232	241	213	48851	65754	2861	705	0.257	104881	2.72785
CTRL#alignments.possorted.tagged_BC0220_N01	CTRL	8.596	1298	6442	1039	0.142289	1	15.2856	7416	1390	22637	13831	-1	-1	0.0229492	0	0.235	258	223	48098	62863	799	558	0.235	111925	0.713871
CTRL#alignments.possorted.tagged_BC0526_N02	CTRL	11.686	1794	7875	1200	0.173949	1	11.2555	6403	1847	22636	14386	-1	-1	0.0265064	0	0.284	247	217	49376	62906	1857	931	0.215	124415	1.49259
CTRL#alignments.possorted.tagged_BC0218_N01	CTRL	8.579	1252	6972	1029	0.15403	1	19.8975	5677	1083	22632	15872	-1	-1	0.0227333	0	0.26	236	204	48145	64498	2859	623	0.254	104637	2.7323
CTRL#alignments.possorted.tagged_BC0775_N02	CTRL	8	1107	5535	1093	0.122331	1	13.2104	7969	1592	22623	13062	-1	-1	0.0241568	0	0.208	257	220	50671	67933	2211	726	0.254	109912	2.01161
CTRL#alignments.possorted.tagged_BC1979_N04	CTRL	15.707	2340	9033	1250	0.199898	1	7.86387	3770	2549	22594	16275	-1	-1	0.0276622	0	0.317	216	203	50189	63610	1713	1287	0.211	128696	1.33104
CTRL#alignments.possorted.tagged_BC1574_N03	CTRL	13.231	2265	9017	1153	0.199845	1	9.1851	4440	2215	22560	15905	-1	-1	0.0255541	0	0.316	1623	207	48905	63081	1544	1045	0.225	118424	1.30379
CTRL#alignments.possorted.tagged_BC0985_N02	CTRL	12.335	1738	7522	1032	0.166741	1	10.1388	5873	2025	22556	14658	-1	-1	0.0228764	0	0.269	240	213	49161	60706	1001	802	0.19	138651	0.721957
CTRL#alignments.possorted.tagged_BC0912_N02	CTRL	9.351	1478	6930	1161	0.153686	1	8.99379	5899	2256	22546	14391	-1	-1	0.0257474	0	0.254	241	216	48594	65889	7296	803	0.262	102421	7.12354
CTRL#alignments.possorted.tagged_BC0219_N01	CTRL	7.833	1068	5325	1144	0.118344	1	12.1876	6849	1706	22498	13943	-1	-1	0.0254245	0	0.204	250	221	48124	61618	4827	614	0.219	119292	4.04637
CTRL#alignments.possorted.tagged_BC1307_N03	CTRL	7.261	1155	5530	1098	0.1229	1	10.2885	5161	1993	22498	15344	-1	-1	0.0244022	0	0.207	233	210	50160	65541	4476	759	0.235	116812	3.8318
CTRL#alignments.possorted.tagged_BC1414_N03	CTRL	9.622	1618	7152	1054	0.158962	1	9.27684	4302	2189	22496	16005	-1	-1	0.0234264	0	0.262	339	203	50000	64410	3969	953	0.224	121567	3.26487
CTRL#alignments.possorted.tagged_BC1324_N03	CTRL	15.424	1885	7809	1158	0.173634	1	6.53333	4529	2985	22487	14973	-1	-1	0.0257482	0	0.282	222	207	50791	67439	3812	1002	0.247	113043	3.37217
CTRL#alignments.possorted.tagged_BC1789_N03	CTRL	8.001	1099	5149	1195	0.114519	1	10.8884	5139	1891	22481	15451	-1	-1	0.026578	0	0.194	230	208	50317	65688	8344	684	0.234	117482	7.10236
CTRL#alignments.possorted.tagged_BC0216_N01	CTRL	9.031	1277	6367	905	0.14181	1	11.5273	7526	1792	22449	13131	-1	-1	0.0201568	0	0.24	249	215	48254	66053	1484	577	0.269	99382	1.49323
CTRL#alignments.possorted.tagged_BC0585_N02	CTRL	10.846	1550	7039	1326	0.156882	1	11.199	6551	1839	22434	14044	-1	-1	0.0295534	0	0.257	246	215	49551	64770	4906	827	0.235	115265	4.25628
CTRL#alignments.possorted.tagged_BC0521_N02	CTRL	8.094	1120	5440	1226	0.121255	1	11.8994	7530	1739	22432	13163	-1	-1	0.027327	0	0.212	283	218	49868	66200	7677	762	0.247	111050	6.9131
CTRL#alignments.possorted.tagged_BC1792_N04	CTRL	13.581	1886	8511	1129	0.189732	1	7.81297	1152	2545	22429	18732	-1	-1	0.0251683	0	0.312	193	194	49855	64709	2302	1153	0.23	118432	1.94373
CTRL#alignments.possorted.tagged_BC0223_N01	CTRL	11.64	1593	7079	1203	0.157964	1	11.1976	5940	1837	22407	14630	-1	-1	0.0268443	0	0.254	1857	210	47742	62871	6454	801	0.241	108709	5.93695
CTRL#alignments.possorted.tagged_BC0547_N02	CTRL	7.409	1216	5896	1040	0.131566	1	11.804	7839	1750	22407	12818	-1	-1	0.023207	0	0.228	257	222	48455	64945	6467	635	0.254	105177	6.14868
CTRL#alignments.possorted.tagged_BC0704_N02	CTRL	12.972	1736	7375	1556	0.164775	1	9.02194	5336	2233	22379	14810	-1	-1	0.0347647	0	0.264	1238	213	49641	64599	3922	862	0.232	117006	3.35196
CTRL#alignments.possorted.tagged_BC1076_N02	CTRL	7.405	1047	5806	944	0.129958	1	17.0874	1339	1235	22338	19764	-1	-1	0.0211299	0	0.223	201	197	47883	62124	791	750	0.229	113889	0.694536
CTRL#alignments.possorted.tagged_BC0856_N02	CTRL	9.009	1242	6048	1056	0.135393	1	12.9856	5574	1597	22335	15164	-1	-1	0.02364	0	0.229	953	213	49064	63495	671	623	0.227	117604	0.570559
CTRL#alignments.possorted.tagged_BC0983_N02	CTRL	11.429	1870	8212	1074	0.183911	1	9.7285	7196	2081	22326	13049	-1	-1	0.0240527	0	0.3	250	219	49855	66753	4681	983	0.253	108506	4.31405
CTRL#alignments.possorted.tagged_BC0221_N01	CTRL	11.865	1480	6764	1127	0.151584	1	11.2655	6887	1819	22311	13605	-1	-1	0.0252566	0	0.244	249	216	48045	65240	6345	793	0.264	100899	6.28847
CTRL#alignments.possorted.tagged_BC1223_N03	CTRL	10.726	1625	6953	1275	0.155946	1	9.20742	4582	2184	22293	15527	-1	-1	0.0285964	0	0.251	225	206	49424	62928	1728	950	0.215	124794	1.38468
CTRL#alignments.possorted.tagged_BC0714_N02	CTRL	9.723	1203	5237	996	0.117733	1	12.729	6944	1620	22241	13677	-1	-1	0.0223911	0	0.204	247	213	49409	65132	1574	623	0.241	112185	1.40304
CTRL#alignments.possorted.tagged_BC0806_N02	CTRL	14.04	2042	8720	1240	0.196175	1	9.64416	6611	2088	22225	13526	-1	-1	0.0278965	0	0.31	247	217	47818	63860	2745	984	0.251	104785	2.61965
CTRL#alignments.possorted.tagged_BC0530_N02	CTRL	10.539	1602	7105	1278	0.159871	1	12.3219	6877	1668	22221	13676	-1	-1	0.0287566	0	0.268	254	224	48287	60556	1386	715	0.203	128491	1.07867
CTRL#alignments.possorted.tagged_BC1163_N03	CTRL	9.386	1493	6337	1210	0.142719	1	8.74155	5098	2279	22201	14824	-1	-1	0.027251	0	0.238	231	210	49397	63662	5264	927	0.224	119931	4.38919
CTRL#alignments.possorted.tagged_BC0465_N02	CTRL	13.055	1668	7051	1180	0.158835	1	11.1689	6627	1824	22196	13745	-1	-1	0.0265814	0	0.259	245	213	48808	64392	5005	857	0.242	110568	4.52663
CTRL#alignments.possorted.tagged_BC1275_N03	CTRL	13.832	1900	8051	1183	0.18173	1	9.52304	4548	2105	22151	15498	-1	-1	0.0267031	0	0.291	226	207	48746	62147	1535	958	0.216	122543	1.25262
CTRL#alignments.possorted.tagged_BC0226_N01	CTRL	13.451	1637	6980	1104	0.157676	1	11.3447	6291	1793	22134	14050	-1	-1	0.024939	0	0.256	243	212	47483	62050	3655	805	0.235	110542	3.30644
CTRL#alignments.possorted.tagged_BC0768_N02	CTRL	11.482	1409	6287	1018	0.142053	1	11.0266	6276	1840	22129	14013	-1	-1	0.0230015	0	0.232	241	212	49503	65354	2342	845	0.243	111926	2.09245
CTRL#alignments.possorted.tagged_BC0635_N02	CTRL	8.145	1016	5105	1173	0.115357	1	11.0386	5726	1838	22127	14563	-1	-1	0.0265061	0	0.192	241	212	48013	63789	6026	683	0.247	106684	5.64846
CTRL#alignments.possorted.tagged_BC1071_N03	CTRL	12.342	1689	7202	1230	0.162971	1	9.71062	5202	2063	22096	14831	-1	-1	0.0278331	0	0.264	263	210	48237	61886	2265	909	0.221	118807	1.90645
CTRL#alignments.possorted.tagged_BC0439_N02	CTRL	6.698	849	4265	1263	0.096515	1	15.175	7322	1366	22095	13407	-1	-1	0.0285811	0	0.171	256	219	47546	60658	4486	567	0.216	119260	3.76153
CTRL#alignments.possorted.tagged_BC1765_N04	CTRL	12.96	1983	8319	1237	0.188375	1	7.67964	4530	2544	22081	15007	-1	-1	0.0280105	0	0.298	2147	209	49494	64788	3200	1148	0.236	114653	2.79103
CTRL#alignments.possorted.tagged_BC1827_N03	CTRL	12.19	1422	6007	1288	0.136022	1	7.10312	955	2725	22081	18401	-1	-1	0.0291653	0	0.226	190	192	49616	63499	2363	985	0.219	123175	1.91841
CTRL#alignments.possorted.tagged_BC0229_N01	CTRL	11.805	1705	7550	1200	0.17114	1	11.0601	7056	1829	22058	13173	-1	-1	0.027201	0	0.281	247	214	47357	64453	4930	790	0.265	98898	4.98493
CTRL#alignments.possorted.tagged_BC1389_N03	CTRL	14.123	1726	7145	1246	0.161974	1	9.60895	5459	2079	22056	14518	-1	-1	0.0282463	0	0.268	239	214	47981	63643	1443	829	0.246	107086	1.34752
CTRL#alignments.possorted.tagged_BC0224_N01	CTRL	10.898	1629	7234	1108	0.164044	1	9.93158	5560	2017	22049	14472	-1	-1	0.0251259	0	0.256	236	211	47605	62455	4772	780	0.238	109566	4.35537
CTRL#alignments.possorted.tagged_BC1477_N03	CTRL	10.262	1166	5369	926	0.121752	1	12.4363	6207	1641	22049	14201	-1	-1	0.0209987	0	0.205	243	211	49225	64439	3094	604	0.236	114014	2.7137
CTRL#alignments.possorted.tagged_BC0236_N01	CTRL	9.686	1174	5718	1212	0.129689	1	14.4269	7737	1429	22045	12879	-1	-1	0.0274892	0	0.224	1713	219	47099	61768	3430	668	0.237	108519	3.16074
CTRL#alignments.possorted.tagged_BC1572_N05	CTRL	7.944	1039	6043	1218	0.137229	1	24.662	3800	858	22018	17360	-1	-1	0.0276592	0	0.235	221	199	48438	63447	5630	1007	0.237	111995	5.02701
CTRL#alignments.possorted.tagged_BC1579_N04	CTRL	14.348	2094	8323	1132	0.18903	1	5.29	1445	3500	22015	17070	-1	-1	0.0257097	0	0.288	521	191	48739	62587	6666	1312	0.221	119695	5.56915
CTRL#alignments.possorted.tagged_BC0235_N01	CTRL	9.426	1528	6901	1014	0.156834	1	12.481	7608	1632	22001	12761	-1	-1	0.0230444	0	0.268	763	219	47112	61281	1981	613	0.231	111191	1.78162
CTRL#alignments.possorted.tagged_BC0905_N02	CTRL	8.698	1432	6574	1018	0.149402	1	10.435	5844	1924	22001	14233	-1	-1	0.0231353	0	0.247	241	214	48826	62425	4721	749	0.218	121611	3.88205
CTRL#alignments.possorted.tagged_BC0401_N02	CTRL	10.378	1567	7093	1192	0.161329	1	12.6286	7487	1613	21983	12883	-1	-1	0.0271119	0	0.263	255	219	47501	61890	5750	774	0.232	111554	5.15445
CTRL#alignments.possorted.tagged_BC0232_N01	CTRL	12.216	1567	6877	1058	0.156609	1	10.0665	6012	1984	21956	13960	-1	-1	0.0240936	0	0.266	241	212	47295	63266	8801	844	0.252	103188	8.52909
CTRL#alignments.possorted.tagged_BC0225_N01	CTRL	12.702	1841	7889	1100	0.179933	1	9.28719	6588	2131	21922	13203	-1	-1	0.025089	0	0.287	242	212	47540	65111	7567	874	0.27	97785	7.73841
CTRL#alignments.possorted.tagged_BC1112_N03	CTRL	12.541	1786	7690	951	0.175435	1	10.1707	5040	1962	21917	14915	-1	-1	0.0216955	0	0.289	236	213	48144	62787	2243	787	0.233	112748	1.98939
CTRL#alignments.possorted.tagged_BC0506_N02	CTRL	12.525	1752	7265	1171	0.165913	1	6.91254	1796	2767	21894	17331	-1	-1	0.0267425	0	0.265	198	196	47928	60212	4234	1064	0.204	126730	3.34096
CTRL#alignments.possorted.tagged_BC0245_N01	CTRL	12.132	1501	6554	1027	0.149689	1	11.022	5157	1821	21892	14914	-1	-1	0.0234561	0	0.249	1981	208	46510	61260	3621	732	0.241	105848	3.42094
CTRL#alignments.possorted.tagged_BC0384_N02	CTRL	9.56	1400	6561	1080	0.14989	1	8.76618	5410	2241	21886	14235	-1	-1	0.0246733	0	0.253	562	214	47578	60899	2468	717	0.219	118063	2.09041
CTRL#alignments.possorted.tagged_BC0880_N02	CTRL	10.411	1183	5485	1094	0.125326	1	14.8918	6530	1377	21883	13976	-1	-1	0.0249966	0	0.217	295	214	46651	61989	1886	629	0.247	103615	1.8202
CTRL#alignments.possorted.tagged_BC0234_N01	CTRL	12.513	1763	7447	1281	0.170194	1	9.21382	5533	2142	21878	14203	-1	-1	0.029276	0	0.272	236	210	47204	60719	5793	863	0.223	115301	5.02424
CTRL#alignments.possorted.tagged_BC1565_N03	CTRL	14.458	1913	7692	1136	0.175809	1	9.40228	5086	2103	21876	14687	-1	-1	0.0259645	0	0.283	232	210	47577	62602	3100	1093	0.24	108587	2.85485
CTRL#alignments.possorted.tagged_BC1380_N03	CTRL	8.992	999	4618	1277	0.105622	1	10.6035	4162	1884	21861	15815	-1	-1	0.0292073	0	0.188	602	206	45751	63109	4024	657	0.275	92549	4.34797
CTRL#alignments.possorted.tagged_BC0237_N01	CTRL	11.52	1274	5799	1158	0.132652	1	11.4052	5771	1762	21858	14325	-1	-1	0.0264892	0	0.21	240	210	46900	60346	8006	715	0.223	114450	6.99519
CTRL#alignments.possorted.tagged_BC1739_N05	CTRL	14.615	2229	8515	1184	0.194789	1	6.55775	1597	2892	21857	17368	-1	-1	0.0270851	0	0.305	717	196	46868	61751	2154	1113	0.241	106568	2.02124
CTRL#alignments.possorted.tagged_BC1459_N03	CTRL	15.496	2105	8249	1089	0.18873	1	9.2217	4342	2138	21854	15374	-1	-1	0.0249153	0	0.311	225	206	48664	62346	2217	987	0.219	120402	1.84133
CTRL#alignments.possorted.tagged_BC1629_N03	CTRL	9.843	1198	5640	1250	0.129103	1	12.4917	5354	1619	21843	14870	-1	-1	0.0286133	0	0.221	238	212	48672	62273	2764	797	0.218	120944	2.28536
CTRL#alignments.possorted.tagged_BC0233_N01	CTRL	10.615	1560	7040	1048	0.161172	1	10.1771	6393	1954	21840	13493	-1	-1	0.0239927	0	0.274	244	216	47243	62965	3296	837	0.25	104082	3.16673
CTRL#alignments.possorted.tagged_BC0247_N01	CTRL	12.78	1749	7389	1244	0.169395	1	10.2249	6083	1943	21810	13784	-1	-1	0.028519	0	0.272	244	215	46424	60786	4943	812	0.236	107456	4.60002
CTRL#alignments.possorted.tagged_BC0246_N01	CTRL	7.367	945	4762	1127	0.10926	1	11.8339	5639	1698	21792	14455	-1	-1	0.0258581	0	0.193	253	214	46428	57260	5389	532	0.189	131586	4.09542
CTRL#alignments.possorted.tagged_BC0295_N02	CTRL	7.346	831	4364	1255	0.100184	1	14.4468	5978	1410	21780	14392	-1	-1	0.0288108	0	0.176	246	214	47241	60874	3930	445	0.224	114752	3.42478
CTRL#alignments.possorted.tagged_BC1593_N03	CTRL	11.908	1768	7646	862	0.175649	1	8.93382	4900	2191	21765	14674	-1	-1	0.0198024	0	0.289	231	211	48584	63329	2130	922	0.233	113948	1.86927
CTRL#alignments.possorted.tagged_BC0722_N02	CTRL	11.53	1578	7086	1279	0.162829	1	10.6795	6469	1863	21759	13427	-1	-1	0.0293901	0	0.261	2237	215	48108	62844	4629	854	0.234	112116	4.12876
CTRL#alignments.possorted.tagged_BC1035_N02	CTRL	9.372	1401	6587	835	0.151467	1	10.0264	5181	1972	21744	14591	-1	-1	0.0192007	0	0.251	235	212	48384	63204	4977	794	0.234	112762	4.41372
CTRL#alignments.possorted.tagged_BC1039_N02	CTRL	11.297	1335	5867	1191	0.134942	1	12.345	5287	1629	21739	14823	-1	-1	0.0273932	0	0.213	286	211	48524	62258	818	756	0.221	119491	0.68457
CTRL#alignments.possorted.tagged_BC0955_N02	CTRL	7.508	1255	6135	997	0.141223	1	13.5	6708	1498	21721	13515	-1	-1	0.0229501	0	0.239	2076	217	48100	62660	271	708	0.232	113016	0.239789
CTRL#alignments.possorted.tagged_BC0889_N02	CTRL	9.804	1624	7061	1064	0.162966	1	11.4007	5591	1747	21664	14326	-1	-1	0.0245569	0	0.269	240	212	47357	59623	1781	888	0.206	124266	1.43322
CTRL#alignments.possorted.tagged_BC0507_N02	CTRL	15.32	2205	8096	1231	0.187104	1	7.01	1778	2701	21635	17156	-1	-1	0.0284493	0	0.297	199	195	47154	59880	3377	1089	0.213	120117	2.81143
CTRL#alignments.possorted.tagged_BC0624_N02	CTRL	7.355	1092	5559	1119	0.128484	1	13.3265	6551	1510	21633	13572	-1	-1	0.0258633	0	0.226	250	216	47402	61592	2764	745	0.23	112237	2.46265
CTRL#alignments.possorted.tagged_BC1562_N03	CTRL	8.159	1166	5153	1134	0.119139	1	13.6319	5814	1478	21626	14334	-1	-1	0.0262184	0	0.2	243	212	47785	61401	3884	641	0.222	117114	3.31643
CTRL#alignments.possorted.tagged_BC1195_N02	CTRL	15.683	1972	8063	1213	0.186454	1	8.79701	5364	2207	21622	14051	-1	-1	0.0280501	0	0.293	236	212	47703	60593	1941	995	0.213	121408	1.59874
CTRL#alignments.possorted.tagged_BC1060_N03	CTRL	12.006	1631	7117	1206	0.164722	1	9.26271	3824	2105	21603	15674	-1	-1	0.0279128	0	0.263	219	204	47020	63027	5362	969	0.254	102039	5.25485
CTRL#alignments.possorted.tagged_BC1237_N03	CTRL	10.979	1630	7110	1043	0.16482	1	9.86052	4420	1986	21569	15163	-1	-1	0.0241782	0	0.273	227	207	46962	61871	4172	930	0.241	106800	3.90637
CTRL#alignments.possorted.tagged_BC0732_N02	CTRL	8.028	1123	5025	1033	0.116524	1	11.3494	6090	1746	21562	13726	-1	-1	0.0239542	0	0.198	373	210	47843	62097	6956	678	0.23	113656	6.12022
CTRL#alignments.possorted.tagged_BC1681_N03	CTRL	7.883	1039	5108	1135	0.118471	1	12.0893	5009	1647	21558	14902	-1	-1	0.0263243	0	0.205	3372	209	46533	61969	4354	708	0.249	102739	4.23792
CTRL#alignments.possorted.tagged_BC0255_N01	CTRL	9.709	1162	5673	870	0.131759	1	13.8162	7167	1453	21528	12908	-1	-1	0.0202062	0	0.222	510	217	45878	60844	1314	572	0.246	102436	1.28275
CTRL#alignments.possorted.tagged_BC1100_N02	CTRL	8.542	1018	4943	1058	0.114921	1	11.5913	6578	1708	21506	13220	-1	-1	0.0245978	0	0.2	1777	215	48062	63040	1682	618	0.238	110691	1.51955
CTRL#alignments.possorted.tagged_BC0387_N02	CTRL	8.394	1136	5531	1150	0.128652	1	11.5781	7230	1709	21496	12557	-1	-1	0.0267492	0	0.219	1858	217	47207	63017	4461	708	0.251	103564	4.30748
CTRL#alignments.possorted.tagged_BC0754_N02	CTRL	8.117	1033	5059	1231	0.117695	1	14.5965	6632	1378	21492	13482	-1	-1	0.0286386	0	0.209	2274	214	47386	61868	4928	683	0.234	110605	4.45549
CTRL#alignments.possorted.tagged_BC0248_N01	CTRL	10.132	1228	5703	1104	0.132745	1	11.3953	7372	1733	21481	12376	-1	-1	0.0256971	0	0.215	252	216	46406	62219	5442	651	0.254	100644	5.40718
CTRL#alignments.possorted.tagged_BC0254_N01	CTRL	11.061	1335	6253	951	0.145574	1	13.9353	7819	1438	21477	12220	-1	-1	0.02214	0	0.238	2053	220	45896	62033	3271	598	0.26	97507	3.35463
CTRL#alignments.possorted.tagged_BC0737_N02	CTRL	9.033	1405	6379	1128	0.14857	1	10.7891	6613	1821	21468	13034	-1	-1	0.0262717	0	0.252	250	219	46290	62013	3451	751	0.254	100605	3.43025
CTRL#alignments.possorted.tagged_BC0829_N02	CTRL	11.622	1702	7414	1228	0.172837	1	8.58784	3029	2237	21448	16182	-1	-1	0.0286274	0	0.278	213	202	46687	57223	1426	1001	0.184	135669	1.05109
CTRL#alignments.possorted.tagged_BC0631_N02	CTRL	12.45	1685	7216	1124	0.168229	1	9.45685	6095	2051	21447	13301	-1	-1	0.0262041	0	0.272	242	213	46239	59713	2474	959	0.226	111556	2.21772
CTRL#alignments.possorted.tagged_BC0812_N02	CTRL	10.082	1446	6567	998	0.153127	1	13.7781	7588	1451	21443	12404	-1	-1	0.023271	0	0.251	399	223	47526	61747	1217	700	0.23	112564	1.08116
CTRL#alignments.possorted.tagged_BC0650_N02	CTRL	8.266	1198	5477	1188	0.12786	1	13.7102	7289	1456	21418	12673	-1	-1	0.0277337	0	0.216	1782	218	47412	61716	4076	730	0.232	111657	3.65047
CTRL#alignments.possorted.tagged_BC0251_N01	CTRL	8.606	1143	5290	1248	0.123604	1	14.6311	8262	1369	21399	11768	-1	-1	0.0291602	0	0.209	262	221	46158	62365	5720	661	0.26	98151	5.82776
CTRL#alignments.possorted.tagged_BC1119_N02	CTRL	7.921	1052	5205	1127	0.121658	1	12.4965	7005	1585	21392	12802	-1	-1	0.0263416	0	0.217	252	218	46304	61340	3771	763	0.245	103707	3.63621
CTRL#alignments.possorted.tagged_BC1536_N03	CTRL	11.97	1354	6498	1175	0.152149	1	8.79541	4411	2180	21354	14763	-1	-1	0.0275124	0	0.247	226	208	46644	61998	5768	820	0.248	103517	5.57203
CTRL#alignments.possorted.tagged_BC1155_N02	CTRL	9.483	1135	5121	1042	0.119913	1	9.20698	4964	2092	21353	14297	-1	-1	0.0243994	0	0.203	230	207	47367	60220	2628	775	0.213	120192	2.1865
CTRL#alignments.possorted.tagged_BC0798_N02	CTRL	9.045	1078	5244	961	0.122868	1	11.4722	5917	1711	21340	13712	-1	-1	0.0225164	0	0.211	243	213	47374	61588	1676	622	0.231	111993	1.49652
CTRL#alignments.possorted.tagged_BC0261_N01	CTRL	8.654	1346	6585	884	0.154454	1	12.744	7141	1551	21317	12625	-1	-1	0.0207346	0	0.26	254	221	45672	60962	941	546	0.251	100222	0.938916
CTRL#alignments.possorted.tagged_BC0504_N02	CTRL	10.905	1564	7193	977	0.168874	1	10.2563	5729	1892	21297	13676	-1	-1	0.0229375	0	0.28	1921	211	46921	62453	4179	834	0.249	103741	4.0283
CTRL#alignments.possorted.tagged_BC1003_N02	CTRL	12.584	1665	7033	1056	0.165156	1	10.2775	5416	1888	21292	13988	-1	-1	0.024798	0	0.271	239	213	47220	61191	3947	876	0.228	112719	3.50163
CTRL#alignments.possorted.tagged_BC0260_N01	CTRL	8.879	1121	5113	1231	0.120215	1	12.6059	7648	1563	21266	12055	-1	-1	0.0289429	0	0.208	259	220	45680	62140	2811	713	0.265	95510	2.94315
CTRL#alignments.possorted.tagged_BC0477_N02	CTRL	11.508	1633	7065	1132	0.166181	1	10.7637	6670	1807	21257	12780	-1	-1	0.0266265	0	0.267	249	217	45447	60693	5406	780	0.251	99592	5.42815
CTRL#alignments.possorted.tagged_BC1182_N02	CTRL	14.067	1918	8143	1092	0.191925	1	8.44524	5730	2246	21214	13238	-1	-1	0.0257377	0	0.308	239	213	47352	62701	1969	957	0.245	106181	1.85438
CTRL#alignments.possorted.tagged_BC1314_N03	CTRL	8.154	1190	5398	947	0.127251	1	6.81791	2502	2713	21210	15995	-1	-1	0.0223244	0	0.222	206	202	46268	63108	4065	773	0.267	96115	4.22931
CTRL#alignments.possorted.tagged_BC1244_N02	CTRL	10.762	1337	5632	1055	0.132937	1	11.2233	3746	1733	21183	15704	-1	-1	0.024902	0	0.223	1495	207	46465	58803	1576	839	0.21	119752	1.31605
CTRL#alignments.possorted.tagged_BC0827_N02	CTRL	7.593	974	4752	1229	0.112171	1	13.5381	5642	1457	21182	14083	-1	-1	0.0290105	0	0.197	243	212	46533	59727	3550	584	0.221	114443	3.10198
CTRL#alignments.possorted.tagged_BC0249_N01	CTRL	13.283	1905	7688	964	0.181526	1	5.44235	2607	3287	21176	15282	-1	-1	0.0227616	0	0.283	201	196	46283	59490	1553	1019	0.222	113318	1.37048
CTRL#alignments.possorted.tagged_BC0407_N02	CTRL	9.28	1017	4878	1124	0.115194	1	12.5637	5384	1561	21173	14228	-1	-1	0.0265432	0	0.195	241	214	45376	59139	1686	535	0.233	106468	1.58357
CTRL#alignments.possorted.tagged_BC1259_N03	CTRL	13.756	1695	6941	1263	0.163989	1	7.99405	4365	2353	21163	14445	-1	-1	0.0298398	0	0.266	224	205	46900	61497	3555	1058	0.237	108111	3.28829
CTRL#alignments.possorted.tagged_BC0265_N01	CTRL	11.888	1645	7394	1137	0.1747	1	11.1901	5716	1736	21162	13710	-1	-1	0.0268642	0	0.286	240	211	45161	58730	1739	735	0.231	106658	1.63044
CTRL#alignments.possorted.tagged_BC0257_N01	CTRL	9.602	1188	5637	1038	0.133231	1	11.3497	6817	1713	21155	12625	-1	-1	0.0245332	0	0.226	250	219	45793	63017	2493	715	0.273	93145	2.67647
CTRL#alignments.possorted.tagged_BC0549_N02	CTRL	7.067	910	4513	1155	0.106771	1	11.5873	6106	1679	21134	13349	-1	-1	0.0273256	0	0.184	246	216	46349	60110	1598	649	0.229	110373	1.44782
CTRL#alignments.possorted.tagged_BC0446_N02	CTRL	9.612	1364	6504	888	0.153985	1	10.8115	6567	1788	21119	12764	-1	-1	0.0210237	0	0.259	247	214	46309	62244	1096	733	0.256	99787	1.09834
CTRL#alignments.possorted.tagged_BC1080_N02	CTRL	9.075	1109	5342	1257	0.126498	1	13.4623	6238	1460	21115	13417	-1	-1	0.0297656	0	0.208	246	211	45472	61374	9306	708	0.259	96947	9.59906
CTRL#alignments.possorted.tagged_BC1871_N03	CTRL	8.969	1318	6023	1066	0.142712	1	11.9222	5236	1633	21102	14233	-1	-1	0.0252583	0	0.247	241	217	46706	59947	1033	771	0.221	114881	0.899191
CTRL#alignments.possorted.tagged_BC1032_N02	CTRL	12.357	1947	8170	1151	0.193639	1	10.0798	5784	1904	21096	13408	-1	-1	0.0272801	0	0.311	243	215	45262	60995	2594	1038	0.258	96884	2.67743
CTRL#alignments.possorted.tagged_BC0268_N01	CTRL	13.655	1524	6542	991	0.155186	1	11.4796	6541	1689	21078	12848	-1	-1	0.0235079	0	0.268	248	215	44941	59813	3428	692	0.249	99384	3.44925
CTRL#alignments.possorted.tagged_BC1078_N02	CTRL	12.438	1721	7431	1116	0.176374	1	10.2412	5692	1874	21066	13500	-1	-1	0.0264882	0	0.277	241	213	46207	60210	787	802	0.233	108483	0.725459
CTRL#alignments.possorted.tagged_BC0278_N01	CTRL	8.045	971	4683	968	0.111288	1	15.5931	6735	1268	21040	13037	-1	-1	0.0230038	0	0.198	1753	213	44443	55916	2092	408	0.205	116902	1.78953
CTRL#alignments.possorted.tagged_BC0275_N01	CTRL	11.39	1392	6524	1185	0.155104	1	10.658	5054	1804	21031	14173	-1	-1	0.0281727	0	0.251	1135	210	44631	56003	2705	767	0.203	118519	2.28233
CTRL#alignments.possorted.tagged_BC0266_N01	CTRL	11.194	1351	6406	1139	0.152379	1	10.3376	5626	1854	21020	13540	-1	-1	0.0270932	0	0.248	240	213	45113	59945	7983	704	0.247	100200	7.96707
CTRL#alignments.possorted.tagged_BC0545_N02	CTRL	8.14	1040	4915	1455	0.116946	1	13.2179	7087	1478	21014	12449	-1	-1	0.0346198	0	0.2	1088	215	46442	61480	6076	710	0.245	104215	5.83025
CTRL#alignments.possorted.tagged_BC1135_N02	CTRL	8.246	1141	5555	990	0.132268	1	12.6092	6364	1543	20999	13092	-1	-1	0.0235726	0	0.221	248	215	46757	59484	1019	619	0.214	118380	0.860787
CTRL#alignments.possorted.tagged_BC0688_N02	CTRL	14.457	1869	7743	1109	0.18441	1	6.94625	6030	2642	20994	12322	-1	-1	0.0264123	0	0.287	238	212	45881	61692	1153	930	0.256	98768	1.16738
CTRL#alignments.possorted.tagged_BC0264_N01	CTRL	10.136	1034	5063	1159	0.120634	1	12.7336	7369	1528	20985	12088	-1	-1	0.027615	0	0.202	255	219	45321	60612	7029	645	0.252	98938	7.10445
CTRL#alignments.possorted.tagged_BC1189_N02	CTRL	12.397	1753	7370	946	0.175694	1	8.95916	5041	2106	20974	13827	-1	-1	0.0225517	0	0.288	233	208	46337	59531	4477	830	0.222	113623	3.94022
CTRL#alignments.possorted.tagged_BC0273_N01	CTRL	9.616	1146	5370	1047	0.128119	1	11.4448	6926	1684	20957	12347	-1	-1	0.0249797	0	0.221	249	213	44847	60480	3756	648	0.258	95817	3.91997
CTRL#alignments.possorted.tagged_BC0272_N01	CTRL	10.93	1413	6303	1114	0.150387	1	12.4506	6348	1558	20956	13050	-1	-1	0.0265795	0	0.25	250	217	44867	57525	2978	616	0.22	110738	2.68923
CTRL#alignments.possorted.tagged_BC0735_N02	CTRL	9.962	1308	5901	858	0.140835	1	13.5284	6339	1442	20950	13169	-1	-1	0.0204773	0	0.234	249	212	46257	60955	1427	738	0.241	105135	1.3573
CTRL#alignments.possorted.tagged_BC1159_N02	CTRL	10.147	1235	5735	1044	0.136874	1	13.5184	7427	1443	20950	12080	-1	-1	0.0249165	0	0.226	5056	216	45478	61034	6456	771	0.255	98382	6.56218
CTRL#alignments.possorted.tagged_BC1530_N03	CTRL	8.159	1269	6408	947	0.152965	1	13.5257	5397	1442	20946	14107	-1	-1	0.0226057	0	0.265	239	210	46318	61537	2003	666	0.247	102918	1.94621
CTRL#alignments.possorted.tagged_BC0536_N02	CTRL	10.644	1419	6196	1061	0.147939	1	10.5696	5526	1810	20941	13605	-1	-1	0.0253331	0	0.246	243	216	44968	59406	1750	719	0.243	101486	1.72438
CTRL#alignments.possorted.tagged_BC0696_N03	CTRL	12.045	1472	6203	1089	0.148156	1	10.3279	4477	1848	20934	14609	-1	-1	0.0260103	0	0.246	449	208	45724	59500	1576	824	0.232	107783	1.4622
CTRL#alignments.possorted.tagged_BC0271_N01	CTRL	13.157	1774	7877	1008	0.188148	1	11.1774	6725	1719	20933	12489	-1	-1	0.0240768	0	0.306	249	217	44881	61036	1935	782	0.265	93904	2.06062
CTRL#alignments.possorted.tagged_BC0785_N02	CTRL	13.7	1778	7489	1053	0.178897	1	10.0746	6939	1890	20931	12102	-1	-1	0.0251541	0	0.292	1559	220	46317	60356	5497	881	0.233	108727	5.05578
CTRL#alignments.possorted.tagged_BC0267_N01	CTRL	9.822	1245	5724	912	0.136794	1	12.5593	6624	1543	20922	12755	-1	-1	0.0217952	0	0.231	759	215	45042	59792	2495	630	0.247	100310	2.48729
CTRL#alignments.possorted.tagged_BC1679_N03	CTRL	10.525	1467	6358	997	0.152134	1	7.97209	3875	2329	20896	14692	-1	-1	0.0238562	0	0.254	221	206	45612	60238	1526	874	0.243	103029	1.48114
CTRL#alignments.possorted.tagged_BC0758_N02	CTRL	11.756	1781	7709	962	0.184523	1	8.96137	6112	2097	20889	12680	-1	-1	0.0230265	0	0.297	242	213	46401	61384	7924	868	0.244	104319	7.59593
CTRL#alignments.possorted.tagged_BC1526_N03	CTRL	12.19	1459	6291	939	0.150647	1	10.6453	6449	1793	20880	12638	-1	-1	0.0224856	0	0.242	248	216	45580	60324	1462	794	0.244	102350	1.42843
CTRL#alignments.possorted.tagged_BC1118_N03	CTRL	13.791	1769	7453	1059	0.178678	1	9.24865	4795	2035	20856	14026	-1	-1	0.0253884	0	0.282	2416	211	45490	59478	501	893	0.235	105733	0.473835
CTRL#alignments.possorted.tagged_BC0269_N01	CTRL	9.141	1094	4922	1056	0.118011	1	10.3214	6654	1842	20854	12358	-1	-1	0.0253189	0	0.201	2881	216	44936	60705	6566	593	0.26	95588	6.86906
CTRL#alignments.possorted.tagged_BC1096_N02	CTRL	10.963	1611	7001	1179	0.167914	1	11.6807	5711	1644	20847	13492	-1	-1	0.0282774	0	0.284	563	214	45873	59485	3164	722	0.229	109282	2.89526
CTRL#alignments.possorted.tagged_BC1653_N03	CTRL	6.99	1052	5009	1045	0.120293	1	10.2601	5125	1849	20820	13846	-1	-1	0.0250961	0	0.211	236	212	45813	60522	3775	718	0.243	103395	3.65105
CTRL#alignments.possorted.tagged_BC0274_N01	CTRL	14.764	1603	6914	1159	0.166106	1	9.23709	5960	2033	20812	12819	-1	-1	0.0278445	0	0.26	240	210	44808	61355	6848	848	0.27	92217	7.42596
CTRL#alignments.possorted.tagged_BC1487_N03	CTRL	8.378	1210	5583	836	0.134136	1	12.5224	4447	1539	20811	14825	-1	-1	0.0200855	0	0.238	232	209	45664	59313	610	567	0.23	108236	0.563583
CTRL#alignments.possorted.tagged_BC0277_N01	CTRL	9.503	1243	5989	922	0.143897	1	14.1126	7400	1377	20810	12033	-1	-1	0.0221528	0	0.238	254	215	44553	60103	3178	641	0.259	95110	3.34139
CTRL#alignments.possorted.tagged_BC0394_N02	CTRL	11.152	1346	6003	1022	0.144254	1	9.02264	4523	2076	20807	14208	-1	-1	0.024559	0	0.239	230	207	45251	58210	841	658	0.223	110512	0.761003
CTRL#alignments.possorted.tagged_BC1129_N02	CTRL	9.799	1247	5745	922	0.138088	1	12.6317	6452	1526	20802	12824	-1	-1	0.0221613	0	0.231	590	215	46246	60743	2114	569	0.239	106082	1.9928
CTRL#alignments.possorted.tagged_BC0263_N01	CTRL	7.8	1032	5041	950	0.121172	1	7.64188	6321	2407	20801	12073	-1	-1	0.0228354	0	0.203	236	206	45470	61573	93	555	0.262	96147	0.0967269
CTRL#alignments.possorted.tagged_BC2343_N04	CTRL	13.722	1774	7159	1004	0.172307	1	7.31293	1153	2499	20774	17122	-1	-1	0.0241648	0	0.279	195	195	45915	57034	2656	1028	0.195	126573	2.09839
CTRL#alignments.possorted.tagged_BC1682_N03	CTRL	14.005	1563	6125	1052	0.147541	1	9.56874	3794	1964	20757	14999	-1	-1	0.0253408	0	0.244	1280	206	44234	58522	2591	808	0.244	99425	2.60598
CTRL#alignments.possorted.tagged_BC2106_N04	CTRL	8.864	1043	5041	1097	0.121458	1	12.4491	4443	1543	20752	14766	-1	-1	0.0264312	0	0.205	230	209	45979	59046	1395	663	0.221	112897	1.23564
CTRL#alignments.possorted.tagged_BC1176_N02	CTRL	11.845	1621	7059	1141	0.170088	1	8.56708	5847	2169	20751	12735	-1	-1	0.0274927	0	0.278	241	215	46058	58543	3139	879	0.213	116956	2.68392
CTRL#alignments.possorted.tagged_BC0739_N02	CTRL	10.117	1359	5805	830	0.139906	1	10.7942	5100	1759	20746	13887	-1	-1	0.0200039	0	0.228	236	210	45697	60137	3187	718	0.24	104253	3.05699
CTRL#alignments.possorted.tagged_BC0706_N03	CTRL	15.737	1804	7324	1104	0.176601	1	5.3181	409	3282	20736	17045	-1	-1	0.0266204	0	0.285	938	185	45740	59100	1621	1166	0.226	110171	1.47135
CTRL#alignments.possorted.tagged_BC0921_N02	CTRL	9.994	1292	6014	1017	0.145062	1	10.1988	5591	1851	20729	13287	-1	-1	0.0245309	0	0.253	242	214	45925	59084	1955	624	0.223	112116	1.74373
CTRL#alignments.possorted.tagged_BC1547_N03	CTRL	9.207	981	4737	1124	0.11426	1	10.2596	3861	1841	20729	15027	-1	-1	0.0271118	0	0.196	223	205	45516	57750	1645	704	0.212	116284	1.41464
CTRL#alignments.possorted.tagged_BC1665_N03	CTRL	14.565	1655	7130	1068	0.171981	1	8.24989	4002	2241	20729	14486	-1	-1	0.025761	0	0.269	225	208	46194	59540	3865	964	0.224	112119	3.44723
CTRL#alignments.possorted.tagged_BC1125_N02	CTRL	12.511	1649	7395	1258	0.17852	1	11.3654	6291	1675	20712	12746	-1	-1	0.0303689	0	0.283	250	218	45824	59199	4626	828	0.226	110428	4.18915
CTRL#alignments.possorted.tagged_BC0947_N02	CTRL	9.273	1433	6624	926	0.160101	1	11.754	6893	1622	20687	12172	-1	-1	0.0223812	0	0.274	254	220	46029	59855	2187	752	0.231	108729	2.01142
CTRL#alignments.possorted.tagged_BC0828_N02	CTRL	12.672	1651	6952	1129	0.168036	1	10.1335	5221	1858	20686	13607	-1	-1	0.027289	0	0.278	239	213	45261	59016	1637	789	0.233	106055	1.54354
CTRL#alignments.possorted.tagged_BC0281_N01	CTRL	11.211	1489	6629	1169	0.160345	1	12.7807	6005	1500	20671	13166	-1	-1	0.0282763	0	0.262	386	214	44338	58620	4284	706	0.244	99845	4.29065
CTRL#alignments.possorted.tagged_BC1466_N03	CTRL	11.39	1530	6361	1181	0.154461	1	9.46823	4238	1967	20591	14386	-1	-1	0.0286776	0	0.254	3142	205	44742	57799	2702	897	0.226	107834	2.5057
CTRL#alignments.possorted.tagged_BC1205_N02	CTRL	11.822	1409	6135	1062	0.149147	1	10.861	5693	1734	20567	13140	-1	-1	0.0258181	0	0.249	245	214	44208	59752	1601	734	0.26	93919	1.70466
CTRL#alignments.possorted.tagged_BC1707_N03	CTRL	12.27	1611	6802	1180	0.16541	1	8.76306	5640	2106	20561	12815	-1	-1	0.0286951	0	0.266	239	212	45907	59193	1081	961	0.224	111288	0.971354
CTRL#alignments.possorted.tagged_BC1147_N02	CTRL	13.608	1663	7115	1242	0.173106	1	9.52818	5306	1952	20551	13293	-1	-1	0.0302175	0	0.277	239	214	45602	59025	5542	791	0.227	109248	5.07286
CTRL#alignments.possorted.tagged_BC0297_N01	CTRL	9.329	1060	4896	1001	0.119153	1	15.3445	7479	1257	20545	11809	-1	-1	0.0243612	0	0.21	260	220	43688	54274	3460	594	0.195	120380	2.87423
CTRL#alignments.possorted.tagged_BC1337_N03	CTRL	9.525	1265	5868	1105	0.142808	1	11.0995	3814	1698	20545	15033	-1	-1	0.0268922	0	0.233	225	207	44964	57256	3527	774	0.215	113489	3.10779
CTRL#alignments.possorted.tagged_BC1552_N03	CTRL	8.531	978	4655	1219	0.11342	1	11.9716	6600	1582	20521	12339	-1	-1	0.0297013	0	0.191	251	217	45934	59500	1633	632	0.228	109787	1.48743
CTRL#alignments.possorted.tagged_BC0287_N01	CTRL	15.042	1975	8115	1063	0.197811	1	10.4913	7106	1785	20512	11621	-1	-1	0.0259117	0	0.309	253	221	44014	58085	3906	820	0.242	99623	3.92078
CTRL#alignments.possorted.tagged_BC1506_N03	CTRL	8.365	1073	4924	1265	0.120039	1	14.0477	5644	1363	20510	13503	-1	-1	0.0308386	0	0.205	853	212	44132	58350	2227	679	0.244	99370	2.24112
CTRL#alignments.possorted.tagged_BC0280_N01	CTRL	13.432	1784	7342	953	0.179143	1	7.80997	4641	2326	20492	13525	-1	-1	0.023253	0	0.282	228	206	44377	58143	5590	864	0.237	102527	5.45222
CTRL#alignments.possorted.tagged_BC0289_N01	CTRL	10.115	1420	6638	1149	0.162013	1	11.0082	6481	1706	20486	12299	-1	-1	0.0280435	0	0.264	252	221	43998	59329	1720	701	0.258	94027	1.82926
CTRL#alignments.possorted.tagged_BC1251_N02	CTRL	12.205	1393	6164	1272	0.150481	1	10.2409	5713	1822	20481	12946	-1	-1	0.0310532	0	0.246	242	213	45284	58303	4877	878	0.223	110290	4.42198
CTRL#alignments.possorted.tagged_BC0303_N01	CTRL	9.919	1618	7211	871	0.176205	1	12.4618	7300	1520	20462	11642	-1	-1	0.0212834	0	0.297	447	218	43553	56718	3384	690	0.232	102433	3.30362
CTRL#alignments.possorted.tagged_BC0291_N01	CTRL	10.347	1160	5223	954	0.127845	1	11.395	7474	1648	20427	11305	-1	-1	0.0233514	0	0.218	256	220	43966	60312	4233	594	0.271	90094	4.69843
CTRL#alignments.possorted.tagged_BC0304_N01	CTRL	12.809	1436	6516	953	0.159542	1	12.6322	6538	1498	20421	12385	-1	-1	0.0233338	0	0.269	250	217	43527	56356	2386	616	0.228	104182	2.29022
CTRL#alignments.possorted.tagged_BC1014_N02	CTRL	10.435	1133	5515	1157	0.135066	1	13.8913	6278	1371	20416	12767	-1	-1	0.0283356	0	0.226	251	216	45077	57964	648	651	0.222	110220	0.587915
CTRL#alignments.possorted.tagged_BC0529_N02	CTRL	10.991	1371	6028	940	0.147644	1	12.4126	6614	1522	20414	12278	-1	-1	0.0230234	0	0.244	1630	217	43864	58157	4215	523	0.246	98013	4.30045
CTRL#alignments.possorted.tagged_BC0870_N02	CTRL	8.265	1127	5324	984	0.130426	1	12.1933	5162	1547	20410	13701	-1	-1	0.0241058	0	0.224	239	212	44746	57225	4228	609	0.218	111346	3.79717
CTRL#alignments.possorted.tagged_BC0285_N01	CTRL	13.616	1884	7893	1027	0.193627	1	8.74749	6791	2091	20382	11500	-1	-1	0.0251938	0	0.31	1284	217	44082	60500	6462	826	0.271	90230	7.1617
CTRL#alignments.possorted.tagged_BC0831_N02	CTRL	10.446	1303	5928	1024	0.145451	1	11.1732	6258	1674	20378	12446	-1	-1	0.0251251	0	0.236	248	216	45320	58522	3529	729	0.226	109364	3.22684
CTRL#alignments.possorted.tagged_BC0309_N01	CTRL	9.441	1149	5250	1046	0.128828	1	12.9371	6049	1462	20376	12865	-1	-1	0.0256675	0	0.225	250	219	43227	55652	1060	571	0.223	105296	1.00669
CTRL#alignments.possorted.tagged_BC1051_N02	CTRL	13.194	1879	8035	1105	0.197265	1	8.79606	5178	2079	20366	13109	-1	-1	0.0271285	0	0.311	237	212	44906	56226	3717	981	0.201	120187	3.09268
CTRL#alignments.possorted.tagged_BC0298_N01	CTRL	8.883	960	4548	957	0.111728	1	12.752	5987	1480	20353	12886	-1	-1	0.02351	0	0.193	247	214	43678	58016	2211	583	0.247	97114	2.27671
CTRL#alignments.possorted.tagged_BC1839_N03	CTRL	8.939	1133	5155	849	0.126833	1	11.3764	4567	1642	20322	14113	-1	-1	0.0208887	0	0.217	1481	212	44864	57119	530	572	0.215	113301	0.467781
CTRL#alignments.possorted.tagged_BC0312_N01	CTRL	11.025	1442	6778	1079	0.166872	1	12.3876	6424	1517	20309	12368	-1	-1	0.0265646	0	0.275	255	223	43075	54989	1272	579	0.217	107819	1.17975
CTRL#alignments.possorted.tagged_BC0744_N02	CTRL	9.585	1123	5234	974	0.128872	1	14.3376	6414	1324	20307	12569	-1	-1	0.0239819	0	0.212	251	216	44848	59620	2861	674	0.248	99489	2.87569
CTRL#alignments.possorted.tagged_BC1514_N03	CTRL	7.89	1040	4806	978	0.118345	1	12.7848	4586	1473	20305	14246	-1	-1	0.0240827	0	0.205	232	209	44552	56827	904	675	0.216	111824	0.808413
CTRL#alignments.possorted.tagged_BC1801_N03	CTRL	10.143	1173	5481	996	0.135	1	9.43702	5029	1945	20300	13326	-1	-1	0.024532	0	0.23	235	212	44482	59926	2611	714	0.258	95286	2.74017
CTRL#alignments.possorted.tagged_BC0958_N02	CTRL	8.175	966	4770	1045	0.117493	1	14.8215	6058	1283	20299	12958	-1	-1	0.0257402	0	0.198	2079	214	44614	57242	2636	642	0.221	109858	2.39946
CTRL#alignments.possorted.tagged_BC0308_N01	CTRL	8.292	1051	4964	892	0.122677	1	13.7249	6217	1374	20232	12641	-1	-1	0.0220443	0	0.211	247	214	43254	56963	1907	545	0.241	98479	1.93645
CTRL#alignments.possorted.tagged_BC0879_N02	CTRL	9.564	1164	5298	1178	0.131126	1	10.8417	6576	1706	20202	11920	-1	-1	0.0291555	0	0.224	249	216	45351	60082	7429	879	0.245	101551	7.31554
CTRL#alignments.possorted.tagged_BC0973_N02	CTRL	10.758	1255	5754	1144	0.142539	1	11.2774	5196	1644	20184	13344	-1	-1	0.0283393	0	0.236	239	212	44634	56122	5120	673	0.205	117659	4.35156
CTRL#alignments.possorted.tagged_BC0941_N02	CTRL	11.699	1412	6141	1224	0.152178	1	10.9674	5905	1686	20177	12586	-1	-1	0.0303316	0	0.251	1074	216	44773	57499	5185	857	0.221	109925	4.71685
CTRL#alignments.possorted.tagged_BC1156_N02	CTRL	11.286	1402	5833	1262	0.14461	1	8.76659	3794	2065	20168	14309	-1	-1	0.0312872	0	0.239	223	207	43458	59380	4179	751	0.268	89894	4.64881
CTRL#alignments.possorted.tagged_BC1747_N03	CTRL	13.577	1529	6535	1069	0.16228	1	10.4209	4881	1763	20135	13491	-1	-1	0.0265458	0	0.26	235	209	43966	59266	6729	818	0.258	94039	7.15554
CTRL#alignments.possorted.tagged_BC0315_N01	CTRL	11.037	1282	5768	1036	0.143276	1	12.7493	7113	1464	20129	11552	-1	-1	0.025734	0	0.241	255	218	43007	56778	4984	634	0.243	97239	5.12552
CTRL#alignments.possorted.tagged_BC0766_N02	CTRL	15.923	1753	7465	1043	0.185493	1	11.3524	6344	1629	20122	12149	-1	-1	0.0259169	0	0.304	250	217	44251	56668	3326	854	0.219	109635	3.0337
CTRL#alignments.possorted.tagged_BC1465_N03	CTRL	10.974	1391	6320	1009	0.157073	1	7.99329	1663	2237	20118	16218	-1	-1	0.025077	0	0.257	1194	194	43924	56622	957	816	0.224	106563	0.89806
CTRL#alignments.possorted.tagged_BC1312_N02	CTRL	10.125	1309	6067	891	0.151033	1	12.4079	6150	1498	20085	12437	-1	-1	0.0221807	0	0.257	248	214	43266	57518	1139	653	0.248	95975	1.18677
CTRL#alignments.possorted.tagged_BC0317_N01	CTRL	14.142	1614	7080	1073	0.176321	1	9.51702	4935	1909	20077	13233	-1	-1	0.0267221	0	0.275	236	210	42917	55136	2597	762	0.222	105244	2.4676
CTRL#alignments.possorted.tagged_BC1225_N02	CTRL	10.423	1358	6219	839	0.154964	1	8.33302	6413	2150	20066	11503	-1	-1	0.020906	0	0.249	242	212	45753	62188	1912	754	0.264	95856	1.99466
CTRL#alignments.possorted.tagged_BC1296_N02	CTRL	11.748	1495	6471	1071	0.161364	1	10.8715	5754	1689	20051	12608	-1	-1	0.0267069	0	0.261	243	213	44734	58461	3812	701	0.235	104125	3.66098
CTRL#alignments.possorted.tagged_BC0323_N01	CTRL	9.393	1053	4959	968	0.123703	1	13.2865	6586	1403	20044	12055	-1	-1	0.0241469	0	0.204	254	217	42670	56582	3808	510	0.246	95308	3.99547
CTRL#alignments.possorted.tagged_BC0318_N01	CTRL	7.776	805	4245	1152	0.105918	1	14.8286	6603	1266	20039	12170	-1	-1	0.0287439	0	0.18	255	217	42811	56408	4913	565	0.241	97332	5.04767
CTRL#alignments.possorted.tagged_BC0320_N01	CTRL	9.296	1075	5330	1013	0.13307	1	14.1605	7439	1321	20027	11267	-1	-1	0.0252909	0	0.23	302	223	42796	56907	2037	516	0.248	94870	2.14715
CTRL#alignments.possorted.tagged_BC1288_N03	CTRL	10.616	1351	5983	1013	0.149441	1	6.57397	4679	2643	20018	12696	-1	-1	0.0253022	0	0.249	228	208	44954	59310	2634	734	0.242	101825	2.58679
CTRL#alignments.possorted.tagged_BC0313_N01	CTRL	14.373	1909	7952	924	0.198641	1	9.60169	6077	1888	20016	12051	-1	-1	0.0230815	0	0.318	246	217	43068	55933	1927	855	0.23	102127	1.88687
CTRL#alignments.possorted.tagged_BC1255_N02	CTRL	10.772	1583	6695	1113	0.167392	1	9.93384	5582	1829	19998	12587	-1	-1	0.0278278	0	0.276	243	215	44256	58021	2111	879	0.237	102062	2.06835
CTRL#alignments.possorted.tagged_BC1885_N04	CTRL	14.289	1703	7004	1202	0.175153	1	9.20102	2730	1960	19994	15304	-1	-1	0.030059	0	0.281	245	202	43928	56458	3398	934	0.222	107583	3.15849
CTRL#alignments.possorted.tagged_BC1316_N03	CTRL	8.526	1029	4897	1256	0.122603	1	10.4316	5237	1747	19971	12987	-1	-1	0.0314456	0	0.206	240	213	44563	58684	8403	763	0.241	101473	8.28102
CTRL#alignments.possorted.tagged_BC1179_N02	CTRL	8.936	907	4102	1001	0.102709	1	12.0773	4538	1527	19969	13904	-1	-1	0.0250638	0	0.175	1069	205	44330	57481	2964	595	0.229	105624	2.80618
CTRL#alignments.possorted.tagged_BC0331_N01	CTRL	8.673	946	4753	1030	0.119177	1	15.305	7299	1223	19941	11419	-1	-1	0.0258262	0	0.202	260	221	42395	56409	3565	472	0.248	93823	3.79971
CTRL#alignments.possorted.tagged_BC0513_N02	CTRL	13.627	1686	7326	1072	0.18372	1	9.62227	5477	1877	19938	12584	-1	-1	0.0268833	0	0.289	243	216	43583	55697	7189	746	0.217	108710	6.61301
CTRL#alignments.possorted.tagged_BC0885_N02	CTRL	15.141	1858	7493	1039	0.187955	1	10.7253	5999	1700	19933	12234	-1	-1	0.0260623	0	0.306	247	215	44203	57041	1175	824	0.225	106893	1.09923
CTRL#alignments.possorted.tagged_BC1284_N03	CTRL	7.552	881	4338	1111	0.108847	1	12.658	4774	1459	19927	13694	-1	-1	0.0278768	0	0.184	458	209	43716	56278	3588	574	0.223	106508	3.36876
CTRL#alignments.possorted.tagged_BC0322_N01	CTRL	12.103	1638	7296	996	0.183133	1	11.4812	6205	1596	19920	12119	-1	-1	0.025	0	0.297	246	212	42707	57794	3085	769	0.261	90451	3.41069
CTRL#alignments.possorted.tagged_BC0334_N01	CTRL	7.257	733	3581	1127	0.0898936	1	14.8709	5569	1255	19918	13094	-1	-1	0.028291	0	0.154	3594	212	42216	53376	6150	454	0.209	109151	5.6344
CTRL#alignments.possorted.tagged_BC0620_N02	CTRL	11.198	1623	7038	1018	0.176736	1	11.3902	5567	1607	19911	12737	-1	-1	0.0255638	0	0.287	246	216	43699	57176	2303	743	0.236	101365	2.27199
CTRL#alignments.possorted.tagged_BC0324_N01	CTRL	9.054	1079	5220	1024	0.131176	1	12.76	6613	1446	19897	11838	-1	-1	0.0257325	0	0.217	471	218	42613	54062	5040	566	0.212	108899	4.62814
CTRL#alignments.possorted.tagged_BC2439_N05	CTRL	15.407	1984	7915	1035	0.19917	1	7.34874	2531	2380	19870	14959	-1	-1	0.0260443	0	0.307	207	200	44831	58137	3521	1130	0.229	106782	3.29737
CTRL#alignments.possorted.tagged_BC0327_N01	CTRL	12.382	1657	7362	932	0.185282	1	11.3015	5628	1615	19867	12624	-1	-1	0.023456	0	0.304	242	211	42507	56841	5716	680	0.252	92828	6.15762
CTRL#alignments.possorted.tagged_BC0376_N02	CTRL	10.292	1289	5983	960	0.150591	1	12.4678	6677	1475	19865	11713	-1	-1	0.0241631	0	0.247	256	222	42578	56140	1647	625	0.242	96613	1.70474
CTRL#alignments.possorted.tagged_BC1591_N03	CTRL	10.993	1238	5533	970	0.139307	1	10.1006	4422	1789	19859	13648	-1	-1	0.0244222	0	0.237	230	207	44329	58762	1898	691	0.246	99105	1.91514
CTRL#alignments.possorted.tagged_BC2090_N04	CTRL	10.705	1411	5725	1020	0.144439	1	6.79622	536	2542	19818	16740	-1	-1	0.0257342	0	0.24	725	188	43458	53989	1885	854	0.195	119740	1.57424
CTRL#alignments.possorted.tagged_BC0325_N01	CTRL	8.519	1097	5249	1013	0.132517	1	11.4247	6646	1594	19805	11565	-1	-1	0.0255743	0	0.222	250	217	42609	57803	2742	585	0.263	89695	3.05703
CTRL#alignments.possorted.tagged_BC1875_N03	CTRL	13.408	1774	7373	1013	0.18614	1	8.51706	3863	2081	19805	13861	-1	-1	0.0255743	0	0.284	223	206	43232	56413	3198	910	0.234	101075	3.16399
CTRL#alignments.possorted.tagged_BC1242_N02	CTRL	10.756	1195	5323	940	0.134759	1	10.977	6105	1649	19750	11996	-1	-1	0.0237975	0	0.225	247	215	44383	59046	5470	765	0.248	98259	5.56692
CTRL#alignments.possorted.tagged_BC0332_N01	CTRL	9.965	1092	5367	1148	0.135928	1	12.1351	6067	1503	19742	12172	-1	-1	0.0290751	0	0.221	1552	215	42393	56799	2691	642	0.254	92107	2.9216
CTRL#alignments.possorted.tagged_BC1858_N03	CTRL	8.883	1135	5213	1022	0.132035	1	9.99777	3973	1795	19741	13973	-1	-1	0.0258852	0	0.22	226	208	44268	57948	3051	786	0.236	102543	2.97534
CTRL#alignments.possorted.tagged_BC1621_N03	CTRL	13.464	1489	6508	854	0.164885	1	9.25728	4549	1924	19735	13262	-1	-1	0.0216367	0	0.267	234	212	43977	58585	1147	766	0.249	97007	1.18239
CTRL#alignments.possorted.tagged_BC0680_N02	CTRL	8.584	1075	4874	1020	0.123499	1	12.1641	6496	1499	19733	11738	-1	-1	0.025845	0	0.204	1496	217	43298	56433	7552	611	0.233	101581	7.43446
CTRL#alignments.possorted.tagged_BC0998_N02	CTRL	8.043	918	4541	1094	0.11509	1	9.97219	5356	1798	19728	12574	-1	-1	0.0277271	0	0.199	239	212	44187	58225	5825	728	0.241	100441	5.79942
CTRL#alignments.possorted.tagged_BC0923_N02	CTRL	12.518	1100	4804	1137	0.121879	1	9.32914	5523	1908	19708	12277	-1	-1	0.0288462	0	0.203	241	214	44032	57584	5581	615	0.235	102280	5.45659
CTRL#alignments.possorted.tagged_BC0338_N01	CTRL	9.936	1134	5482	994	0.139144	1	11.3196	5375	1599	19699	12725	-1	-1	0.0252297	0	0.223	4195	211	42142	52504	6030	624	0.197	114871	5.24937
CTRL#alignments.possorted.tagged_BC0740_N02	CTRL	11.983	1531	6799	952	0.172598	1	11.4501	5926	1582	19696	12188	-1	-1	0.0241673	0	0.271	247	214	43202	56365	4157	752	0.234	101052	4.11372
CTRL#alignments.possorted.tagged_BC0997_N02	CTRL	8.363	1115	5231	1021	0.132915	1	10.7061	3955	1681	19678	14042	-1	-1	0.0259427	0	0.22	230	211	41912	54900	2862	645	0.237	96901	2.95353
CTRL#alignments.possorted.tagged_BC0343_N01	CTRL	7.822	952	4772	1036	0.121549	1	15.5236	6602	1188	19630	11840	-1	-1	0.0263882	0	0.206	253	215	41869	56141	6703	540	0.254	90783	7.38354
CTRL#alignments.possorted.tagged_BC0872_N02	CTRL	9.683	1066	5117	946	0.13035	1	11.5419	4860	1565	19628	13203	-1	-1	0.0240982	0	0.224	370	210	42764	54104	3212	635	0.21	110320	2.91153
CTRL#alignments.possorted.tagged_BC1120_N02	CTRL	11.702	1566	6645	951	0.169827	1	10.4543	5474	1708	19564	12382	-1	-1	0.0243048	0	0.271	241	212	43652	57670	3735	826	0.243	98504	3.79172
CTRL#alignments.possorted.tagged_BC0773_N02	CTRL	11.109	1481	6315	1191	0.161451	1	10.8241	5116	1654	19557	12787	-1	-1	0.0304495	0	0.278	241	213	41820	55006	2061	785	0.24	95550	2.15699
CTRL#alignments.possorted.tagged_BC1126_N02	CTRL	13.871	1485	6355	1071	0.162482	1	8.0579	3324	2159	19556	14073	-1	-1	0.0273829	0	0.266	217	204	43214	55926	2625	853	0.227	103573	2.53444
CTRL#alignments.possorted.tagged_BC0671_N02	CTRL	12.895	1387	6018	1013	0.153976	1	10.3484	5069	1722	19542	12751	-1	-1	0.0259185	0	0.254	238	210	42611	53683	2675	756	0.206	111554	2.39794
CTRL#alignments.possorted.tagged_BC0342_N01	CTRL	9.977	1179	5725	1016	0.146494	1	13.088	7264	1387	19540	10889	-1	-1	0.025998	0	0.242	260	224	41946	56560	3743	621	0.258	89650	4.17513
CTRL#alignments.possorted.tagged_BC1240_N02	CTRL	8.911	1224	5685	1125	0.145478	1	13.067	6547	1389	19539	11603	-1	-1	0.0287886	0	0.244	253	217	42405	57791	2148	788	0.266	88267	2.43353
CTRL#alignments.possorted.tagged_BC0341_N01	CTRL	10.664	1481	6877	1108	0.176035	1	12.8336	7521	1412	19533	10600	-1	-1	0.0283623	0	0.286	1129	224	41954	56993	6412	752	0.264	88016	7.28504
CTRL#alignments.possorted.tagged_BC0348_N01	CTRL	10.146	1076	5213	905	0.133461	1	10.6319	6011	1679	19530	11840	-1	-1	0.0231695	0	0.224	249	219	41675	54232	4631	556	0.232	98233	4.7143
CTRL#alignments.possorted.tagged_BC1089_N02	CTRL	12.597	1495	6313	1046	0.161673	1	12.8862	5012	1406	19524	13106	-1	-1	0.0267875	0	0.262	241	212	42557	54542	1638	708	0.22	105168	1.55751
CTRL#alignments.possorted.tagged_BC1083_N02	CTRL	12.65	1399	6296	1004	0.161254	1	11.1557	4910	1606	19522	13006	-1	-1	0.0257146	0	0.262	238	211	42823	55336	1813	703	0.226	103116	1.75821
CTRL#alignments.possorted.tagged_BC1016_N02	CTRL	12.088	1404	5951	1194	0.152472	1	7.96417	1905	2177	19515	15433	-1	-1	0.0305919	0	0.252	201	196	42953	55102	2000	888	0.22	105822	1.88997
CTRL#alignments.possorted.tagged_BC1164_N02	CTRL	9.064	1158	5655	796	0.144948	1	11.8505	6820	1518	19507	11169	-1	-1	0.0204029	0	0.246	253	216	43968	58487	3673	627	0.248	97371	3.77217
CTRL#alignments.possorted.tagged_BC0897_N02	CTRL	13.87	1653	7057	1040	0.180986	1	11.0271	5624	1621	19496	12251	-1	-1	0.0266721	0	0.281	247	216	42421	53738	4870	750	0.211	108962	4.46945
CTRL#alignments.possorted.tagged_BC1006_N02	CTRL	10.759	1304	5835	1065	0.149677	1	11.3211	6370	1582	19492	11540	-1	-1	0.0273189	0	0.25	266	219	41808	57336	1081	689	0.271	85727	1.26098
CTRL#alignments.possorted.tagged_BC1095_N02	CTRL	8.177	1276	5931	1043	0.152163	1	13.8093	6722	1316	19489	11451	-1	-1	0.0267587	0	0.261	258	221	41730	54184	1053	610	0.23	99016	1.06346
CTRL#alignments.possorted.tagged_BC1794_N03	CTRL	9.485	1049	4879	1138	0.125282	1	13.1409	5908	1377	19472	12187	-1	-1	0.0292214	0	0.211	249	214	42411	56257	2733	643	0.246	94645	2.88763
CTRL#alignments.possorted.tagged_BC1234_N02	CTRL	8.846	1090	4920	1014	0.126348	1	13.3267	5689	1359	19470	12422	-1	-1	0.0260401	0	0.217	248	214	43092	55075	3192	607	0.218	107450	2.97068
CTRL#alignments.possorted.tagged_BC1201_N02	CTRL	12.338	1676	7346	1133	0.188698	1	9.86823	5890	1791	19465	11784	-1	-1	0.0291035	0	0.3	248	218	42718	53588	3205	783	0.203	113549	2.82257
CTRL#alignments.possorted.tagged_BC1959_N03	CTRL	10.647	1285	5715	1073	0.146908	1	9.46315	5050	1859	19451	12542	-1	-1	0.0275821	0	0.246	236	210	44092	58290	5844	811	0.244	99313	5.88443
CTRL#alignments.possorted.tagged_BC1054_N03	CTRL	11.91	1642	6849	905	0.176103	1	8.89618	3426	1965	19446	14055	-1	-1	0.0232696	0	0.289	220	206	42086	54854	774	896	0.233	98734	0.783924
CTRL#alignments.possorted.tagged_BC0344_N01	CTRL	11.843	1250	5560	1024	0.142989	1	11.4548	5363	1561	19442	12518	-1	-1	0.0263347	0	0.239	1922	212	41775	56666	3131	629	0.263	87961	3.55953
CTRL#alignments.possorted.tagged_BC2011_N04	CTRL	9.728	1184	5294	1098	0.136156	1	8.7205	3319	2000	19441	14122	-1	-1	0.0282393	0	0.234	217	204	42632	57283	2998	762	0.256	91941	3.26079
CTRL#alignments.possorted.tagged_BC1063_N02	CTRL	10.242	1231	5139	1022	0.132224	1	10.8566	5610	1639	19433	12184	-1	-1	0.0262955	0	0.226	244	212	43075	56484	3647	653	0.237	99281	3.67341
CTRL#alignments.possorted.tagged_BC0354_N01	CTRL	10.074	1226	5722	1109	0.147247	1	12.4837	6520	1441	19430	11469	-1	-1	0.0285383	0	0.25	256	223	41510	55858	4838	544	0.257	89181	5.42492
CTRL#alignments.possorted.tagged_BC1771_N03	CTRL	8.296	1106	5127	966	0.131949	1	12.5198	5568	1437	19428	12423	-1	-1	0.024861	0	0.222	247	215	43093	55791	680	677	0.228	103160	0.65917
CTRL#alignments.possorted.tagged_BC0909_N02	CTRL	10.818	1251	5593	900	0.144046	1	13.0885	5390	1378	19414	12646	-1	-1	0.0231791	0	0.245	245	213	42539	54881	715	564	0.225	102943	0.694559
CTRL#alignments.possorted.tagged_BC1375_N02	CTRL	8.33	1182	5459	1061	0.140725	1	11.3857	5469	1566	19396	12361	-1	-1	0.027351	0	0.24	245	215	42482	55075	2241	730	0.229	101275	2.21279
CTRL#alignments.possorted.tagged_BC1718_N03	CTRL	13.108	1688	6860	954	0.176987	1	7.36426	2648	2317	19380	14415	-1	-1	0.024613	0	0.292	704	199	41254	54661	895	975	0.245	92346	0.969181
CTRL#alignments.possorted.tagged_BC1362_N03	CTRL	12.794	1654	6836	1006	0.176486	1	8.55923	4684	2026	19367	12657	-1	-1	0.025972	0	0.29	234	211	42940	56209	3513	852	0.236	99470	3.53172
CTRL#alignments.possorted.tagged_BC0335_N01	CTRL	8.522	1106	5537	777	0.143045	1	11.3905	6258	1562	19354	11534	-1	-1	0.0200734	0	0.239	3337	221	42191	54906	3115	549	0.232	99436	3.13267
CTRL#alignments.possorted.tagged_BC0346_N01	CTRL	12.902	1707	7345	1152	0.189813	1	11.1839	6814	1588	19348	10946	-1	-1	0.0297705	0	0.319	254	222	41720	56000	2050	749	0.255	90213	2.2724
CTRL#alignments.possorted.tagged_BC2069_N04	CTRL	12.309	1554	6980	957	0.18039	1	8.52116	3490	2032	19347	13825	-1	-1	0.0247325	0	0.292	223	209	42176	55961	2452	781	0.246	94048	2.60718
CTRL#alignments.possorted.tagged_BC0350_N01	CTRL	8.444	1049	5175	927	0.133852	1	11.5201	6346	1544	19331	11441	-1	-1	0.023977	0	0.224	480	214	41595	55279	8262	608	0.248	92348	8.94659
CTRL#alignments.possorted.tagged_BC1710_N03	CTRL	8.294	1001	4757	976	0.123098	1	9.81253	4159	1787	19322	13376	-1	-1	0.0252562	0	0.205	229	208	42902	56206	4677	661	0.237	99142	4.71748
CTRL#alignments.possorted.tagged_BC0356_N01	CTRL	10.246	1397	6433	1005	0.166477	1	9.1636	5552	1901	19321	11868	-1	-1	0.026008	0	0.276	241	212	41483	53957	5501	642	0.231	97917	5.61802
CTRL#alignments.possorted.tagged_BC0922_N02	CTRL	12.065	1639	7166	995	0.185446	1	9.62761	5864	1818	19321	11639	-1	-1	0.0257492	0	0.291	247	216	42475	56156	2486	783	0.244	95654	2.59895
CTRL#alignments.possorted.tagged_BC0360_N01	CTRL	11.506	1412	6168	1012	0.159644	1	8.39135	2915	2057	19318	14346	-1	-1	0.0261932	0	0.257	214	202	41260	54833	3372	823	0.248	91607	3.68094
CTRL#alignments.possorted.tagged_BC0867_N02	CTRL	10.676	1143	5238	1035	0.135573	1	10.5125	5678	1678	19318	11962	-1	-1	0.0267885	0	0.235	246	216	42659	55707	945	707	0.234	99516	0.949596
CTRL#alignments.possorted.tagged_BC0358_N01	CTRL	7.125	1029	4890	936	0.126638	1	12.1969	5097	1463	19307	12747	-1	-1	0.0242399	0	0.213	242	214	41346	52231	1743	538	0.208	107220	1.62563
CTRL#alignments.possorted.tagged_BC1761_N03	CTRL	11.628	1562	6974	868	0.180842	1	9.89994	4244	1769	19282	13269	-1	-1	0.022508	0	0.297	231	209	42386	53956	473	790	0.214	107096	0.44166
CTRL#alignments.possorted.tagged_BC0352_N01	CTRL	9.322	918	4786	906	0.124247	1	10.2763	4952	1708	19260	12600	-1	-1	0.0235202	0	0.213	236	208	41547	54001	4061	564	0.231	98282	4.13199
CTRL#alignments.possorted.tagged_BC1575_N03	CTRL	14.748	1631	6779	1018	0.175987	1	7.01498	1612	2403	19260	15245	-1	-1	0.0264278	0	0.292	197	195	43373	57777	1295	1029	0.249	95690	1.35333
CTRL#alignments.possorted.tagged_BC0353_N01	CTRL	10.584	1256	5925	962	0.15384	1	11.3601	7343	1558	19257	10356	-1	-1	0.0249779	0	0.259	290	220	41518	57014	3171	682	0.272	84866	3.73648
CTRL#alignments.possorted.tagged_BC0359_N01	CTRL	10.249	973	4641	996	0.12052	1	12.8022	6536	1395	19254	11323	-1	-1	0.0258648	0	0.201	254	217	41293	55709	4520	575	0.259	88136	5.12844
CTRL#alignments.possorted.tagged_BC1210_N02	CTRL	10.245	1459	6530	924	0.169857	1	10.5171	4955	1669	19222	12598	-1	-1	0.024035	0	0.275	241	214	43010	56792	1391	692	0.243	97197	1.43111
CTRL#alignments.possorted.tagged_BC1742_N03	CTRL	10.859	1179	5057	1018	0.131556	1	10.5644	4710	1662	19220	12848	-1	-1	0.0264828	0	0.214	236	212	41872	56607	1145	767	0.26	88907	1.28786
CTRL#alignments.possorted.tagged_BC1882_N04	CTRL	15.513	1935	7475	1012	0.194469	1	7.66892	2203	2217	19219	14799	-1	-1	0.0263281	0	0.319	2675	201	41981	53331	630	967	0.213	106804	0.589866
CTRL#alignments.possorted.tagged_BC1396_N03	CTRL	9.388	1209	5421	791	0.141209	1	10.1729	4698	1718	19195	12779	-1	-1	0.0206043	0	0.238	235	210	41785	56783	1708	713	0.264	87587	1.95006
CTRL#alignments.possorted.tagged_BC1818_N04	CTRL	10.462	1268	5534	1020	0.144197	1	10.0727	4684	1733	19189	12772	-1	-1	0.0265777	0	0.236	234	209	42797	56121	1342	877	0.237	98633	1.3606
CTRL#alignments.possorted.tagged_BC0368_N01	CTRL	13.758	1591	6903	1124	0.179962	1	10.1441	5427	1721	19179	12031	-1	-1	0.0293029	0	0.291	243	212	41013	54715	231	762	0.25	90122	0.256319
CTRL#alignments.possorted.tagged_BC1212_N02	CTRL	14.686	1513	6489	845	0.169222	1	8.9342	4997	1930	19173	12246	-1	-1	0.0220362	0	0.268	235	209	42565	55861	1895	790	0.238	97875	1.93614
CTRL#alignments.possorted.tagged_BC1798_N03	CTRL	9.099	1089	4990	977	0.130131	1	11.4743	4709	1537	19173	12927	-1	-1	0.0254785	0	0.216	1034	211	41213	54280	1672	645	0.241	93808	1.78236
CTRL#alignments.possorted.tagged_BC1293_N02	CTRL	10.359	1245	5457	975	0.142369	1	9.33711	3668	1854	19165	13643	-1	-1	0.025437	0	0.235	1504	207	42266	54584	1622	638	0.226	101961	1.5908
CTRL#alignments.possorted.tagged_BC0371_N01	CTRL	10.422	1479	6645	924	0.173417	1	11.6965	6134	1509	19159	11516	-1	-1	0.024114	0	0.286	249	215	40852	51126	2369	678	0.201	109524	2.163
CTRL#alignments.possorted.tagged_BC0374_N01	CTRL	8.144	839	4325	726	0.112871	1	15.3752	6416	1170	19159	11573	-1	-1	0.0189467	0	0.192	252	215	40711	52834	2723	411	0.229	96747	2.81456
CTRL#alignments.possorted.tagged_BC0355_N01	CTRL	8.841	1268	6225	789	0.162524	1	12.3364	7136	1436	19151	10579	-1	-1	0.0205994	0	0.283	1142	218	41485	56081	2795	599	0.26	88096	3.17268
CTRL#alignments.possorted.tagged_BC0718_N02	CTRL	8.866	1097	4964	1057	0.129608	1	12.907	6397	1377	19150	11376	-1	-1	0.0275979	0	0.22	252	218	42537	56410	2813	718	0.246	94991	2.96133
CTRL#alignments.possorted.tagged_BC1541_N03	CTRL	9.249	1093	4895	973	0.12784	1	11.7294	5352	1504	19145	12289	-1	-1	0.0254113	0	0.213	4225	213	42324	55820	2746	658	0.242	95965	2.86146
CTRL#alignments.possorted.tagged_BC0377_N01	CTRL	8.645	1074	5163	1042	0.134924	1	12.069	4464	1464	19133	13205	-1	-1	0.0272304	0	0.222	759	210	40614	48154	2966	580	0.157	137258	2.16089
CTRL#alignments.possorted.tagged_BC1850_N03	CTRL	10.569	1313	5724	1021	0.149584	1	10.3955	4992	1679	19133	12462	-1	-1	0.0266816	0	0.248	1890	213	42434	54251	4126	737	0.218	105702	3.90343
CTRL#alignments.possorted.tagged_BC0662_N02	CTRL	10.98	1170	5385	930	0.14091	1	11.1244	6441	1576	19108	11091	-1	-1	0.0243354	0	0.243	1064	215	42085	56170	2458	621	0.251	92369	2.66107
CTRL#alignments.possorted.tagged_BC0365_N01	CTRL	9.034	1177	5605	888	0.146705	1	11.4207	6311	1538	19103	11254	-1	-1	0.0232424	0	0.243	247	212	41044	55608	2157	603	0.262	86678	2.48852
CTRL#alignments.possorted.tagged_BC0370_N01	CTRL	11.295	1426	6516	958	0.170558	1	11.4443	6719	1535	19102	10848	-1	-1	0.0250759	0	0.286	460	220	40856	53125	3525	669	0.231	96527	3.65183
CTRL#alignments.possorted.tagged_BC1193_N02	CTRL	14.236	1747	7386	998	0.193472	1	10.2747	5649	1693	19088	11746	-1	-1	0.0261421	0	0.308	245	215	41128	54048	5199	805	0.239	94206	5.51876
CTRL#alignments.possorted.tagged_BC0372_N01	CTRL	11.66	1425	6539	927	0.171339	1	10.516	6205	1657	19082	11220	-1	-1	0.0242899	0	0.282	250	215	40785	54717	5409	726	0.255	88309	6.12508
CTRL#alignments.possorted.tagged_BC0361_N01	CTRL	13.054	1714	7162	901	0.187752	1	8.51272	5271	2005	19073	11797	-1	-1	0.0236198	0	0.307	238	211	41257	55530	1774	862	0.257	88587	2.00255
CTRL#alignments.possorted.tagged_BC0363_N01	CTRL	7.338	945	4690	1033	0.122968	1	11.1388	5907	1571	19070	11592	-1	-1	0.0270844	0	0.215	247	217	41192	52772	4170	587	0.219	101923	4.09132
CTRL#alignments.possorted.tagged_BC0564_N02	CTRL	10.839	1248	6054	950	0.158731	1	11.4722	6352	1529	19070	11189	-1	-1	0.0249082	0	0.266	253	217	41858	56116	2568	711	0.254	90802	2.82813
CTRL#alignments.possorted.tagged_BC1206_N02	CTRL	11.461	1308	5831	940	0.152908	1	12.4749	6032	1415	19067	11620	-1	-1	0.0246499	0	0.251	1958	220	41960	53490	3364	660	0.216	105519	3.18805
CTRL#alignments.possorted.tagged_BC1350_N02	CTRL	10.022	1164	5438	857	0.142677	1	11.5046	5712	1524	19057	11821	-1	-1	0.0224852	0	0.241	675	217	42048	54425	1401	555	0.227	100733	1.39081
CTRL#alignments.possorted.tagged_BC1232_N02	CTRL	11.439	1294	5582	1045	0.146478	1	12.0776	5199	1457	19054	12398	-1	-1	0.0274221	0	0.242	244	215	41870	53578	8918	738	0.219	103993	8.57558
CTRL#alignments.possorted.tagged_BC1057_N02	CTRL	8.766	1027	5081	996	0.13336	1	14.1551	5914	1257	19050	11879	-1	-1	0.0261417	0	0.223	653	218	41646	52554	1443	546	0.208	108399	1.33119
CTRL#alignments.possorted.tagged_BC1029_N02	CTRL	12.517	1517	6580	1039	0.172731	1	13.4624	6017	1317	19047	11713	-1	-1	0.0272746	0	0.277	252	217	41885	53832	2000	808	0.222	102581	1.94968
CTRL#alignments.possorted.tagged_BC1837_N03	CTRL	7.992	1231	5639	985	0.148137	1	8.75551	4132	1951	19033	12950	-1	-1	0.0258761	0	0.249	985	210	42622	55064	2362	758	0.226	102703	2.29984
CTRL#alignments.possorted.tagged_BC1153_N02	CTRL	12.054	1534	6522	881	0.171379	1	10.7384	5521	1621	19028	11886	-1	-1	0.0231501	0	0.279	245	214	42513	55503	4338	785	0.234	99245	4.371
CTRL#alignments.possorted.tagged_BC0528_N02	CTRL	8.969	933	4420	1046	0.116206	1	14.6914	5887	1212	19018	11919	-1	-1	0.0275003	0	0.192	1471	214	41021	53641	3496	542	0.235	95314	3.66788
CTRL#alignments.possorted.tagged_BC0896_N02	CTRL	11.013	1396	6159	995	0.162216	1	9.15187	4389	1870	18984	12725	-1	-1	0.0262063	0	0.263	232	210	42034	53570	2278	840	0.215	105798	2.15316
CTRL#alignments.possorted.tagged_BC1213_N02	CTRL	9.875	1142	5001	980	0.131723	1	11.6807	5540	1497	18983	11946	-1	-1	0.0258126	0	0.228	245	213	41096	55061	4594	651	0.254	89291	5.14498
CTRL#alignments.possorted.tagged_BC1744_N03	CTRL	11.073	1219	5597	883	0.14746	1	11.3555	4583	1536	18978	12859	-1	-1	0.0232638	0	0.245	237	213	41366	54782	1279	663	0.245	92724	1.37936
CTRL#alignments.possorted.tagged_BC0367_N01	CTRL	15.276	1620	6982	896	0.184105	1	8.71912	5175	1951	18962	11836	-1	-1	0.0236262	0	0.289	236	208	41021	55174	3876	820	0.257	88237	4.39272
CTRL#alignments.possorted.tagged_BC0366_N01	CTRL	10.724	1186	5500	1077	0.145096	1	11.3231	6609	1538	18953	10806	-1	-1	0.0284124	0	0.245	252	217	41033	55796	5277	665	0.265	85879	6.14469
CTRL#alignments.possorted.tagged_BC1282_N03	CTRL	8.399	1018	4822	1098	0.127263	1	12.9507	5371	1358	18945	12216	-1	-1	0.0289786	0	0.215	246	216	41510	54588	1600	625	0.24	94893	1.68611
CTRL#alignments.possorted.tagged_BC1214_N02	CTRL	10.795	1183	5306	1040	0.14017	1	13.6721	5496	1290	18927	12141	-1	-1	0.027474	0	0.23	1134	215	41671	54196	1890	622	0.231	98391	1.92091
CTRL#alignments.possorted.tagged_BC0488_N03	CTRL	12.61	1401	6127	1067	0.161893	1	11.4657	5674	1518	18923	11731	-1	-1	0.0281932	0	0.265	250	217	40206	53771	615	752	0.252	87773	0.700671
CTRL#alignments.possorted.tagged_BC1348_N02	CTRL	9.788	1038	4958	1039	0.131012	1	12.0048	5414	1455	18922	12053	-1	-1	0.0274548	0	0.214	244	213	41946	54862	253	696	0.235	97404	0.259743
CTRL#alignments.possorted.tagged_BC0819_N02	CTRL	7.602	979	5563	861	0.14706	1	23.1558	4838	783	18914	13293	-1	-1	0.0227609	0	0.249	242	210	40258	53159	2940	524	0.243	90974	3.23169
CTRL#alignments.possorted.tagged_BC0396_N01	CTRL	8.466	1133	5104	875	0.135119	1	10.4954	4078	1643	18887	13166	-1	-1	0.0231641	0	0.224	232	212	40103	52209	2359	568	0.232	94405	2.49881
CTRL#alignments.possorted.tagged_BC1756_N03	CTRL	8.424	1089	5012	946	0.132754	1	10.7908	4826	1601	18877	12450	-1	-1	0.0250569	0	0.228	469	210	42327	55464	2536	695	0.237	97756	2.59421
CTRL#alignments.possorted.tagged_BC1239_N02	CTRL	11.331	1442	6505	995	0.172409	1	9.58642	5336	1782	18865	11747	-1	-1	0.0263716	0	0.272	242	214	41872	54657	5033	775	0.234	97797	5.14637
CTRL#alignments.possorted.tagged_BC0385_N01	CTRL	10.486	1075	4994	984	0.132495	1	15.8418	7013	1119	18846	10714	-1	-1	0.0261063	0	0.222	259	220	40381	54301	4960	544	0.256	86911	5.70699
CTRL#alignments.possorted.tagged_BC0375_N01	CTRL	12.912	1415	6274	1127	0.16656	1	10.2981	6556	1667	18834	10611	-1	-1	0.0299193	0	0.271	901	216	40671	55101	5940	717	0.262	85897	6.91526
CTRL#alignments.possorted.tagged_BC0393_N01	CTRL	8.862	1092	5178	942	0.137552	1	13.2483	6618	1321	18822	10883	-1	-1	0.0250239	0	0.236	259	221	40205	51650	2545	566	0.222	98604	2.58103
CTRL#alignments.possorted.tagged_BC1110_N02	CTRL	9.752	1310	5882	724	0.156295	1	11.9238	5374	1456	18817	11987	-1	-1	0.0192379	0	0.251	556	217	41767	55550	1244	604	0.248	92538	1.34431
CTRL#alignments.possorted.tagged_BC0382_N01	CTRL	11.001	1350	5999	944	0.159522	1	10.1923	4889	1680	18803	12234	-1	-1	0.0251024	0	0.25	237	209	40445	52242	3136	707	0.226	97512	3.21601
CTRL#alignments.possorted.tagged_BC1393_N02	CTRL	8.936	1065	4966	1033	0.132138	1	12.1498	5144	1429	18791	12218	-1	-1	0.0274866	0	0.221	241	210	42024	54184	3751	674	0.224	101888	3.68149
CTRL#alignments.possorted.tagged_BC0638_N02	CTRL	9.796	1395	6391	990	0.1701	1	8.6985	4837	1937	18786	12012	-1	-1	0.0263494	0	0.282	841	212	40652	54380	2677	774	0.252	88693	3.01828
CTRL#alignments.possorted.tagged_BC0383_N01	CTRL	8.858	1172	5245	1118	0.139606	1	13.3726	7018	1307	18785	10460	-1	-1	0.0297578	0	0.236	259	221	40417	54120	4778	628	0.253	87948	5.43276
CTRL#alignments.possorted.tagged_BC1433_N03	CTRL	10.022	1245	5813	1097	0.154757	1	10.508	5434	1632	18781	11715	-1	-1	0.029205	0	0.257	246	216	41503	55203	2778	846	0.248	91935	3.0217
CTRL#alignments.possorted.tagged_BC1763_N03	CTRL	9.966	1072	4974	1017	0.132435	1	10.9232	4662	1575	18779	12542	-1	-1	0.0270781	0	0.22	238	210	41788	55054	231	725	0.241	95036	0.243066
CTRL#alignments.possorted.tagged_BC1912_N03	CTRL	13.807	1764	7081	1019	0.188555	1	7.86544	3847	2118	18777	12812	-1	-1	0.0271343	0	0.297	1366	206	41861	53781	2030	958	0.222	102644	1.97771
CTRL#alignments.possorted.tagged_BC0389_N01	CTRL	11.433	1478	6279	1060	0.167244	1	10.1011	5333	1691	18772	11748	-1	-1	0.0282335	0	0.27	243	215	40257	53143	2859	700	0.242	91042	3.14031
CTRL#alignments.possorted.tagged_BC0386_N01	CTRL	12.623	1600	6845	1020	0.182485	1	10.7882	5620	1591	18755	11544	-1	-1	0.0271927	0	0.298	247	216	40356	53333	1395	721	0.243	90984	1.53324
CTRL#alignments.possorted.tagged_BC2015_N04	CTRL	14.246	1777	7181	921	0.191504	1	6.32669	1522	2559	18749	14668	-1	-1	0.0245613	0	0.31	198	198	41655	53860	3814	933	0.227	100112	3.80973
CTRL#alignments.possorted.tagged_BC0397_N01	CTRL	11.573	1315	5993	814	0.160181	1	11.1081	5313	1545	18707	11849	-1	-1	0.0217566	0	0.275	243	211	40020	53912	409	604	0.258	85740	0.477024
CTRL#alignments.possorted.tagged_BC0412_N01	CTRL	8.666	884	4439	1085	0.118652	1	11.6906	5063	1474	18706	12169	-1	-1	0.0290014	0	0.199	243	212	39670	52005	2224	496	0.237	91504	2.43049
CTRL#alignments.possorted.tagged_BC0395_N01	CTRL	12.719	1503	6423	1102	0.171775	1	11.3815	5671	1510	18696	11515	-1	-1	0.0294715	0	0.279	1323	213	40122	53889	5398	697	0.255	86617	6.23203
CTRL#alignments.possorted.tagged_BC1184_N02	CTRL	13.517	1454	6076	1046	0.162503	1	9.94555	4508	1708	18695	12479	-1	-1	0.0279754	0	0.26	292	211	41236	53022	3139	765	0.222	100846	3.11267
CTRL#alignments.possorted.tagged_BC1776_N03	CTRL	9.894	1414	6238	970	0.166854	1	8.69554	3341	1928	18693	13424	-1	-1	0.0259455	0	0.274	220	206	41462	54777	2035	744	0.243	93561	2.17505
CTRL#alignments.possorted.tagged_BC1984_N03	CTRL	13.803	1652	6910	908	0.185007	1	9.34053	5064	1806	18675	11805	-1	-1	0.0243106	0	0.286	241	214	42216	55239	4453	861	0.236	97907	4.54819
CTRL#alignments.possorted.tagged_BC1042_N02	CTRL	11.953	1328	5796	1017	0.155239	1	10.488	5761	1625	18668	11282	-1	-1	0.0272391	0	0.252	249	213	41756	54715	3682	809	0.237	96441	3.81788
CTRL#alignments.possorted.tagged_BC1557_N03	CTRL	10.309	1161	5251	1013	0.14077	1	11.434	4949	1500	18651	12202	-1	-1	0.0271567	0	0.234	241	212	41300	54043	1576	742	0.236	95770	1.64561
CTRL#alignments.possorted.tagged_BC0399_N01	CTRL	12.641	1564	6913	852	0.185395	1	9.63548	5679	1753	18644	11212	-1	-1	0.0228492	0	0.298	245	215	39927	53065	4321	666	0.248	88632	4.87521
CTRL#alignments.possorted.tagged_BC0448_N02	CTRL	9.139	960	4660	1053	0.124993	1	13.1541	6390	1317	18641	10934	-1	-1	0.0282442	0	0.207	575	220	39973	53395	4443	554	0.251	87543	5.07522
CTRL#alignments.possorted.tagged_BC1276_N02	CTRL	10.668	1196	5554	938	0.149109	1	13.63	6263	1273	18624	11088	-1	-1	0.0251826	0	0.25	255	218	41498	53570	1998	728	0.225	100237	1.99328
CTRL#alignments.possorted.tagged_BC1685_N03	CTRL	9.954	1121	5202	1059	0.139674	1	12.4358	5397	1386	18622	11839	-1	-1	0.0284341	0	0.234	612	213	39652	54899	2922	698	0.278	79534	3.6739
CTRL#alignments.possorted.tagged_BC1092_N02	CTRL	10.82	1295	5776	1020	0.155169	1	9.98053	5567	1695	18612	11350	-1	-1	0.0274017	0	0.263	248	219	41257	54352	1625	711	0.241	93840	1.73167
CTRL#alignments.possorted.tagged_BC0408_N01	CTRL	11.808	1282	5450	1094	0.146869	1	11.1189	4743	1531	18554	12280	-1	-1	0.0294815	0	0.241	239	212	39763	51494	3469	686	0.228	95108	3.64743
CTRL#alignments.possorted.tagged_BC0970_N03	CTRL	11.157	1324	5761	968	0.155291	1	11.731	5500	1457	18549	11592	-1	-1	0.0260931	0	0.258	247	215	40578	54067	2857	711	0.249	89465	3.19343
CTRL#alignments.possorted.tagged_BC0398_N01	CTRL	10.329	1085	5199	1098	0.140173	1	11.6414	6949	1467	18545	10129	-1	-1	0.0296037	0	0.23	258	224	39965	53288	1752	625	0.25	87946	1.99213
CTRL#alignments.possorted.tagged_BC1746_N03	CTRL	17.414	1838	7201	966	0.194401	1	9.24392	4147	1808	18521	12566	-1	-1	0.0260785	0	0.303	1020	209	40308	52010	1436	915	0.225	97501	1.47281
CTRL#alignments.possorted.tagged_BC2195_N04	CTRL	12.404	1591	6513	1117	0.175894	1	9.26844	3174	1803	18514	13537	-1	-1	0.0301664	0	0.286	218	204	41349	54176	2722	877	0.237	95530	2.84937
CTRL#alignments.possorted.tagged_BC0409_N01	CTRL	8.585	1318	6356	977	0.1717	1	10.5899	6626	1597	18509	10286	-1	-1	0.0263926	0	0.3	257	224	39742	52586	2648	677	0.244	89295	2.96545
CTRL#alignments.possorted.tagged_BC0402_N01	CTRL	8.772	948	4433	960	0.119765	1	13.9491	5836	1238	18507	11433	-1	-1	0.0259361	0	0.195	250	216	39896	52384	6374	570	0.238	91608	6.95791
CTRL#alignments.possorted.tagged_BC0424_N01	CTRL	8.906	949	4619	925	0.125183	1	15.3265	6415	1130	18449	10904	-1	-1	0.0250691	0	0.216	4032	216	39433	52283	5696	526	0.246	88108	6.46479
CTRL#alignments.possorted.tagged_BC0416_N01	CTRL	11.734	1114	5184	1014	0.140526	1	12.1844	5473	1399	18445	11573	-1	-1	0.0274871	0	0.236	247	214	39592	52588	3307	625	0.247	88032	3.75659
CTRL#alignments.possorted.tagged_BC1263_N02	CTRL	9.689	1096	5065	1025	0.137322	1	12.5503	5772	1361	18442	11309	-1	-1	0.0277898	0	0.231	251	216	39694	53995	2416	680	0.265	83002	2.91077
CTRL#alignments.possorted.tagged_BC1390_N02	CTRL	10.469	1179	5165	909	0.140125	1	11.3443	5245	1493	18430	11692	-1	-1	0.0246609	0	0.23	244	215	39788	53727	2632	670	0.259	84730	3.10634
CTRL#alignments.possorted.tagged_BC1050_N02	CTRL	8.698	1063	4963	1065	0.134718	1	12.4846	5923	1366	18420	11131	-1	-1	0.0289088	0	0.222	253	218	40725	52924	2590	684	0.231	96385	2.68714
CTRL#alignments.possorted.tagged_BC1256_N02	CTRL	9.363	1026	4649	869	0.126249	1	10.4289	4182	1611	18412	12619	-1	-1	0.0235987	0	0.207	230	205	40909	53120	6005	713	0.23	97057	6.18709
CTRL#alignments.possorted.tagged_BC1137_N02	CTRL	10.468	1200	5716	772	0.155275	1	12.3667	5064	1377	18406	11965	-1	-1	0.0209714	0	0.26	1761	213	39493	53475	1269	682	0.261	83526	1.51929
CTRL#alignments.possorted.tagged_BC1322_N02	CTRL	8.657	905	4634	1021	0.125965	1	13.68	5587	1253	18394	11554	-1	-1	0.0277536	0	0.216	251	217	39526	51907	4453	590	0.239	90715	4.90878
CTRL#alignments.possorted.tagged_BC0420_N01	CTRL	10.501	1347	5787	842	0.157358	1	11.8587	6009	1430	18388	10949	-1	-1	0.0228954	0	0.26	252	218	39538	51143	4182	638	0.227	94908	4.40637
CTRL#alignments.possorted.tagged_BC0415_N01	CTRL	12.871	1157	5497	1325	0.149619	1	10.5245	5102	1594	18370	11674	-1	-1	0.0360642	0	0.24	245	219	39601	52832	5762	694	0.25	87016	6.62177
CTRL#alignments.possorted.tagged_BC0410_N01	CTRL	10.956	1173	5270	976	0.143464	1	11.2447	5690	1500	18367	11177	-1	-1	0.0265694	0	0.234	248	215	39721	54314	6214	654	0.269	82019	7.57629
CTRL#alignments.possorted.tagged_BC1226_N02	CTRL	11.631	1210	5021	1068	0.136685	1	10.9266	6044	1540	18367	10783	-1	-1	0.0290739	0	0.228	254	219	40825	53910	3478	608	0.243	92245	3.77039
CTRL#alignments.possorted.tagged_BC1085_N02	CTRL	9.125	1152	5463	807	0.148742	1	12.3072	5868	1380	18364	11116	-1	-1	0.0219723	0	0.248	254	220	40042	49978	854	567	0.199	108416	0.787707
CTRL#alignments.possorted.tagged_BC1150_N03	CTRL	9.91	1096	5132	1022	0.139738	1	11.3242	5893	1490	18363	10980	-1	-1	0.0278277	0	0.232	252	219	40910	54124	2580	689	0.244	91955	2.80572
CTRL#alignments.possorted.tagged_BC1168_N02	CTRL	11.906	1425	6422	926	0.174882	1	11.7951	4793	1435	18361	12133	-1	-1	0.0252165	0	0.283	242	214	40124	50952	778	721	0.213	102214	0.761148
CTRL#alignments.possorted.tagged_BC1554_N03	CTRL	12.857	1396	5850	793	0.159305	1	10.2437	4186	1633	18361	12542	-1	-1	0.0215947	0	0.25	234	211	40449	52542	314	703	0.23	95859	0.327564
CTRL#alignments.possorted.tagged_BC1377_N02	CTRL	12.726	1491	6519	827	0.177562	1	9.33033	5015	1777	18357	11565	-1	-1	0.0225255	0	0.281	242	214	40627	52353	1600	724	0.224	98676	1.62147
CTRL#alignments.possorted.tagged_BC1254_N02	CTRL	10.891	1067	4910	1069	0.133758	1	12.0355	5158	1408	18354	11788	-1	-1	0.0291217	0	0.228	246	215	40649	51188	1286	642	0.206	106587	1.20653
CTRL#alignments.possorted.tagged_BC0736_N03	CTRL	9.992	1312	5891	922	0.160535	1	10.4104	5198	1608	18348	11542	-1	-1	0.0251254	0	0.265	246	217	39782	52148	2571	603	0.237	91782	2.8012
CTRL#alignments.possorted.tagged_BC2275_N04	CTRL	13.46	1611	6655	973	0.181365	1	8.88524	3559	1856	18347	12932	-1	-1	0.0265166	0	0.28	223	206	40063	52241	3097	942	0.233	93861	3.29956
CTRL#alignments.possorted.tagged_BC0830_N02	CTRL	9.658	873	4258	1065	0.11611	1	13.4949	5628	1265	18336	11443	-1	-1	0.0290412	0	0.197	250	216	40190	52268	2212	601	0.231	94904	2.33078
CTRL#alignments.possorted.tagged_BC2018_N04	CTRL	14.346	1717	6576	987	0.179398	1	9.36066	3148	1769	18328	13411	-1	-1	0.026926	0	0.294	725	205	39748	51679	998	876	0.231	93938	1.0624
CTRL#alignments.possorted.tagged_BC1215_N02	CTRL	12.705	1527	6456	1038	0.176162	1	11.9957	5157	1410	18324	11757	-1	-1	0.0283235	0	0.289	246	216	39256	50792	1546	727	0.227	94153	1.64201
CTRL#alignments.possorted.tagged_BC1360_N03	CTRL	10.392	1354	6098	1127	0.166403	1	10.5603	4157	1585	18323	12581	-1	-1	0.0307537	0	0.278	234	212	39475	52446	3286	756	0.247	87711	3.74639
CTRL#alignments.possorted.tagged_BC1791_N03	CTRL	9.945	1125	4852	1133	0.132424	1	9.46259	3939	1751	18320	12630	-1	-1	0.0309225	0	0.223	2871	208	39471	53089	2501	657	0.257	84904	2.94568
CTRL#alignments.possorted.tagged_BC1445_N02	CTRL	10.829	1225	5513	833	0.150595	1	11.0978	5958	1513	18304	10833	-1	-1	0.0227546	0	0.249	251	217	40999	54397	888	678	0.246	91434	0.971192
CTRL#alignments.possorted.tagged_BC2262_N04	CTRL	14.076	1571	6473	1033	0.176839	1	6.87861	1459	2323	18302	14520	-1	-1	0.028221	0	0.28	198	196	39127	53907	2910	984	0.274	79370	3.66637
CTRL#alignments.possorted.tagged_BC0422_N01	CTRL	9.945	1135	5270	927	0.143989	1	12.6161	6127	1344	18300	10829	-1	-1	0.0253279	0	0.238	250	214	39456	53615	1696	667	0.264	82717	2.05036
CTRL#alignments.possorted.tagged_BC0433_N01	CTRL	13.107	1443	6163	1003	0.168443	1	11.634	5225	1448	18294	11621	-1	-1	0.0274134	0	0.273	246	215	38961	47983	1734	738	0.188	111044	1.56154
CTRL#alignments.possorted.tagged_BC0509_N02	CTRL	9.866	1131	4772	1104	0.130432	1	11.2279	4832	1496	18293	11965	-1	-1	0.0301755	0	0.215	240	211	39531	52826	3724	698	0.252	86482	4.3061
CTRL#alignments.possorted.tagged_BC1637_N03	CTRL	9.946	1095	4927	916	0.134905	1	10.9275	4195	1531	18261	12535	-1	-1	0.0250808	0	0.231	231	207	39278	52790	6480	619	0.256	84651	7.65496
CTRL#alignments.possorted.tagged_BC0432_N01	CTRL	8.553	933	4565	1013	0.125055	1	14.7753	6579	1157	18252	10516	-1	-1	0.0277504	0	0.213	260	221	39002	51655	1603	633	0.245	87408	1.83393
CTRL#alignments.possorted.tagged_BC1258_N02	CTRL	10.848	1375	5805	900	0.159085	1	11.0509	5549	1514	18245	11182	-1	-1	0.0246643	0	0.271	248	216	40360	51753	4186	645	0.22	99573	4.20395
CTRL#alignments.possorted.tagged_BC0421_N01	CTRL	7.583	785	3904	1022	0.107012	1	11.641	5490	1443	18241	11308	-1	-1	0.0280138	0	0.185	623	215	39498	52150	4199	523	0.243	89283	4.70302
CTRL#alignments.possorted.tagged_BC2236_N04	CTRL	10.492	1208	5485	871	0.150629	1	8.85227	4263	1848	18207	12096	-1	-1	0.0239194	0	0.248	1526	210	41816	57091	1316	776	0.268	86663	1.51853
CTRL#alignments.possorted.tagged_BC0428_N01	CTRL	8.64	925	4509	1025	0.123921	1	11.41	5009	1466	18193	11718	-1	-1	0.0281702	0	0.207	240	209	39134	51559	3528	575	0.241	88992	3.9644
CTRL#alignments.possorted.tagged_BC0431_N01	CTRL	10.33	1132	5210	791	0.143345	1	10.1834	4829	1625	18173	11719	-1	-1	0.0217631	0	0.231	241	215	39026	50661	1223	557	0.23	92667	1.31978
CTRL#alignments.possorted.tagged_BC0438_N01	CTRL	9.321	1045	5054	993	0.139213	1	13.6269	6608	1241	18152	10303	-1	-1	0.0273524	0	0.231	259	220	38807	53292	3225	532	0.272	79322	4.06571
CTRL#alignments.possorted.tagged_BC1291_N02	CTRL	11.92	1523	6610	883	0.182104	1	9.27108	5920	1767	18149	10462	-1	-1	0.0243264	0	0.298	250	219	40482	53471	3045	779	0.243	91403	3.3314
CTRL#alignments.possorted.tagged_BC1383_N02	CTRL	9.315	969	4279	926	0.117898	1	11.4893	5290	1453	18147	11404	-1	-1	0.0255139	0	0.193	243	211	40621	53512	3054	663	0.241	92404	3.30505
CTRL#alignments.possorted.tagged_BC0925_N02	CTRL	10.564	1131	5032	900	0.138676	1	13.1742	5832	1280	18143	11031	-1	-1	0.024803	0	0.234	250	215	40042	52115	2224	560	0.232	94341	2.35741
CTRL#alignments.possorted.tagged_BC1442_N02	CTRL	7.694	948	4595	926	0.126661	1	9.55821	4160	1718	18139	12261	-1	-1	0.0255251	0	0.211	4484	208	40687	53016	4079	668	0.233	95529	4.26991
CTRL#alignments.possorted.tagged_BC1774_N04	CTRL	9.144	1039	5005	984	0.137962	1	10.0942	4327	1635	18139	12177	-1	-1	0.0271239	0	0.221	234	211	40157	53587	1218	747	0.251	88180	1.38127
CTRL#alignments.possorted.tagged_BC0427_N01	CTRL	11.431	1345	5946	782	0.163928	1	11.2706	5468	1478	18136	11190	-1	-1	0.0215593	0	0.27	1608	214	39159	52967	921	626	0.261	83037	1.10914
CTRL#alignments.possorted.tagged_BC0426_N01	CTRL	8.055	903	4238	818	0.116936	1	7.02169	1639	2259	18121	14223	-1	-1	0.0225705	0	0.204	203	202	39176	51871	1518	515	0.245	87865	1.72765
CTRL#alignments.possorted.tagged_BC0437_N01	CTRL	10.884	1440	6276	924	0.173179	1	9.90909	5555	1661	18120	10904	-1	-1	0.0254967	0	0.285	244	213	38841	52506	2159	658	0.26	82485	2.61745
CTRL#alignments.possorted.tagged_BC1450_N03	CTRL	9.294	934	4294	903	0.118586	1	12.7159	4567	1320	18105	12218	-1	-1	0.0249379	0	0.205	1873	210	39842	51941	3069	603	0.233	93406	3.28566
CTRL#alignments.possorted.tagged_BC0719_N02	CTRL	10.926	1247	5883	795	0.162685	1	9.7625	5603	1680	18081	10798	-1	-1	0.0219844	0	0.274	245	213	39862	53562	1326	665	0.256	85963	1.54252
CTRL#alignments.possorted.tagged_BC0430_N01	CTRL	13.311	1499	6400	1043	0.17704	1	9.75253	5730	1681	18075	10664	-1	-1	0.028852	0	0.286	1741	218	39043	52518	1267	666	0.257	83964	1.50898
CTRL#alignments.possorted.tagged_BC0989_N02	CTRL	9.434	929	4500	981	0.124536	1	14.5616	4490	1161	18067	12416	-1	-1	0.0271489	0	0.206	239	209	38277	49816	1589	613	0.232	90192	1.7618
CTRL#alignments.possorted.tagged_BC1437_N02	CTRL	8.556	1050	4758	928	0.13172	1	11.8731	6196	1403	18061	10462	-1	-1	0.0256907	0	0.213	1278	217	38984	52494	3533	581	0.257	83611	4.22552
CTRL#alignments.possorted.tagged_BC0767_N02	CTRL	7.904	954	4483	844	0.124114	1	10.3585	5246	1590	18060	11224	-1	-1	0.0233666	0	0.211	5108	214	39756	52595	2160	600	0.244	89371	2.41689
CTRL#alignments.possorted.tagged_BC0453_N01	CTRL	12.266	1369	6054	881	0.167692	1	10.0067	3241	1640	18051	13170	-1	-1	0.0244031	0	0.28	223	206	38165	49896	867	571	0.235	88731	0.977111
CTRL#alignments.possorted.tagged_BC0434_N01	CTRL	8.375	1032	4924	935	0.136429	1	11.2429	6452	1474	18046	10120	-1	-1	0.025906	0	0.234	2130	221	38955	52217	1999	545	0.254	84535	2.3647
CTRL#alignments.possorted.tagged_BC0916_N02	CTRL	10.267	1151	5318	874	0.147387	1	11.786	5734	1411	18041	10896	-1	-1	0.0242226	0	0.243	250	216	39879	52488	1471	626	0.24	90943	1.6175
CTRL#alignments.possorted.tagged_BC1512_N02	CTRL	11.043	948	4546	976	0.126068	1	9.9872	5641	1641	18030	10748	-1	-1	0.027066	0	0.212	247	216	40480	53025	6291	675	0.237	93586	6.72216
CTRL#alignments.possorted.tagged_BC0443_N01	CTRL	10.443	1060	4696	950	0.130256	1	10.3729	4749	1585	18026	11692	-1	-1	0.0263508	0	0.223	2074	211	38556	50376	6269	593	0.235	89803	6.98084
CTRL#alignments.possorted.tagged_BC0444_N01	CTRL	9.408	936	4654	775	0.129091	1	13.596	5584	1235	18026	11207	-1	-1	0.0214967	0	0.219	250	215	38549	50309	4200	482	0.234	90091	4.66195
CTRL#alignments.possorted.tagged_BC2116_N03	CTRL	13.054	1503	6382	868	0.177081	1	9.48894	3744	1718	18020	12558	-1	-1	0.0240844	0	0.289	226	207	39304	50779	2352	731	0.226	94699	2.48366
CTRL#alignments.possorted.tagged_BC1851_N03	CTRL	10.744	1058	4642	970	0.128887	1	11.8537	4325	1401	18008	12282	-1	-1	0.0269325	0	0.214	236	210	38620	51333	3241	663	0.248	85708	3.78144
CTRL#alignments.possorted.tagged_BC1491_N02	CTRL	8.15	1029	5304	825	0.147284	1	16.2141	5620	1046	18006	11340	-1	-1	0.022909	0	0.253	2089	212	38680	51489	2984	406	0.249	85498	3.49014
CTRL#alignments.possorted.tagged_BC1018_N02	CTRL	11.141	1114	4929	1100	0.136901	1	10.6292	5289	1548	18002	11165	-1	-1	0.0305522	0	0.228	2524	215	39965	52924	1810	692	0.245	89596	2.02018
CTRL#alignments.possorted.tagged_BC1151_N02	CTRL	10.028	1342	5958	1054	0.165482	1	12.1979	5778	1364	18002	10860	-1	-1	0.0292745	0	0.289	251	217	39931	52312	1441	686	0.237	92285	1.56147
CTRL#alignments.possorted.tagged_BC1460_N02	CTRL	11.373	1252	5375	986	0.14933	1	11.1355	6315	1483	17997	10199	-1	-1	0.0273935	0	0.249	255	218	39103	53649	3346	622	0.271	80100	4.17728
CTRL#alignments.possorted.tagged_BC0447_N01	CTRL	9.859	1180	5166	848	0.14358	1	12.3655	5518	1346	17990	11126	-1	-1	0.0235686	0	0.236	249	216	38487	49302	1637	608	0.219	95258	1.71849
CTRL#alignments.possorted.tagged_BC2097_N03	CTRL	12.131	1409	6014	959	0.167186	1	7.89515	2888	2022	17986	13076	-1	-1	0.0266596	0	0.276	215	203	40310	52214	1993	844	0.228	96351	2.06848
CTRL#alignments.possorted.tagged_BC0450_N01	CTRL	10.827	1520	6597	994	0.183423	1	12.4402	5671	1338	17983	10974	-1	-1	0.0276372	0	0.299	252	219	38330	50761	1168	643	0.245	85920	1.3594
CTRL#alignments.possorted.tagged_BC0641_N02	CTRL	14.7	1752	6810	965	0.189356	1	8.84236	5003	1827	17982	11152	-1	-1	0.0268324	0	0.304	240	213	39490	52375	4299	829	0.246	88160	4.87636
CTRL#alignments.possorted.tagged_BC0454_N01	CTRL	8.156	1075	5007	903	0.139876	1	13.0597	5816	1273	17898	10809	-1	-1	0.0252263	0	0.236	3595	219	38143	51615	1011	595	0.261	80796	1.2513
CTRL#alignments.possorted.tagged_BC0623_N02	CTRL	10.202	1118	4786	953	0.133747	1	13.3596	6089	1246	17892	10557	-1	-1	0.026632	0	0.217	255	219	38940	51470	2337	606	0.243	87752	2.66319
CTRL#alignments.possorted.tagged_BC1372_N02	CTRL	11.458	1244	5446	1052	0.152191	1	11.5558	4542	1425	17892	11925	-1	-1	0.0293986	0	0.249	240	212	39501	50103	1980	659	0.212	101021	1.95999
CTRL#alignments.possorted.tagged_BC0449_N01	CTRL	12.226	1346	5896	987	0.164776	1	11.229	5737	1463	17891	10691	-1	-1	0.0275837	0	0.262	249	216	38343	50474	4066	637	0.24	87403	4.65201
CTRL#alignments.possorted.tagged_BC1321_N02	CTRL	12.821	1269	5512	921	0.154053	1	11.2955	5396	1455	17890	11039	-1	-1	0.0257406	0	0.263	250	218	39714	51935	1126	663	0.235	92261	1.22045
CTRL#alignments.possorted.tagged_BC1185_N02	CTRL	11.509	1174	5294	1092	0.147985	1	10.4294	5709	1565	17887	10613	-1	-1	0.030525	0	0.247	248	217	40127	53425	1626	659	0.249	88653	1.83412
CTRL#alignments.possorted.tagged_BC0459_N01	CTRL	11.924	1409	6093	869	0.170348	1	9.39163	4260	1721	17884	11903	-1	-1	0.0242955	0	0.269	234	211	37966	48517	3833	611	0.217	94710	4.04709
CTRL#alignments.possorted.tagged_BC1860_N03	CTRL	15.218	1660	6999	1056	0.195711	1	7.62566	2600	2073	17881	13208	-1	-1	0.0295285	0	0.316	699	201	40106	52660	2023	981	0.238	92089	2.19679
CTRL#alignments.possorted.tagged_BC1755_N03	CTRL	15.738	1526	6073	897	0.169865	1	10.0414	4408	1619	17876	11849	-1	-1	0.0250895	0	0.27	237	210	39390	51451	2664	759	0.234	91822	2.90127
CTRL#alignments.possorted.tagged_BC1786_N03	CTRL	11.682	1410	6242	870	0.174738	1	8.34642	4072	1911	17861	11878	-1	-1	0.0243547	0	0.278	1887	210	39800	51778	2510	808	0.231	93890	2.67334
CTRL#alignments.possorted.tagged_BC1216_N02	CTRL	7.993	1114	5184	909	0.145153	1	12.1592	6542	1357	17857	9958	-1	-1	0.0254522	0	0.245	261	225	38594	50130	1917	588	0.23	91477	2.09561
CTRL#alignments.possorted.tagged_BC1985_N04	CTRL	9.517	1264	5494	870	0.153919	1	10.6419	2976	1533	17847	13338	-1	-1	0.0243738	0	0.26	222	208	38720	49265	1014	634	0.214	97994	1.03476
CTRL#alignments.possorted.tagged_BC2319_N04	CTRL	13.111	1311	5536	838	0.155166	1	8.89956	3717	1802	17839	12320	-1	-1	0.0234879	0	0.246	271	207	39578	52479	2762	783	0.246	88415	3.1239
CTRL#alignments.possorted.tagged_BC0673_N02	CTRL	11.233	1214	5661	877	0.158714	1	9.85453	4790	1643	17834	11401	-1	-1	0.0245879	0	0.253	240	213	38889	49748	4085	592	0.218	96686	4.22502
CTRL#alignments.possorted.tagged_BC1385_N02	CTRL	12.217	1382	6008	975	0.16849	1	10.1921	5652	1593	17829	10584	-1	-1	0.0273431	0	0.272	249	219	39790	51616	2765	674	0.229	94685	2.92021
CTRL#alignments.possorted.tagged_BC1353_N02	CTRL	12.994	1378	5901	882	0.165554	1	13.9388	6833	1193	17822	9796	-1	-1	0.0247447	0	0.277	260	219	39961	52283	2410	604	0.236	92705	2.59964
CTRL#alignments.possorted.tagged_BC1248_N02	CTRL	8.654	1110	5367	746	0.150775	1	13.193	5843	1254	17798	10701	-1	-1	0.0209574	0	0.251	292	218	39526	51422	450	560	0.231	93241	0.48262
CTRL#alignments.possorted.tagged_BC1694_N03	CTRL	9.35	1053	4893	826	0.137513	1	10.9083	3962	1494	17791	12335	-1	-1	0.023214	0	0.229	673	208	39188	51662	225	659	0.241	88961	0.25292
CTRL#alignments.possorted.tagged_BC1005_N02	CTRL	12.464	1454	5955	979	0.167379	1	11.6342	5927	1408	17789	10454	-1	-1	0.027517	0	0.276	253	218	38251	51617	538	695	0.259	81595	0.659354
CTRL#alignments.possorted.tagged_BC1252_N02	CTRL	8.681	1074	4991	1090	0.140331	1	10.585	5780	1535	17783	10468	-1	-1	0.0306472	0	0.236	252	218	38460	52683	7836	599	0.27	79080	9.90895
CTRL#alignments.possorted.tagged_BC1411_N02	CTRL	7.868	898	4327	911	0.121682	1	12.3785	5105	1329	17780	11346	-1	-1	0.0256187	0	0.201	245	212	39567	51125	2016	624	0.226	95296	2.11551
CTRL#alignments.possorted.tagged_BC0452_N01	CTRL	14.766	1387	6150	844	0.172976	1	12.0044	6197	1367	17777	10213	-1	-1	0.0237385	0	0.275	967	223	38235	51880	3141	597	0.263	80446	3.90448
CTRL#alignments.possorted.tagged_BC0460_N01	CTRL	14.707	1582	6811	879	0.192065	1	9.70066	5329	1657	17731	10745	-1	-1	0.0247871	0	0.31	245	216	37879	51520	1438	674	0.265	79230	1.81497
CTRL#alignments.possorted.tagged_BC1336_N02	CTRL	11.578	1298	5709	938	0.160989	1	9.8314	5635	1637	17731	10459	-1	-1	0.0264508	0	0.261	248	217	39923	52244	5443	679	0.236	92562	5.88038
CTRL#alignments.possorted.tagged_BC0461_N01	CTRL	12.094	1307	5415	811	0.152776	1	8.93943	3310	1783	17722	12629	-1	-1	0.0228812	0	0.247	2483	207	37872	49702	3235	571	0.238	87084	3.7148
CTRL#alignments.possorted.tagged_BC2048_N03	CTRL	15.989	1841	7322	1058	0.206813	1	8.84538	4187	1798	17702	11717	-1	-1	0.0298836	0	0.315	423	210	39384	50625	2404	964	0.222	96411	2.49349
CTRL#alignments.possorted.tagged_BC1500_N02	CTRL	12.889	1471	6114	1028	0.17277	1	9.60156	4810	1669	17694	11215	-1	-1	0.0290494	0	0.278	240	213	39349	50837	4191	841	0.226	94808	4.42051
CTRL#alignments.possorted.tagged_BC1528_N02	CTRL	9.784	1003	4639	890	0.131461	1	11.1181	5495	1456	17644	10693	-1	-1	0.025221	0	0.222	249	216	39103	50507	2934	526	0.226	94286	3.11181
CTRL#alignments.possorted.tagged_BC1486_N02	CTRL	16.509	1509	6024	887	0.170806	1	5.48309	476	2720	17634	14438	-1	-1	0.0251503	0	0.273	182	187	38951	48945	3960	922	0.204	102912	3.84795
CTRL#alignments.possorted.tagged_BC0937_N02	CTRL	10.079	1247	5612	747	0.159179	1	11.4668	4352	1414	17628	11862	-1	-1	0.0211879	0	0.268	236	209	38433	49193	798	543	0.219	95374	0.836706
CTRL#alignments.possorted.tagged_BC1559_N02	CTRL	10.062	1128	5166	957	0.146545	1	11.0892	5169	1458	17626	10999	-1	-1	0.0271474	0	0.242	246	215	39447	52325	3006	719	0.246	88032	3.41467
CTRL#alignments.possorted.tagged_BC1580_N03	CTRL	11.755	1300	5525	1021	0.156773	1	10.7161	4154	1504	17621	11963	-1	-1	0.0289711	0	0.258	234	210	38792	51026	2178	757	0.24	88618	2.45774
CTRL#alignments.possorted.tagged_BC1891_N03	CTRL	12.482	1412	6186	958	0.175539	1	10.3604	4568	1551	17620	11501	-1	-1	0.027185	0	0.279	240	213	38799	49571	2820	801	0.217	96855	2.91157
CTRL#alignments.possorted.tagged_BC0464_N01	CTRL	12.957	1505	6532	914	0.185421	1	10.8294	5453	1489	17614	10672	-1	-1	0.0259453	0	0.298	243	210	37787	49738	5410	725	0.24	86156	6.27931
CTRL#alignments.possorted.tagged_BC0469_N01	CTRL	8.806	925	4600	719	0.1306	1	14.2213	6288	1157	17611	10166	-1	-1	0.0204134	0	0.226	256	219	37667	50148	839	413	0.249	83226	1.0081
CTRL#alignments.possorted.tagged_BC0462_N01	CTRL	11.432	1374	6093	974	0.173028	1	8.28639	3616	1896	17607	12095	-1	-1	0.0276595	0	0.284	849	206	37860	48593	2227	704	0.221	93124	2.39144
CTRL#alignments.possorted.tagged_BC0474_N01	CTRL	9.076	825	3860	870	0.109653	1	11.5632	4911	1401	17601	11289	-1	-1	0.0247145	0	0.183	872	208	37586	48836	5004	484	0.23	89003	5.62228
CTRL#alignments.possorted.tagged_BC0463_N01	CTRL	9.674	938	4541	911	0.129028	1	14.504	5837	1135	17597	10625	-1	-1	0.0258851	0	0.212	294	218	37836	49435	3480	537	0.235	88127	3.94885
CTRL#alignments.possorted.tagged_BC0476_N01	CTRL	8.673	911	4170	933	0.11852	1	13.575	5476	1207	17592	10909	-1	-1	0.0265177	0	0.202	248	214	37530	49568	3574	451	0.243	84756	4.21681
CTRL#alignments.possorted.tagged_BC1330_N02	CTRL	9.057	1148	5385	1067	0.153113	1	10.5539	5123	1522	17585	10940	-1	-1	0.0303384	0	0.262	246	217	39222	51098	2010	798	0.232	92138	2.18151
CTRL#alignments.possorted.tagged_BC1914_N03	CTRL	12.462	1460	6166	882	0.17542	1	10.3387	4635	1550	17575	11390	-1	-1	0.0250925	0	0.273	241	214	39279	51167	1315	841	0.232	92300	1.4247
CTRL#alignments.possorted.tagged_BC1817_N03	CTRL	8.102	982	4969	837	0.141374	1	11.1957	4349	1441	17574	11784	-1	-1	0.0238136	0	0.241	239	212	38837	49777	2613	553	0.22	95959	2.72304
CTRL#alignments.possorted.tagged_BC0458_N01	CTRL	11.554	1237	5703	843	0.162275	1	10.0238	5840	1594	17572	10138	-1	-1	0.023987	0	0.272	249	216	37990	51886	252	654	0.268	78666	0.320342
CTRL#alignments.possorted.tagged_BC1358_N02	CTRL	10.342	961	4313	1069	0.122759	1	8.89133	3008	1776	17567	12783	-1	-1	0.0304264	0	0.204	2807	201	38961	50400	1715	709	0.227	93504	1.83415
CTRL#alignments.possorted.tagged_BC1326_N02	CTRL	12.803	1500	6331	1001	0.180422	1	9.87725	4942	1613	17545	10990	-1	-1	0.0285266	0	0.292	244	215	38948	50437	3231	770	0.228	93168	3.46793
CTRL#alignments.possorted.tagged_BC1561_N03	CTRL	13.375	1513	6300	947	0.179579	1	5.89234	1286	2545	17541	13710	-1	-1	0.0269939	0	0.282	194	194	38494	48948	6092	903	0.214	97619	6.24059
CTRL#alignments.possorted.tagged_BC0784_N02	CTRL	8.326	1068	5096	1023	0.145293	1	10.1417	4904	1574	17537	11059	-1	-1	0.0291669	0	0.247	241	212	38060	51555	2827	728	0.262	80416	3.51547
CTRL#alignments.possorted.tagged_BC1249_N02	CTRL	16.708	1755	6898	877	0.196704	1	5.04621	1743	2900	17534	12891	-1	-1	0.0250086	0	0.313	194	189	38619	47692	2168	1106	0.19	108886	1.99107
CTRL#alignments.possorted.tagged_BC0473_N01	CTRL	10.628	1213	5722	807	0.163234	1	11.5642	4809	1395	17527	11323	-1	-1	0.0230216	0	0.271	240	211	37595	50094	1843	544	0.25	82881	2.22367
CTRL#alignments.possorted.tagged_BC0899_N02	CTRL	14.365	1654	6600	1043	0.188335	1	10.9768	5352	1463	17522	10707	-1	-1	0.0297626	0	0.304	247	215	38536	50182	2844	763	0.232	90646	3.13748
CTRL#alignments.possorted.tagged_BC1997_N03	CTRL	12.586	1214	5589	962	0.159558	1	9.75799	4832	1628	17514	11054	-1	-1	0.0274637	0	0.264	244	217	39207	50491	1837	692	0.223	95417	1.92523
CTRL#alignments.possorted.tagged_BC1106_N02	CTRL	10.583	1288	5713	909	0.163117	1	8.41505	3889	1860	17512	11763	-1	-1	0.0259536	0	0.27	1637	207	38041	51302	3423	778	0.258	81274	4.21168
CTRL#alignments.possorted.tagged_BC1589_N02	CTRL	11.38	1408	6238	961	0.178178	1	11.2156	4971	1433	17505	11101	-1	-1	0.0274493	0	0.289	245	214	38739	50069	4106	734	0.226	93222	4.40454
CTRL#alignments.possorted.tagged_BC1830_N03	CTRL	12.687	1448	6271	1020	0.17913	1	9.40666	4875	1682	17504	10947	-1	-1	0.0291362	0	0.283	243	215	38978	50270	2880	762	0.225	94424	3.05007
CTRL#alignments.possorted.tagged_BC0479_N01	CTRL	15.9	1646	6593	904	0.188371	1	10.4007	5077	1535	17500	10888	-1	-1	0.0258286	0	0.302	244	213	37440	48370	1085	770	0.226	90212	1.20272
CTRL#alignments.possorted.tagged_BC1407_N03	CTRL	12.841	1057	4676	834	0.133623	1	10.5568	4548	1514	17497	11435	-1	-1	0.0238327	0	0.222	239	212	38534	51535	1349	685	0.252	84123	1.6036
CTRL#alignments.possorted.tagged_BC1578_N03	CTRL	12.573	1327	5732	883	0.163846	1	12.1916	5417	1326	17492	10749	-1	-1	0.0252401	0	0.27	250	215	38112	50713	1985	602	0.248	84332	2.35379
CTRL#alignments.possorted.tagged_BC1140_N02	CTRL	10.58	1090	4718	952	0.134885	1	10.793	5277	1483	17489	10729	-1	-1	0.0272171	0	0.225	244	213	38921	51033	4385	678	0.237	89726	4.8871
CTRL#alignments.possorted.tagged_BC0986_N02	CTRL	8.264	818	3945	865	0.112888	1	10.9107	4754	1467	17473	11252	-1	-1	0.0247525	0	0.197	408	212	37497	48795	1424	605	0.232	88386	1.61111
CTRL#alignments.possorted.tagged_BC2114_N04	CTRL	10.901	1101	4863	1001	0.139205	1	11.977	5186	1346	17467	10935	-1	-1	0.028654	0	0.23	246	214	38267	51361	1907	750	0.255	82764	2.30414
CTRL#alignments.possorted.tagged_BC0468_N01	CTRL	10.711	1163	5415	887	0.155042	1	10.3544	6321	1538	17463	9604	-1	-1	0.0253966	0	0.261	688	219	37685	52217	5446	612	0.278	75453	7.21774
CTRL#alignments.possorted.tagged_BC1569_N02	CTRL	9.065	1117	5176	727	0.148233	1	14.8143	6389	1104	17459	9966	-1	-1	0.0208202	0	0.247	258	217	39010	51001	2907	530	0.235	90695	3.20525
CTRL#alignments.possorted.tagged_BC0484_N01	CTRL	10.197	1205	5524	761	0.158272	1	11.7287	5744	1371	17451	10336	-1	-1	0.0218039	0	0.263	604	221	37229	48606	1646	523	0.234	86902	1.89409
CTRL#alignments.possorted.tagged_BC0890_N02	CTRL	8.846	1023	4837	967	0.13862	1	11.5338	5661	1392	17447	10394	-1	-1	0.0277125	0	0.226	250	215	38580	50427	3754	567	0.235	89756	4.18245
CTRL#alignments.possorted.tagged_BC0486_N01	CTRL	11.955	1292	5717	1086	0.163858	1	11.6873	4846	1375	17445	11224	-1	-1	0.0311264	0	0.268	242	212	37198	47697	1866	664	0.22	91781	2.0331
CTRL#alignments.possorted.tagged_BC1327_N02	CTRL	13.394	1461	6412	893	0.183788	1	11.1223	5036	1439	17444	10969	-1	-1	0.0255962	0	0.292	254	216	38406	49978	1735	648	0.232	90528	1.91653
CTRL#alignments.possorted.tagged_BC0480_N01	CTRL	10.058	1092	5233	855	0.150141	1	12.4054	6481	1300	17427	9646	-1	-1	0.0245309	0	0.256	259	224	37392	49381	1251	492	0.243	84467	1.48105
CTRL#alignments.possorted.tagged_BC0485_N01	CTRL	9.777	1022	4609	913	0.132344	1	15.6951	6378	1043	17413	9992	-1	-1	0.026216	0	0.224	260	221	37226	49634	1405	438	0.25	81927	1.71494
CTRL#alignments.possorted.tagged_BC0478_N01	CTRL	9.618	986	4536	830	0.130367	1	11.2687	5391	1418	17397	10588	-1	-1	0.0238547	0	0.215	3092	216	37486	48846	4341	549	0.233	88009	4.93245
CTRL#alignments.possorted.tagged_BC1619_N03	CTRL	12.615	1204	5594	994	0.160793	1	8.3121	4417	1868	17395	11110	-1	-1	0.0285714	0	0.261	241	220	38112	50647	1219	686	0.247	84629	1.4404
CTRL#alignments.possorted.tagged_BC0495_N01	CTRL	9.816	922	4224	1070	0.12147	1	13.2283	5590	1222	17387	10575	-1	-1	0.0307701	0	0.211	251	216	37040	48543	3486	498	0.237	85510	4.07672
CTRL#alignments.possorted.tagged_BC1066_N02	CTRL	9.758	1025	4755	915	0.136772	1	15.7466	5799	1038	17383	10546	-1	-1	0.0263188	0	0.226	255	216	38218	49501	1751	502	0.228	91369	1.9164
CTRL#alignments.possorted.tagged_BC0813_N02	CTRL	10.097	1132	5080	842	0.146246	1	12.8501	5875	1254	17368	10239	-1	-1	0.02424	0	0.246	255	218	37143	48728	1683	589	0.238	85495	1.96854
CTRL#alignments.possorted.tagged_BC0487_N01	CTRL	13.777	1635	6691	927	0.192702	1	10.9814	5666	1449	17361	10246	-1	-1	0.0266978	0	0.308	250	215	37194	49233	1619	714	0.245	83484	1.93929
CTRL#alignments.possorted.tagged_BC0482_N01	CTRL	13.809	1569	6754	852	0.194595	1	12.7186	5936	1265	17354	10153	-1	-1	0.0245477	0	0.316	253	218	37291	49404	2051	687	0.245	83503	2.4562
CTRL#alignments.possorted.tagged_BC1735_N03	CTRL	14.039	1659	6852	911	0.19751	1	8.14873	4288	1896	17346	11162	-1	-1	0.0262597	0	0.315	234	210	38632	51120	3358	888	0.244	86788	3.8692
CTRL#alignments.possorted.tagged_BC1128_N02	CTRL	13.646	1268	5223	929	0.150562	1	11.1805	4693	1424	17345	11228	-1	-1	0.0267801	0	0.25	241	211	37224	50274	1504	584	0.26	79233	1.8982
CTRL#alignments.possorted.tagged_BC1236_N02	CTRL	15.636	1674	6774	947	0.195306	1	10.2246	5239	1545	17342	10558	-1	-1	0.0273037	0	0.311	248	216	38374	50125	2102	764	0.234	89448	2.34997
CTRL#alignments.possorted.tagged_BC1633_N02	CTRL	13.043	1403	6028	839	0.173878	1	12.3957	5741	1294	17334	10299	-1	-1	0.024201	0	0.283	256	223	37103	49704	2749	635	0.254	80645	3.40877
CTRL#alignments.possorted.tagged_BC0655_N02	CTRL	7.708	759	3704	892	0.106861	1	12.9654	4215	1241	17331	11875	-1	-1	0.0257342	0	0.178	237	211	36959	48498	5122	488	0.238	85014	6.02489
CTRL#alignments.possorted.tagged_BC1857_N03	CTRL	10.64	1166	5227	891	0.15093	1	11.9708	4957	1335	17316	11024	-1	-1	0.0257277	0	0.256	244	213	38426	50165	2357	623	0.234	89716	2.62718
CTRL#alignments.possorted.tagged_BC1671_N03	CTRL	11.072	1135	5161	793	0.149188	1	10.6557	4531	1484	17297	11282	-1	-1	0.0229231	0	0.244	790	210	38327	50053	2254	634	0.234	89394	2.52142
CTRL#alignments.possorted.tagged_BC1245_N02	CTRL	8.608	1152	5080	843	0.146889	1	6.33644	1542	2357	17292	13393	-1	-1	0.0243754	0	0.261	200	199	38498	50061	3723	642	0.231	90944	4.09373
CTRL#alignments.possorted.tagged_BC1443_N02	CTRL	10.811	1283	5844	826	0.169039	1	9.55311	5172	1638	17286	10476	-1	-1	0.0238922	0	0.276	247	219	37386	50302	1205	666	0.257	80348	1.49973
CTRL#alignments.possorted.tagged_BC1087_N02	CTRL	10.483	1297	5756	900	0.166551	1	12.758	5879	1256	17280	10145	-1	-1	0.0260417	0	0.282	2503	219	38181	49901	544	585	0.235	88852	0.612254
CTRL#alignments.possorted.tagged_BC1451_N02	CTRL	9.56	1038	4748	865	0.137384	1	12.6817	5303	1263	17280	10714	-1	-1	0.0250289	0	0.233	250	215	38025	48867	1110	478	0.222	93151	1.19161
CTRL#alignments.possorted.tagged_BC0494_N01	CTRL	14.656	1310	5371	887	0.155438	1	11.4116	5055	1392	17277	10830	-1	-1	0.02567	0	0.252	245	214	37050	49047	1977	680	0.245	83139	2.37795
CTRL#alignments.possorted.tagged_BC1384_N02	CTRL	8.645	943	4297	906	0.124443	1	11.3852	3239	1394	17265	12632	-1	-1	0.0262381	0	0.217	228	210	37874	48819	504	507	0.224	91909	0.548368
CTRL#alignments.possorted.tagged_BC1513_N02	CTRL	10.216	1104	5062	836	0.14675	1	10.813	3716	1460	17247	12071	-1	-1	0.0242361	0	0.244	1466	206	38238	50186	2566	602	0.238	87907	2.91899
CTRL#alignments.possorted.tagged_BC1558_N02	CTRL	8.432	1039	4826	948	0.139908	1	12.3491	5427	1292	17247	10528	-1	-1	0.027483	0	0.236	1375	219	38255	49350	3803	633	0.225	92600	4.10691
CTRL#alignments.possorted.tagged_BC1020_N02	CTRL	10.931	1231	5398	835	0.156591	1	10.5523	5533	1492	17236	10211	-1	-1	0.0242226	0	0.259	248	215	38561	50715	4090	672	0.24	88126	4.64108
CTRL#alignments.possorted.tagged_BC1686_N02	CTRL	8.602	1073	4681	791	0.135791	1	12.0973	4079	1316	17236	11841	-1	-1	0.0229462	0	0.232	237	212	37632	48082	852	536	0.217	93929	0.907068
CTRL#alignments.possorted.tagged_BC2066_N04	CTRL	9.648	1028	4686	930	0.135976	1	10.3287	3453	1521	17231	12257	-1	-1	0.0269862	0	0.219	227	209	37815	49501	934	600	0.236	87594	1.06628
CTRL#alignments.possorted.tagged_BC0492_N01	CTRL	10.031	927	4366	889	0.126727	1	10.6945	4820	1473	17226	10933	-1	-1	0.025804	0	0.212	240	212	37087	48751	6071	527	0.239	84883	7.1522
CTRL#alignments.possorted.tagged_BC1220_N02	CTRL	8.618	927	4223	1108	0.122662	1	13.5389	5025	1184	17214	11005	-1	-1	0.0321831	0	0.209	246	213	37629	47631	3837	512	0.21	96908	3.95943
CTRL#alignments.possorted.tagged_BC1408_N02	CTRL	10.733	1084	4597	790	0.133564	1	11.085	4837	1424	17209	10948	-1	-1	0.0229531	0	0.231	243	213	37079	50592	1436	619	0.267	76962	1.86586
CTRL#alignments.possorted.tagged_BC1012_N02	CTRL	14.861	1516	6419	893	0.186534	1	10.1655	5311	1541	17206	10354	-1	-1	0.0259502	0	0.292	249	218	38071	49471	3285	739	0.23	90125	3.64494
CTRL#alignments.possorted.tagged_BC0992_N02	CTRL	10.326	1215	5416	835	0.157451	1	10.1973	4689	1536	17199	10974	-1	-1	0.0242747	0	0.262	242	213	37950	50026	1205	600	0.241	86169	1.39841
CTRL#alignments.possorted.tagged_BC0524_N01	CTRL	6.705	877	4607	640	0.134026	1	13.6148	3533	1176	17187	12478	-1	-1	0.0186187	0	0.231	228	206	36256	46851	977	375	0.226	87298	1.11916
CTRL#alignments.possorted.tagged_BC2101_N03	CTRL	10.878	1236	5455	921	0.158723	1	10.2461	3835	1528	17184	11821	-1	-1	0.0267982	0	0.26	233	213	38234	49348	1647	804	0.225	92402	1.78243
CTRL#alignments.possorted.tagged_BC0490_N01	CTRL	11.846	1340	5992	774	0.174358	1	10.9742	5097	1435	17183	10651	-1	-1	0.0225223	0	0.291	243	211	37139	49729	2931	606	0.253	80822	3.62649
CTRL#alignments.possorted.tagged_BC1339_N02	CTRL	12.299	1118	4716	820	0.137309	1	9.22811	5084	1679	17173	10410	-1	-1	0.0238747	0	0.227	246	217	38053	49117	807	673	0.225	91950	0.877651
CTRL#alignments.possorted.tagged_BC1354_N02	CTRL	15.178	1556	6375	968	0.185654	1	9.75078	4918	1597	17169	10654	-1	-1	0.0281903	0	0.298	243	214	38028	49675	4082	766	0.234	88631	4.60561
CTRL#alignments.possorted.tagged_BC1403_N02	CTRL	9.099	1066	4835	911	0.140896	1	10.9568	3932	1435	17158	11791	-1	-1	0.0265474	0	0.226	233	209	38004	49147	1687	667	0.227	91293	1.8479
CTRL#alignments.possorted.tagged_BC2203_N03	CTRL	8.269	831	4000	807	0.11657	1	9.1822	1667	1685	17157	13805	-1	-1	0.0235181	0	0.193	202	196	38440	49576	7242	678	0.225	93121	7.77698
CTRL#alignments.possorted.tagged_BC0497_N01	CTRL	7.99	920	4698	956	0.136936	1	11.2006	4408	1406	17154	11340	-1	-1	0.0278652	0	0.229	236	206	36938	48626	3497	590	0.24	84193	4.15355
CTRL#alignments.possorted.tagged_BC2198_N04	CTRL	8.346	961	4374	834	0.127559	1	9.94828	2790	1566	17145	12789	-1	-1	0.024322	0	0.224	220	208	37285	48300	1231	608	0.228	89096	1.38166
CTRL#alignments.possorted.tagged_BC0505_N01	CTRL	9.991	1115	4972	961	0.145032	1	11.3317	4697	1390	17141	11054	-1	-1	0.0280322	0	0.242	243	214	36628	47816	4026	519	0.234	85527	4.70729
CTRL#alignments.possorted.tagged_BC0541_N02	CTRL	10.078	1308	5623	888	0.164079	1	10.1122	5851	1542	17135	9742	-1	-1	0.0259119	0	0.278	255	222	37125	50059	2100	591	0.258	79348	2.64657
CTRL#alignments.possorted.tagged_BC0501_N01	CTRL	8.642	947	4727	827	0.13795	1	11.0147	5175	1426	17133	10532	-1	-1	0.0241347	0	0.233	246	215	36810	48551	2013	580	0.242	83447	2.41231
CTRL#alignments.possorted.tagged_BC1090_N02	CTRL	9.609	1053	4852	1083	0.141755	1	8.06942	4597	1887	17114	10630	-1	-1	0.0316408	0	0.228	2098	206	38533	50149	1221	883	0.232	90796	1.34477
CTRL#alignments.possorted.tagged_BC1727_N03	CTRL	10.374	1273	5595	903	0.16351	1	10.9143	3956	1436	17109	11717	-1	-1	0.0263896	0	0.272	2016	214	37502	48451	520	672	0.226	90356	0.575501
CTRL#alignments.possorted.tagged_BC0503_N01	CTRL	12.731	1633	6738	948	0.196925	1	10.5128	5768	1486	17108	9854	-1	-1	0.0277063	0	0.308	250	216	36720	49452	5347	709	0.257	78728	6.79174
CTRL#alignments.possorted.tagged_BC1808_N03	CTRL	9.202	1027	4744	1033	0.138649	1	14.6954	5124	1090	17108	10894	-1	-1	0.0301906	0	0.229	252	217	37018	47931	869	631	0.228	88589	0.980934
CTRL#alignments.possorted.tagged_BC0500_N01	CTRL	9.431	1143	5208	832	0.152299	1	13.4653	6562	1182	17098	9354	-1	-1	0.0243303	0	0.262	260	222	36854	49309	1382	558	0.253	80366	1.71963
CTRL#alignments.possorted.tagged_BC0514_N01	CTRL	9.102	1071	4840	829	0.141744	1	15.3848	6573	1042	17073	9458	-1	-1	0.0242781	0	0.239	261	221	36495	48818	4946	551	0.252	79629	6.2113
CTRL#alignments.possorted.tagged_BC0525_N01	CTRL	11.33	1007	4591	1006	0.134673	1	12.8577	5695	1230	17045	10120	-1	-1	0.0295101	0	0.221	252	215	36209	44188	4876	574	0.181	107136	4.55122
CTRL#alignments.possorted.tagged_BC1335_N02	CTRL	13.371	1499	6208	1000	0.182256	1	10.9516	4893	1425	17031	10713	-1	-1	0.0293582	0	0.291	246	215	37370	47161	1595	821	0.208	97247	1.64015
CTRL#alignments.possorted.tagged_BC1628_N02	CTRL	12.041	1356	5816	982	0.170808	1	9.86471	5364	1567	17025	10094	-1	-1	0.0288399	0	0.279	2154	214	38284	51046	2120	806	0.25	84250	2.51632
CTRL#alignments.possorted.tagged_BC0508_N01	CTRL	11.79	1286	5626	964	0.165344	1	12.5024	5800	1260	17013	9953	-1	-1	0.0283313	0	0.276	715	219	36582	48428	3190	702	0.245	82086	3.88617
CTRL#alignments.possorted.tagged_BC1649_N03	CTRL	12.214	1283	5854	772	0.172085	1	8.36103	4629	1817	17009	10563	-1	-1	0.0226939	0	0.287	236	209	38494	51113	3164	584	0.247	85666	3.69341
CTRL#alignments.possorted.tagged_BC1577_N02	CTRL	9.838	1093	5013	1046	0.147372	1	10.8937	4867	1430	17008	10711	-1	-1	0.0307502	0	0.247	245	215	37756	49402	1140	649	0.236	87570	1.30182
CTRL#alignments.possorted.tagged_BC0515_N01	CTRL	12.538	1355	5746	956	0.16893	1	9.14737	4024	1676	17007	11307	-1	-1	0.0281061	0	0.272	233	210	36459	47092	1892	737	0.226	87910	2.1522
CTRL#alignments.possorted.tagged_BC0522_N01	CTRL	8.587	980	4592	730	0.135035	1	13.7852	5138	1150	17003	10715	-1	-1	0.0214668	0	0.236	246	211	36306	47920	660	483	0.242	82142	0.803487
CTRL#alignments.possorted.tagged_BC2254_N04	CTRL	13.453	1318	5369	964	0.157902	1	7.3997	2203	2024	17001	12774	-1	-1	0.0283513	0	0.26	208	200	37414	48885	710	818	0.235	87137	0.814809
CTRL#alignments.possorted.tagged_BC1188_N02	CTRL	11.912	1167	5265	808	0.154944	1	12.4096	5091	1267	16990	10632	-1	-1	0.0237787	0	0.258	245	212	37701	49969	1518	648	0.246	84320	1.80028
CTRL#alignments.possorted.tagged_BC0517_N01	CTRL	13.188	1332	5937	884	0.174751	1	10.1026	4628	1530	16987	10829	-1	-1	0.0260199	0	0.271	238	208	36443	48484	6937	649	0.248	80675	8.5987
CTRL#alignments.possorted.tagged_BC0883_N02	CTRL	11.567	1104	5027	702	0.147975	1	10.5394	5327	1472	16986	10187	-1	-1	0.0206641	0	0.242	247	215	37863	49853	1149	650	0.241	86256	1.33208
CTRL#alignments.possorted.tagged_BC0510_N01	CTRL	10.279	1116	4970	713	0.146409	1	11.7905	6294	1327	16973	9352	-1	-1	0.0210039	0	0.248	256	217	36573	50437	3938	496	0.275	74023	5.31997
CTRL#alignments.possorted.tagged_BC1516_N02	CTRL	9.168	1051	4711	945	0.138779	1	11.9072	5039	1315	16973	10619	-1	-1	0.0278383	0	0.234	2298	216	37644	48348	2020	687	0.221	92396	2.18624
CTRL#alignments.possorted.tagged_BC1493_N02	CTRL	11.053	1228	5145	771	0.151698	1	12.3844	5456	1267	16958	10235	-1	-1	0.0227326	0	0.253	253	218	37902	49971	1208	633	0.242	86020	1.40432
CTRL#alignments.possorted.tagged_BC1657_N04	CTRL	12.912	1115	4669	753	0.13768	1	9.62406	2716	1596	16956	12644	-1	-1	0.0222045	0	0.238	217	204	37080	50894	807	681	0.271	75884	1.06347
CTRL#alignments.possorted.tagged_BC1652_N03	CTRL	7.447	959	4966	687	0.146567	1	11.8244	4351	1321	16941	11269	-1	-1	0.0202763	0	0.249	237	209	37368	48624	54	559	0.231	88099	0.0612947
CTRL#alignments.possorted.tagged_BC2084_N03	CTRL	16.366	1686	6600	910	0.194805	1	9.42462	4233	1625	16940	11082	-1	-1	0.0268595	0	0.313	236	211	36950	48429	607	806	0.237	85282	0.711756
CTRL#alignments.possorted.tagged_BC1606_N02	CTRL	8.555	1011	4801	942	0.141731	1	13.4885	5369	1169	16937	10399	-1	-1	0.0278089	0	0.236	252	217	37534	47955	926	595	0.217	93696	0.988303
CTRL#alignments.possorted.tagged_BC1134_N02	CTRL	11.851	1161	5260	863	0.15541	1	10.373	5379	1488	16923	10056	-1	-1	0.0254978	0	0.256	247	214	37701	49661	1560	622	0.241	85782	1.81856
CTRL#alignments.possorted.tagged_BC0777_N02	CTRL	14.051	1554	6615	850	0.195525	1	12.9341	5657	1214	16916	10045	-1	-1	0.0251241	0	0.308	258	223	36339	47299	360	639	0.232	85597	0.420575
CTRL#alignments.possorted.tagged_BC1250_N02	CTRL	9.809	956	4466	816	0.132021	1	11.0814	4227	1400	16914	11287	-1	-1	0.024122	0	0.222	238	210	37506	48655	5221	711	0.229	89240	5.85052
CTRL#alignments.possorted.tagged_BC1972_N03	CTRL	8.011	886	4107	961	0.121423	1	11.0284	3272	1406	16912	12234	-1	-1	0.0284118	0	0.207	229	204	37580	48364	2072	643	0.223	91647	2.26085
CTRL#alignments.possorted.tagged_BC1173_N02	CTRL	9.115	962	4203	886	0.124423	1	12.3623	4954	1264	16890	10672	-1	-1	0.0262285	0	0.211	1648	213	37239	47704	2462	560	0.219	92165	2.6713
CTRL#alignments.possorted.tagged_BC2056_N03	CTRL	10.901	1101	4638	809	0.137365	1	10.5235	3662	1465	16882	11755	-1	-1	0.0239604	0	0.236	231	209	37416	48584	1842	572	0.23	88772	2.07498
CTRL#alignments.possorted.tagged_BC2232_N04	CTRL	13.179	1391	5894	974	0.17472	1	7.55325	1748	1972	16867	13147	-1	-1	0.0288729	0	0.269	1068	198	37313	48005	2106	950	0.223	91088	2.31205
CTRL#alignments.possorted.tagged_BC2165_N03	CTRL	10.985	993	4257	988	0.126208	1	11.3102	4048	1370	16865	11447	-1	-1	0.0292914	0	0.211	234	208	36574	48468	4217	643	0.245	81833	5.15318
CTRL#alignments.possorted.tagged_BC1463_N02	CTRL	10.681	1068	5046	843	0.149751	1	10.1947	4208	1505	16848	11135	-1	-1	0.0250178	0	0.247	237	210	36520	48150	868	620	0.242	82879	1.04731
CTRL#alignments.possorted.tagged_BC1712_N03	CTRL	9.007	1028	4734	808	0.140525	1	10.7462	4542	1434	16844	10868	-1	-1	0.0239848	0	0.238	240	213	36755	48777	3403	669	0.246	81919	4.1541
CTRL#alignments.possorted.tagged_BC1413_N03	CTRL	13.522	1434	6029	1005	0.179008	1	9.45313	3789	1611	16840	11440	-1	-1	0.0298397	0	0.286	231	208	36538	47679	2821	703	0.234	85420	3.30251
CTRL#alignments.possorted.tagged_BC1457_N02	CTRL	8.976	1106	4960	945	0.147303	1	11.7449	5578	1321	16836	9937	-1	-1	0.0280649	0	0.239	254	220	36215	48873	2618	690	0.259	77238	3.38952
CTRL#alignments.possorted.tagged_BC0533_N01	CTRL	8.002	788	3690	867	0.109697	1	14.53	6248	1083	16819	9488	-1	-1	0.0257744	0	0.187	260	221	35894	46078	3070	454	0.221	88237	3.47927
CTRL#alignments.possorted.tagged_BC1553_N02	CTRL	10.034	1059	4861	917	0.144569	1	13.3938	5264	1168	16812	10380	-1	-1	0.0272722	0	0.242	252	217	37200	47921	958	664	0.224	90446	1.0592
CTRL#alignments.possorted.tagged_BC1161_N02	CTRL	11.49	1323	5750	823	0.17105	1	9.59105	4822	1587	16808	10399	-1	-1	0.0244824	0	0.277	2508	213	37497	49750	2973	718	0.246	83627	3.55507
CTRL#alignments.possorted.tagged_BC2621_N05	CTRL	15.901	1598	6279	802	0.186819	1	6.33202	1171	2292	16805	13342	-1	-1	0.0238619	0	0.29	3269	194	38230	49469	1764	917	0.227	91667	1.92436
CTRL#alignments.possorted.tagged_BC0550_N01	CTRL	7.855	718	3692	992	0.109901	1	14.6542	5447	1073	16797	10277	-1	-1	0.0295291	0	0.193	252	217	35579	44677	1728	410	0.204	94235	1.83371
CTRL#alignments.possorted.tagged_BC1596_N02	CTRL	14.134	1349	5640	858	0.168027	1	10.4015	4262	1472	16783	11049	-1	-1	0.0255616	0	0.268	239	213	36785	46324	2101	586	0.206	96442	2.17851
CTRL#alignments.possorted.tagged_BC1402_N02	CTRL	12.196	1552	6654	883	0.19826	1	10.4624	4814	1464	16781	10503	-1	-1	0.0263095	0	0.317	243	214	36913	47796	3200	677	0.228	88332	3.6227
CTRL#alignments.possorted.tagged_BC1356_N02	CTRL	9.507	965	4364	1098	0.130098	1	12.7814	5623	1217	16772	9932	-1	-1	0.0327331	0	0.218	254	218	37265	48817	4322	611	0.237	86136	5.01765
CTRL#alignments.possorted.tagged_BC1379_N02	CTRL	10.732	1149	5103	863	0.152138	1	9.79215	5238	1554	16771	9979	-1	-1	0.0257289	0	0.242	824	218	37131	48294	2029	622	0.231	87657	2.3147
CTRL#alignments.possorted.tagged_BC2187_N04	CTRL	11.551	1015	4381	883	0.130636	1	12.5008	3503	1242	16768	12023	-1	-1	0.0263299	0	0.215	228	206	36560	47656	4088	627	0.233	85746	4.76757
CTRL#alignments.possorted.tagged_BC0523_N01	CTRL	12.665	1196	5105	969	0.152234	1	9.66603	4811	1572	16767	10384	-1	-1	0.028896	0	0.256	242	211	36261	48678	3231	613	0.255	78386	4.12191
CTRL#alignments.possorted.tagged_BC0978_N02	CTRL	9.541	1007	4630	883	0.138168	1	12.5778	5637	1234	16755	9884	-1	-1	0.0263503	0	0.225	254	219	37095	49189	2291	557	0.246	82857	2.765
CTRL#alignments.possorted.tagged_BC0553_N01	CTRL	11.76	1069	4877	952	0.145547	1	11.4196	4207	1349	16754	11198	-1	-1	0.0284111	0	0.243	238	211	35554	47101	1371	523	0.245	79622	1.72189
CTRL#alignments.possorted.tagged_BC0538_N01	CTRL	14.611	1579	6530	952	0.195322	1	9.97571	5066	1523	16716	10127	-1	-1	0.0284757	0	0.317	247	216	35786	47322	1879	673	0.244	80545	2.33286
CTRL#alignments.possorted.tagged_BC0548_N01	CTRL	10.406	1030	4834	810	0.144592	1	13.0589	5263	1189	16716	10264	-1	-1	0.0242283	0	0.249	253	220	35641	46892	954	505	0.24	81367	1.17247
CTRL#alignments.possorted.tagged_BC1504_N02	CTRL	10.29	1190	5147	851	0.154028	1	11.2673	4313	1362	16708	11033	-1	-1	0.0254668	0	0.259	241	213	36564	46611	769	561	0.216	91951	0.836315
CTRL#alignments.possorted.tagged_BC1075_N02	CTRL	11.501	1272	5176	872	0.154914	1	10.2046	5304	1491	16706	9911	-1	-1	0.0260984	0	0.253	3408	216	37141	49049	1249	611	0.243	83902	1.48864
CTRL#alignments.possorted.tagged_BC1290_N02	CTRL	10.658	1098	5102	908	0.152736	1	10.1124	5268	1503	16702	9931	-1	-1	0.0271824	0	0.249	248	215	37618	48906	3561	716	0.231	88924	4.00454
CTRL#alignments.possorted.tagged_BC1730_N03	CTRL	13.8	1568	6192	1023	0.185389	1	8.48325	3215	1761	16700	11724	-1	-1	0.0306287	0	0.29	728	207	36540	48587	2346	876	0.248	81007	2.89605
CTRL#alignments.possorted.tagged_BC0534_N01	CTRL	9.095	914	4216	865	0.126243	1	12.9034	4814	1201	16698	10683	-1	-1	0.0259013	0	0.213	244	214	35873	47959	3396	503	0.252	78387	4.33235
CTRL#alignments.possorted.tagged_BC1709_N03	CTRL	11.774	1213	5272	895	0.157882	1	11.0986	4635	1380	16696	10681	-1	-1	0.0268028	0	0.258	242	212	35382	48769	1941	648	0.274	71699	2.70715
CTRL#alignments.possorted.tagged_BC1974_N03	CTRL	13.445	1324	5550	868	0.166227	1	11.4768	4921	1338	16694	10435	-1	-1	0.0259974	0	0.267	246	215	37706	49799	1861	735	0.243	85160	2.1853
CTRL#alignments.possorted.tagged_BC1001_N02	CTRL	16.014	1488	6352	830	0.190305	1	4.93915	3588	2810	16689	10291	-1	-1	0.0248667	0	0.289	2810	203	37867	50881	3207	753	0.256	81662	3.92716
CTRL#alignments.possorted.tagged_BC1584_N02	CTRL	10.525	1180	5246	951	0.157349	1	9.55063	4854	1580	16670	10236	-1	-1	0.0285243	0	0.26	245	214	37351	49278	2704	698	0.242	84608	3.19592
CTRL#alignments.possorted.tagged_BC0537_N01	CTRL	9.271	1044	4902	883	0.147039	1	11.8818	5368	1294	16669	10007	-1	-1	0.0264863	0	0.247	253	221	35808	47107	1367	593	0.24	81772	1.67172
CTRL#alignments.possorted.tagged_BC0535_N01	CTRL	10.258	1062	4856	874	0.145817	1	11.5668	6281	1325	16651	9045	-1	-1	0.0262447	0	0.241	260	223	35844	47835	4648	568	0.251	78694	5.90642
CTRL#alignments.possorted.tagged_BC0796_N02	CTRL	10.291	1081	4955	754	0.14879	1	10.2128	4818	1485	16651	10348	-1	-1	0.0226413	0	0.252	243	213	36052	48809	1405	544	0.261	76274	1.84204
CTRL#alignments.possorted.tagged_BC2025_N03	CTRL	13.524	1441	6108	940	0.183412	1	8.29185	3506	1792	16651	11353	-1	-1	0.0282265	0	0.294	228	210	36860	48331	2496	796	0.237	84973	2.9374
CTRL#alignments.possorted.tagged_BC1862_N03	CTRL	10.74	1101	4739	793	0.142329	1	10.8407	4184	1406	16648	11058	-1	-1	0.0238167	0	0.237	237	209	37218	48756	2020	632	0.237	86024	2.34818
CTRL#alignments.possorted.tagged_BC1456_N04	CTRL	11.404	956	4228	751	0.127043	1	13.0778	3167	1182	16640	12291	-1	-1	0.0225661	0	0.214	227	208	34045	47130	448	518	0.278	68307	0.655863
CTRL#alignments.possorted.tagged_BC0558_N01	CTRL	7.523	775	3604	859	0.108358	1	14.5712	5643	1068	16630	9919	-1	-1	0.0258268	0	0.187	253	216	35476	46702	4592	411	0.24	80857	5.67916
CTRL#alignments.possorted.tagged_BC0531_N01	CTRL	13.927	1477	5949	950	0.178928	1	10.1346	4916	1493	16624	10215	-1	-1	0.0285731	0	0.283	245	215	35934	47552	5375	657	0.244	80717	6.65907
CTRL#alignments.possorted.tagged_BC1635_N03	CTRL	13.506	1405	5833	807	0.17545	1	10.0599	4105	1503	16623	11015	-1	-1	0.0242736	0	0.271	4329	213	36634	47429	3530	762	0.228	87697	4.02522
CTRL#alignments.possorted.tagged_BC1680_N02	CTRL	10.121	1104	5053	957	0.152052	1	10.7594	5056	1413	16616	10147	-1	-1	0.0287975	0	0.251	246	215	37359	49044	1922	666	0.238	85828	2.23936
CTRL#alignments.possorted.tagged_BC0929_N02	CTRL	12.402	1428	6067	908	0.182576	1	11.6639	4932	1312	16615	10371	-1	-1	0.0273247	0	0.301	248	217	36021	47398	2558	628	0.24	82205	3.11173
CTRL#alignments.possorted.tagged_BC1989_N03	CTRL	13.674	1388	5964	1101	0.179725	1	9.16044	3616	1633	16592	11343	-1	-1	0.0331786	0	0.289	232	212	37208	48041	2418	822	0.225	89823	2.69196
CTRL#alignments.possorted.tagged_BC1468_N02	CTRL	12.789	1240	5554	809	0.16741	1	12.8003	5165	1202	16588	10221	-1	-1	0.0243851	0	0.287	2509	218	35394	47744	326	541	0.259	75571	0.431382
CTRL#alignments.possorted.tagged_BC0575_N02	CTRL	10.239	879	4080	915	0.123144	1	13.8707	4689	1114	16566	10763	-1	-1	0.0276168	0	0.208	245	212	34445	44610	2531	446	0.228	82372	3.07265
CTRL#alignments.possorted.tagged_BC2241_N03	CTRL	8.131	891	4248	684	0.128238	1	9.59693	2960	1563	16563	12040	-1	-1	0.0206484	0	0.212	221	205	36497	48083	435	597	0.241	83004	0.524071
CTRL#alignments.possorted.tagged_BC2246_N04	CTRL	8.826	887	4102	1010	0.123905	1	10.849	2454	1397	16553	12702	-1	-1	0.0305081	0	0.216	215	202	36075	47280	1957	644	0.237	83274	2.35007
CTRL#alignments.possorted.tagged_BC0551_N01	CTRL	13.482	1457	6344	848	0.191801	1	9.84459	5182	1525	16538	9831	-1	-1	0.0256379	0	0.306	1501	220	35573	47464	5981	685	0.251	78140	7.65421
CTRL#alignments.possorted.tagged_BC0561_N01	CTRL	8.097	1010	4791	912	0.144848	1	9.97412	4921	1507	16538	10110	-1	-1	0.0275729	0	0.233	247	219	35340	44688	6869	543	0.209	91332	7.52091
CTRL#alignments.possorted.tagged_BC1299_N02	CTRL	9.538	761	3733	871	0.112916	1	13.399	4781	1148	16530	10601	-1	-1	0.026346	0	0.19	247	215	35293	46616	5339	482	0.243	79692	6.69954
CTRL#alignments.possorted.tagged_BC0532_N01	CTRL	10.571	1105	4960	885	0.150048	1	9.40151	4259	1589	16528	10680	-1	-1	0.0267727	0	0.239	237	211	35929	48536	5454	632	0.26	76433	7.13566
CTRL#alignments.possorted.tagged_BC1369_N02	CTRL	12.306	1274	5421	776	0.164024	1	11.1597	4901	1359	16525	10265	-1	-1	0.0234796	0	0.259	247	216	36497	47165	3331	651	0.226	87863	3.79113
CTRL#alignments.possorted.tagged_BC1599_N03	CTRL	11.257	1154	4834	901	0.146263	1	10.5318	3999	1433	16525	11093	-1	-1	0.0272617	0	0.245	235	210	36390	48290	2226	628	0.246	81118	2.74415
CTRL#alignments.possorted.tagged_BC1805_N03	CTRL	11.851	1161	4985	800	0.150841	1	9.03888	4712	1646	16524	10166	-1	-1	0.0242072	0	0.244	241	211	37186	48728	4405	703	0.237	85879	5.12931
CTRL#alignments.possorted.tagged_BC1480_N02	CTRL	8.326	946	4214	858	0.127573	1	11.9436	4563	1276	16516	10677	-1	-1	0.0259748	0	0.219	2396	212	36656	46762	2292	583	0.216	91963	2.49231
CTRL#alignments.possorted.tagged_BC1024_N02	CTRL	9.583	934	4364	947	0.132226	1	14.6417	5143	1055	16502	10304	-1	-1	0.0286935	0	0.221	251	217	36098	46047	1763	582	0.216	90583	1.94628
CTRL#alignments.possorted.tagged_BC1582_N02	CTRL	14.315	1482	6370	923	0.193007	1	10.0013	5054	1500	16502	9948	-1	-1	0.0279663	0	0.31	249	218	36486	47430	911	733	0.231	86271	1.05597
CTRL#alignments.possorted.tagged_BC1618_N02	CTRL	11.777	1130	4959	904	0.150291	1	11.4045	5000	1330	16498	10168	-1	-1	0.0273973	0	0.245	246	213	36788	49192	4541	548	0.252	80345	5.65188
CTRL#alignments.possorted.tagged_BC1659_N02	CTRL	10.531	1053	4824	744	0.146217	1	11.8674	5279	1282	16496	9935	-1	-1	0.0225509	0	0.246	251	218	36458	46822	435	649	0.221	89502	0.486023
CTRL#alignments.possorted.tagged_BC1471_N02	CTRL	10.588	1048	4682	998	0.141991	1	13.7865	4986	1115	16487	10386	-1	-1	0.0302663	0	0.239	3489	212	36368	46872	2645	588	0.224	88289	2.99584
CTRL#alignments.possorted.tagged_BC1602_N02	CTRL	12.571	1403	5735	784	0.173935	1	7.89213	2866	1854	16486	11766	-1	-1	0.0237778	0	0.29	219	205	36574	47536	895	779	0.231	86525	1.03438
CTRL#alignments.possorted.tagged_BC0559_N01	CTRL	10.7	1178	5351	837	0.162319	1	11.9992	5632	1268	16483	9583	-1	-1	0.0253898	0	0.265	250	216	35457	47907	3139	583	0.26	75395	4.16341
CTRL#alignments.possorted.tagged_BC1303_N02	CTRL	8.737	1028	4670	832	0.141721	1	11.2226	4554	1348	16476	10574	-1	-1	0.0252488	0	0.239	244	215	35473	45852	1411	546	0.226	85339	1.65341
CTRL#alignments.possorted.tagged_BC0560_N01	CTRL	9.625	836	4035	842	0.122466	1	10.049	4594	1491	16474	10389	-1	-1	0.0255554	0	0.199	1016	213	35422	46410	3626	513	0.237	81839	4.43065
CTRL#alignments.possorted.tagged_BC1315_N02	CTRL	8.734	891	4119	832	0.125023	1	15.473	5196	1000	16473	10277	-1	-1	0.0252534	0	0.218	4449	219	36030	45538	315	530	0.209	93275	0.337711
CTRL#alignments.possorted.tagged_BC0544_N01	CTRL	10.168	1104	4933	785	0.149766	1	10.6389	5134	1415	16469	9920	-1	-1	0.0238327	0	0.247	247	214	35702	48666	3109	629	0.266	74277	4.18568
CTRL#alignments.possorted.tagged_BC0855_N02	CTRL	10.627	1025	4640	665	0.140879	1	11.382	4213	1330	16468	10925	-1	-1	0.0201907	0	0.23	238	210	35359	46992	1067	557	0.248	78500	1.35924
CTRL#alignments.possorted.tagged_BC1998_N03	CTRL	14.05	1490	5961	891	0.18102	1	8.42473	4046	1747	16465	10672	-1	-1	0.0270574	0	0.286	1927	213	37082	48594	4338	802	0.237	85628	5.0661
CTRL#alignments.possorted.tagged_BC0563_N01	CTRL	10.213	949	4457	957	0.135364	1	9.53295	4258	1563	16463	10642	-1	-1	0.0290652	0	0.23	236	209	35277	46369	2026	526	0.239	80754	2.50885
CTRL#alignments.possorted.tagged_BC1387_N02	CTRL	10.564	1131	5021	797	0.152493	1	11.4909	4168	1318	16463	10977	-1	-1	0.0242058	0	0.251	237	209	36258	47235	2807	554	0.232	85184	3.29522
CTRL#alignments.possorted.tagged_BC2042_N04	CTRL	15.087	1440	5941	812	0.180479	1	9.44353	2985	1576	16459	11898	-1	-1	0.0246674	0	0.289	223	208	35896	46709	960	767	0.231	84626	1.1344
CTRL#alignments.possorted.tagged_BC0546_N01	CTRL	16.636	1487	5934	843	0.180354	1	7.75985	4199	1878	16451	10374	-1	-1	0.0256215	0	0.282	2202	207	35688	47457	3786	654	0.248	79105	4.78604
CTRL#alignments.possorted.tagged_BC1928_N03	CTRL	14.215	1529	6239	990	0.189624	1	10.4881	3832	1432	16451	11187	-1	-1	0.0300894	0	0.297	232	209	36260	46892	1997	853	0.227	87102	2.29271
CTRL#alignments.possorted.tagged_BC1472_N03	CTRL	9.771	1051	4952	963	0.150517	1	10.1753	4054	1472	16450	10924	-1	-1	0.0292705	0	0.252	238	211	35860	48019	680	641	0.253	78028	0.871482
CTRL#alignments.possorted.tagged_BC0567_N01	CTRL	13.851	1371	5627	947	0.171054	1	12.4051	5369	1227	16448	9852	-1	-1	0.0287877	0	0.282	252	219	35179	46875	1719	560	0.25	77553	2.21655
CTRL#alignments.possorted.tagged_BC0565_N01	CTRL	12.484	1450	6195	979	0.188389	1	9.64896	4526	1544	16442	10372	-1	-1	0.0297713	0	0.304	243	215	35223	46592	1186	729	0.244	79210	1.49729
CTRL#alignments.possorted.tagged_BC0573_N01	CTRL	6.315	759	3773	618	0.114779	1	14.2893	5982	1075	16436	9379	-1	-1	0.0188002	0	0.196	262	229	35023	44235	3288	369	0.208	90883	3.61784
CTRL#alignments.possorted.tagged_BC1481_N02	CTRL	8.896	921	4051	932	0.123236	1	12.777	4795	1193	16436	10448	-1	-1	0.0283524	0	0.206	246	212	35485	47459	5854	554	0.252	77459	7.55755
CTRL#alignments.possorted.tagged_BC1634_N02	CTRL	13.881	1451	6028	861	0.18349	1	10.2739	4807	1457	16426	10162	-1	-1	0.0262085	0	0.291	247	218	36416	47412	1337	764	0.232	85710	1.55991
CTRL#alignments.possorted.tagged_BC2117_N04	CTRL	11.707	1011	4525	927	0.137823	1	12.1961	4908	1244	16416	10264	-1	-1	0.0282346	0	0.229	246	214	36629	48186	4024	741	0.24	83652	4.81041
CTRL#alignments.possorted.tagged_BC1269_N02	CTRL	12.089	1221	5419	807	0.165072	1	10.5836	5355	1417	16414	9642	-1	-1	0.0245827	0	0.269	252	219	35283	47349	1825	622	0.255	76339	2.39065
CTRL#alignments.possorted.tagged_BC1482_N02	CTRL	11.266	1098	4908	833	0.149534	1	11.4704	5732	1316	16411	9363	-1	-1	0.0253793	0	0.247	2270	221	36680	48214	2706	619	0.239	83961	3.22292
CTRL#alignments.possorted.tagged_BC1532_N02	CTRL	10.238	1003	4385	998	0.13364	1	9.48977	3655	1564	16406	11187	-1	-1	0.0304157	0	0.23	230	207	36549	47618	3027	706	0.232	85846	3.52608
CTRL#alignments.possorted.tagged_BC1881_N03	CTRL	12.193	1250	5234	795	0.159554	1	8.82156	2721	1670	16402	12011	-1	-1	0.0242348	0	0.254	218	207	36710	47378	1574	727	0.225	88737	1.77378
CTRL#alignments.possorted.tagged_BC0554_N01	CTRL	11.674	1126	4817	787	0.146878	1	10.4993	4979	1426	16398	9993	-1	-1	0.0239968	0	0.244	245	213	35526	47812	5494	625	0.257	76299	7.20062
CTRL#alignments.possorted.tagged_BC0568_N01	CTRL	9.83	963	4646	1017	0.141664	1	13.576	6028	1125	16398	9245	-1	-1	0.0310099	0	0.235	260	221	35170	46846	2739	564	0.249	77609	3.52923
CTRL#alignments.possorted.tagged_BC0556_N01	CTRL	11.16	1037	4584	934	0.139782	1	11.0389	5164	1362	16397	9871	-1	-1	0.0284808	0	0.225	245	211	35490	48604	6371	619	0.27	73011	8.72608
CTRL#alignments.possorted.tagged_BC2082_N03	CTRL	15.853	1385	5324	842	0.162396	1	6.50549	747	2184	16392	13461	-1	-1	0.0256833	0	0.265	188	191	36708	47889	3985	906	0.233	85880	4.6402
CTRL#alignments.possorted.tagged_BC0574_N01	CTRL	9.462	970	4448	855	0.135734	1	12.278	5582	1234	16385	9569	-1	-1	0.0260909	0	0.224	253	217	34985	46563	6029	524	0.249	77364	7.79303
CTRL#alignments.possorted.tagged_BC0747_N02	CTRL	8.943	989	4869	669	0.148735	1	15.142	5385	1014	16368	9969	-1	-1	0.0204362	0	0.261	256	217	35264	45867	1239	537	0.231	83243	1.48841
CTRL#alignments.possorted.tagged_BC2283_N03	CTRL	9.65	1038	4704	886	0.143765	1	12.6675	3691	1197	16360	11472	-1	-1	0.0270782	0	0.238	234	210	36671	47761	1324	654	0.232	86218	1.53564
CTRL#alignments.possorted.tagged_BC2105_N03	CTRL	12.972	1225	5166	851	0.157895	1	10.2821	4745	1450	16359	10164	-1	-1	0.0260101	0	0.254	246	216	36756	47858	2792	651	0.232	86492	3.22804
CTRL#alignments.possorted.tagged_BC2327_N04	CTRL	11.074	1331	5427	915	0.165872	1	8.25806	3052	1767	16359	11540	-1	-1	0.0279663	0	0.276	221	205	35687	47068	3175	695	0.242	80910	3.92411
CTRL#alignments.possorted.tagged_BC0703_N02	CTRL	8.373	871	4177	906	0.127753	1	12.9726	5954	1170	16348	9224	-1	-1	0.0277098	0	0.222	259	221	35366	46602	1466	535	0.241	80388	1.82366
CTRL#alignments.possorted.tagged_BC0670_N02	CTRL	11.455	1290	5633	844	0.172295	1	8.71301	3473	1683	16347	11191	-1	-1	0.0258151	0	0.277	228	207	35103	44916	2637	723	0.218	87203	3.02398
CTRL#alignments.possorted.tagged_BC1954_N03	CTRL	9.445	911	4127	984	0.126355	1	10.3726	3041	1436	16331	11854	-1	-1	0.0301268	0	0.214	223	205	35390	47195	631	610	0.25	77847	0.810564
CTRL#alignments.possorted.tagged_BC0727_N02	CTRL	13.666	1470	6087	876	0.186386	1	9.24404	4877	1594	16329	9858	-1	-1	0.0268234	0	0.291	245	213	35647	47192	5626	686	0.245	79980	7.03426
CTRL#alignments.possorted.tagged_BC0782_N02	CTRL	10.505	1008	4448	815	0.136366	1	12.9751	4855	1167	16309	10287	-1	-1	0.0249862	0	0.226	247	214	35354	47116	2665	460	0.25	77905	3.42083
CTRL#alignments.possorted.tagged_BC0571_N01	CTRL	9.186	900	4209	985	0.129055	1	12.2362	5450	1232	16307	9625	-1	-1	0.0302018	0	0.214	251	215	35082	47107	1596	609	0.255	75789	2.10585
CTRL#alignments.possorted.tagged_BC0578_N01	CTRL	12.753	1346	5725	785	0.175613	1	12.5158	5710	1206	16300	9384	-1	-1	0.0240798	0	0.291	254	220	34884	46561	3401	576	0.251	76555	4.44256
CTRL#alignments.possorted.tagged_BC2046_N03	CTRL	14.9	1550	6546	855	0.200859	1	7.02709	2610	2030	16295	11655	-1	-1	0.026235	0	0.316	213	202	35172	47139	1903	820	0.254	76356	2.49227
CTRL#alignments.possorted.tagged_BC1347_N02	CTRL	11.338	1065	4772	977	0.146542	1	15.6995	5133	975	16282	10174	-1	-1	0.0300025	0	0.236	252	215	35841	46700	3409	559	0.233	84160	4.05062
CTRL#alignments.possorted.tagged_BC1672_N02	CTRL	10.264	1104	4961	891	0.152477	1	10.4161	4743	1425	16268	10100	-1	-1	0.0273851	0	0.262	1280	211	36263	46910	819	632	0.227	87028	0.941076
CTRL#alignments.possorted.tagged_BC1604_N02	CTRL	12.732	1511	6831	1016	0.210146	1	6.04814	3162	2306	16253	10785	-1	-1	0.0312558	0	0.316	1610	197	37659	50158	5985	1125	0.249	83116	7.20078
CTRL#alignments.possorted.tagged_BC1716_N02	CTRL	9.537	1074	4847	841	0.149221	1	11.4739	4277	1302	16241	10662	-1	-1	0.0258913	0	0.243	240	210	35936	46900	5205	532	0.234	83978	6.19805
CTRL#alignments.possorted.tagged_BC1802_N04	CTRL	11.462	1175	5389	723	0.165948	1	9.71749	4174	1515	16237	10548	-1	-1	0.022264	0	0.272	237	211	35095	47131	287	568	0.255	75789	0.378683
CTRL#alignments.possorted.tagged_BC1257_N02	CTRL	13.729	1352	5287	898	0.162847	1	8.51524	1882	1706	16233	12645	-1	-1	0.0276597	0	0.272	206	198	34972	45663	2515	747	0.234	81614	3.08158
CTRL#alignments.possorted.tagged_BC0589_N01	CTRL	8.847	965	4452	746	0.137137	1	13.8645	5446	1092	16232	9694	-1	-1	0.0229793	0	0.232	253	216	34667	45619	4925	459	0.24	79102	6.22614
CTRL#alignments.possorted.tagged_BC2220_N03	CTRL	13.911	1405	6016	863	0.185324	1	9.69236	3042	1518	16231	11671	-1	-1	0.0265849	0	0.302	225	207	35346	46812	1112	697	0.245	79218	1.40372
CTRL#alignments.possorted.tagged_BC1576_N02	CTRL	14.505	1487	6101	912	0.188012	1	7.43734	3537	1923	16225	10765	-1	-1	0.0281048	0	0.297	1669	205	36303	47253	2836	914	0.232	85508	3.31665
CTRL#alignments.possorted.tagged_BC0757_N02	CTRL	9.104	823	3861	983	0.11902	1	13.4563	3530	1122	16220	11568	-1	-1	0.0303021	0	0.206	232	208	34277	45543	3603	465	0.247	76148	4.73158
CTRL#alignments.possorted.tagged_BC1169_N02	CTRL	11.737	1061	4763	835	0.14687	1	11.9203	4466	1255	16215	10494	-1	-1	0.0257478	0	0.249	243	213	35722	46082	1163	653	0.225	86470	1.34498
CTRL#alignments.possorted.tagged_BC1968_N03	CTRL	9.477	1096	5269	640	0.162613	1	11.1265	2882	1336	16201	11983	-1	-1	0.0197519	0	0.285	219	202	34540	46295	735	563	0.254	74971	0.980379
CTRL#alignments.possorted.tagged_BC1395_N02	CTRL	14.5	1384	5833	862	0.180064	1	8.40046	3885	1723	16197	10589	-1	-1	0.0266099	0	0.293	232	209	36098	46513	2600	765	0.224	87698	2.96472
CTRL#alignments.possorted.tagged_BC1592_N02	CTRL	10.55	1284	5701	822	0.176065	1	7.8037	4863	1839	16190	9488	-1	-1	0.025386	0	0.291	244	218	36469	48194	2227	732	0.243	82230	2.70826
CTRL#alignments.possorted.tagged_BC2243_N03	CTRL	11.15	1098	4784	741	0.147773	1	12.2355	4513	1223	16187	10451	-1	-1	0.0228887	0	0.235	1157	212	36396	47076	3315	572	0.227	87382	3.79369
CTRL#alignments.possorted.tagged_BC0576_N01	CTRL	9.113	948	4481	699	0.138456	1	12.914	5157	1163	16182	9862	-1	-1	0.0215981	0	0.23	248	213	34901	45303	5316	453	0.23	82890	6.41332
CTRL#alignments.possorted.tagged_BC1901_N03	CTRL	9.92	1017	4702	960	0.145321	1	9.47798	3663	1544	16178	10971	-1	-1	0.0296699	0	0.235	231	209	35909	46650	3051	595	0.23	85071	3.58642
CTRL#alignments.possorted.tagged_BC0582_N01	CTRL	8.431	843	3944	807	0.121917	1	11.1434	4276	1332	16175	10567	-1	-1	0.0249459	0	0.21	2246	212	34741	45453	3414	470	0.236	80598	4.23584
CTRL#alignments.possorted.tagged_BC1753_N03	CTRL	12.658	1010	4662	898	0.144147	1	11.8853	4082	1255	16171	10834	-1	-1	0.0277658	0	0.246	238	213	35354	45117	607	635	0.216	88593	0.685156
CTRL#alignments.possorted.tagged_BC0593_N01	CTRL	14.323	1490	6187	913	0.19137	1	11.2928	4553	1315	16165	10297	-1	-1	0.02824	0	0.305	245	214	34534	44192	1244	674	0.219	85764	1.45049
CTRL#alignments.possorted.tagged_BC1435_N02	CTRL	10.578	1063	4508	846	0.139549	1	11.1994	3753	1324	16152	11075	-1	-1	0.0261887	0	0.233	406	207	35745	47145	1915	605	0.242	81039	2.36306
CTRL#alignments.possorted.tagged_BC0581_N01	CTRL	15.211	1544	6389	893	0.197814	1	10.7277	4960	1377	16149	9812	-1	-1	0.0276488	0	0.31	248	217	34745	46016	2562	653	0.245	77872	3.29001
CTRL#alignments.possorted.tagged_BC1427_N02	CTRL	9.992	984	4641	890	0.143693	1	9.58257	4299	1526	16149	10324	-1	-1	0.0275559	0	0.234	239	211	35108	47101	3664	643	0.255	76016	4.82004
CTRL#alignments.possorted.tagged_BC0580_N01	CTRL	12.61	1159	5122	987	0.158615	1	12.1697	5841	1226	16146	9079	-1	-1	0.0305648	0	0.271	3697	219	34765	47274	4207	654	0.265	72756	5.78234
CTRL#alignments.possorted.tagged_BC1294_N02	CTRL	10.847	975	4630	905	0.14345	1	11.0074	4431	1344	16138	10363	-1	-1	0.0280394	0	0.236	243	214	35576	45579	2770	528	0.219	88016	3.14716
CTRL#alignments.possorted.tagged_BC1423_N02	CTRL	13.297	1202	5127	996	0.158859	1	9.20038	3692	1582	16137	10863	-1	-1	0.0308608	0	0.26	231	209	35479	44869	3139	709	0.209	91655	3.4248
CTRL#alignments.possorted.tagged_BC2162_N03	CTRL	13.547	1293	5605	780	0.173712	1	7.71583	2932	1851	16133	11350	-1	-1	0.0241741	0	0.284	5237	205	36297	46611	2732	742	0.221	89133	3.06508
CTRL#alignments.possorted.tagged_BC0842_N02	CTRL	11.323	1218	5177	906	0.160507	1	14.0158	5913	1074	16127	9140	-1	-1	0.0280895	0	0.268	5089	224	34502	45161	1277	562	0.236	79936	1.59753
CTRL#alignments.possorted.tagged_BC1617_N02	CTRL	7.866	862	4333	827	0.134373	1	13.1182	5606	1142	16123	9375	-1	-1	0.0256466	0	0.227	255	218	35012	46799	1902	661	0.252	76545	2.48481
CTRL#alignments.possorted.tagged_BC0608_N01	CTRL	11.433	1149	4922	835	0.152658	1	14.7586	5651	1023	16121	9447	-1	-1	0.0258979	0	0.26	3340	219	34152	45373	948	517	0.247	75888	1.24921
CTRL#alignments.possorted.tagged_BC1097_N02	CTRL	9.367	965	4296	701	0.133325	1	13.9453	5023	1078	16111	10010	-1	-1	0.0217553	0	0.225	251	217	35461	45482	552	533	0.22	87420	0.631434
CTRL#alignments.possorted.tagged_BC1522_N02	CTRL	11.837	1327	5594	977	0.17364	1	8.33256	3177	1726	16108	11205	-1	-1	0.0303265	0	0.285	225	207	34704	46414	2777	727	0.252	75756	3.66572
CTRL#alignments.possorted.tagged_BC1525_N02	CTRL	9.961	991	4490	859	0.139406	1	12.8232	4775	1165	16104	10164	-1	-1	0.0266704	0	0.238	248	215	34771	46005	3982	556	0.244	78142	5.09585
CTRL#alignments.possorted.tagged_BC0954_N02	CTRL	8.95	913	4176	935	0.129681	1	12.553	4265	1188	16101	10648	-1	-1	0.0290355	0	0.217	243	212	34286	46196	3379	583	0.258	73421	4.60223
CTRL#alignments.possorted.tagged_BC0586_N01	CTRL	9.808	951	4447	693	0.138131	1	11.8776	5044	1250	16097	9803	-1	-1	0.0215258	0	0.233	249	215	34685	45834	3695	504	0.243	78219	4.72392
CTRL#alignments.possorted.tagged_BC0579_N01	CTRL	11.935	1115	5096	954	0.15833	1	11.0007	5412	1341	16093	9340	-1	-1	0.0296402	0	0.266	494	217	34792	47774	2638	558	0.272	71130	3.7087
CTRL#alignments.possorted.tagged_BC0588_N01	CTRL	9.238	933	4496	830	0.139749	1	11.0766	4832	1332	16086	9922	-1	-1	0.0257988	0	0.234	243	211	34673	46414	4789	554	0.253	75511	6.34212
CTRL#alignments.possorted.tagged_BC1007_N02	CTRL	13.451	1148	4939	757	0.153595	1	12.4095	4585	1199	16078	10294	-1	-1	0.0235415	0	0.249	243	210	35323	46780	3210	503	0.245	79174	4.05436
CTRL#alignments.possorted.tagged_BC1731_N03	CTRL	11.093	1126	4960	810	0.154248	1	10.8569	4198	1356	16078	10524	-1	-1	0.0251897	0	0.261	959	214	35096	45998	868	571	0.237	81008	1.0715
CTRL#alignments.possorted.tagged_BC1540_N02	CTRL	14.205	1241	5233	897	0.162809	1	9.91039	4539	1473	16071	10059	-1	-1	0.0279074	0	0.264	242	213	35793	46983	1999	704	0.238	82256	2.43022
CTRL#alignments.possorted.tagged_BC1243_N02	CTRL	12.019	1220	5118	946	0.159409	1	11.561	5462	1278	16053	9313	-1	-1	0.0294649	0	0.258	252	217	35837	47025	1301	669	0.238	82436	1.57819
CTRL#alignments.possorted.tagged_BC0587_N01	CTRL	10.545	884	4207	941	0.131108	1	10.9375	4588	1344	16044	10112	-1	-1	0.0293256	0	0.219	244	215	34681	46363	3194	536	0.252	75793	4.21411
CTRL#alignments.possorted.tagged_BC0591_N01	CTRL	9.863	1046	4790	825	0.149286	1	13.2731	5573	1124	16043	9346	-1	-1	0.0257121	0	0.247	3668	221	34629	45234	3543	491	0.234	80715	4.38952
CTRL#alignments.possorted.tagged_BC1587_N02	CTRL	10.437	1207	5344	866	0.166698	1	11.1524	5589	1319	16029	9121	-1	-1	0.0270135	0	0.276	255	218	34714	46962	2328	649	0.261	73583	3.16377
CTRL#alignments.possorted.tagged_BC0599_N01	CTRL	12.658	1157	4943	764	0.154276	1	12.2069	4778	1213	16020	10029	-1	-1	0.0238452	0	0.253	1095	215	34332	45381	1746	535	0.243	77359	2.25701
CTRL#alignments.possorted.tagged_BC1524_N02	CTRL	11.643	1076	4789	743	0.149581	1	11.3233	4357	1299	16008	10352	-1	-1	0.0232071	0	0.246	242	211	35326	45945	338	529	0.231	83403	0.405261
CTRL#alignments.possorted.tagged_BC2098_N03	CTRL	10.355	1140	4873	852	0.152272	1	11.3274	4327	1298	16001	10376	-1	-1	0.0266233	0	0.25	241	212	35624	46455	2401	637	0.233	83449	2.87721
CTRL#alignments.possorted.tagged_BC0911_N02	CTRL	8.221	959	4353	699	0.136031	1	11.1951	4596	1312	16000	10092	-1	-1	0.0218437	0	0.22	244	214	34764	43587	3629	455	0.202	92583	3.91973
CTRL#alignments.possorted.tagged_BC1009_N02	CTRL	10.738	1052	4560	844	0.142571	1	12.7506	5034	1163	15992	9795	-1	-1	0.0263882	0	0.24	253	218	35080	46207	1742	587	0.241	79826	2.18225
CTRL#alignments.possorted.tagged_BC1444_N02	CTRL	11.105	1273	5728	804	0.179157	1	9.25401	3103	1559	15986	11324	-1	-1	0.025147	0	0.285	224	206	35081	44946	3237	721	0.219	86784	3.72995
CTRL#alignments.possorted.tagged_BC1183_N02	CTRL	10.901	1090	4881	748	0.152713	1	12.4747	4573	1186	15981	10222	-1	-1	0.0234028	0	0.256	246	215	35159	45312	648	598	0.224	85364	0.759102
CTRL#alignments.possorted.tagged_BC0598_N01	CTRL	7.474	921	4522	806	0.141525	1	8.05669	3090	1764	15976	11122	-1	-1	0.0252253	0	0.235	221	205	34363	45494	5269	535	0.245	77090	6.83487
CTRL#alignments.possorted.tagged_BC0596_N01	CTRL	12.035	1173	5266	823	0.164851	1	10.9016	5968	1342	15972	8662	-1	-1	0.0257638	0	0.268	257	222	34456	45844	3012	568	0.248	76261	3.94959
CTRL#alignments.possorted.tagged_BC1556_N02	CTRL	16.898	1536	6224	827	0.194841	1	10.0076	4375	1451	15972	10146	-1	-1	0.0258891	0	0.307	7778	209	34184	45402	742	640	0.247	76021	0.976046
CTRL#alignments.possorted.tagged_BC1563_N02	CTRL	10.861	1075	4742	811	0.148559	1	13.0246	5073	1138	15960	9749	-1	-1	0.0254073	0	0.249	251	216	35579	46186	970	650	0.23	84484	1.14815
CTRL#alignments.possorted.tagged_BC0610_N01	CTRL	10.738	1014	4533	947	0.142038	1	11.0249	4285	1327	15957	10345	-1	-1	0.0296735	0	0.229	238	208	34136	42990	4536	624	0.206	89483	5.06912
CTRL#alignments.possorted.tagged_BC0594_N01	CTRL	10.434	1154	4966	811	0.155713	1	11.5757	5432	1268	15946	9246	-1	-1	0.0254296	0	0.258	294	216	34531	45631	2642	569	0.243	77869	3.39288
CTRL#alignments.possorted.tagged_BC1476_N02	CTRL	15.327	1370	5581	809	0.174997	1	5.41432	703	2486	15946	12757	-1	-1	0.0253669	0	0.276	186	189	35687	46373	3316	921	0.23	84482	3.9251
CTRL#alignments.possorted.tagged_BC1706_N02	CTRL	11.426	1004	4311	870	0.135243	1	12.5297	5259	1178	15938	9501	-1	-1	0.0272933	0	0.233	254	218	35065	44448	1080	514	0.211	89871	1.20172
CTRL#alignments.possorted.tagged_BC0627_N01	CTRL	7.135	699	3454	811	0.108432	1	10.789	2569	1351	15927	12007	-1	-1	0.0254599	0	0.192	220	206	33721	43981	2375	388	0.233	78951	3.00819
CTRL#alignments.possorted.tagged_BC0617_N01	CTRL	16.624	1444	5841	915	0.183379	1	11.4519	5126	1279	15926	9521	-1	-1	0.0287266	0	0.295	250	215	33906	44352	3186	628	0.236	78705	4.04803
CTRL#alignments.possorted.tagged_BC1950_N03	CTRL	11.197	1244	5191	933	0.162972	1	10.8409	4020	1345	15926	10561	-1	-1	0.0292917	0	0.277	239	214	35340	45612	1056	634	0.225	85413	1.23635
CTRL#alignments.possorted.tagged_BC0603_N01	CTRL	10.53	1255	5753	894	0.180741	1	10.3435	5529	1403	15915	8983	-1	-1	0.0280867	0	0.288	253	220	34241	45219	2314	698	0.243	77352	2.99152
CTRL#alignments.possorted.tagged_BC0601_N01	CTRL	9.106	1122	5125	818	0.161042	1	11.8323	5378	1240	15912	9294	-1	-1	0.0257039	0	0.264	333	219	34258	45433	4379	535	0.246	76493	5.72471
CTRL#alignments.possorted.tagged_BC0595_N01	CTRL	13.714	1399	6045	832	0.189975	1	9.2579	5247	1551	15910	9112	-1	-1	0.0261471	0	0.301	250	219	34476	47485	2510	672	0.274	69983	3.58659
CTRL#alignments.possorted.tagged_BC1762_N02	CTRL	10.071	946	4275	880	0.134383	1	12.4115	4237	1186	15906	10483	-1	-1	0.0276625	0	0.221	1451	209	35261	46178	3209	591	0.236	81574	3.93385
CTRL#alignments.possorted.tagged_BC1406_N02	CTRL	11.097	1104	4838	885	0.152138	1	11.1746	4428	1306	15900	10166	-1	-1	0.0278302	0	0.261	245	215	34900	44799	829	555	0.221	85812	0.966065
CTRL#alignments.possorted.tagged_BC1675_N02	CTRL	14.208	1435	5730	709	0.1802	1	9.59227	4913	1501	15899	9485	-1	-1	0.022297	0	0.287	246	217	35361	46804	1857	652	0.244	79382	2.33932
CTRL#alignments.possorted.tagged_BC0607_N01	CTRL	10.486	1075	4750	689	0.149456	1	11.2521	4452	1297	15891	10142	-1	-1	0.0216789	0	0.249	242	211	34206	44581	645	509	0.233	80260	0.803638
CTRL#alignments.possorted.tagged_BC2230_N03	CTRL	13.114	1543	6308	924	0.198602	1	8.85785	3818	1611	15881	10452	-1	-1	0.0290914	0	0.305	234	209	34788	46735	3400	731	0.256	75059	4.52977
CTRL#alignments.possorted.tagged_BC0613_N01	CTRL	10.685	1063	4760	854	0.149987	1	12.4932	4932	1176	15868	9760	-1	-1	0.0269095	0	0.253	249	217	34097	44284	1746	598	0.23	80844	2.15972
CTRL#alignments.possorted.tagged_BC1278_N02	CTRL	13.16	1369	5644	799	0.177865	1	10.0719	5087	1433	15866	9346	-1	-1	0.0251796	0	0.289	250	218	35343	46291	3149	704	0.237	81735	3.85269
CTRL#alignments.possorted.tagged_BC2137_N03	CTRL	12.947	1190	4963	870	0.156404	1	10.0411	3634	1437	15866	10795	-1	-1	0.0274171	0	0.256	232	211	34572	45318	2682	638	0.237	79764	3.36242
CTRL#alignments.possorted.tagged_BC1567_N02	CTRL	12.273	1190	5540	925	0.17462	1	11.3544	5157	1284	15863	9422	-1	-1	0.0291559	0	0.283	251	217	35517	47503	3524	707	0.252	77524	4.54569
CTRL#alignments.possorted.tagged_BC1612_N02	CTRL	11.471	950	4416	854	0.139201	1	12.5921	5274	1167	15862	9421	-1	-1	0.0269197	0	0.227	253	218	35025	44997	5625	584	0.222	85891	6.549
CTRL#alignments.possorted.tagged_BC1542_N02	CTRL	12.47	1165	5139	939	0.162052	1	10.824	4231	1341	15856	10284	-1	-1	0.0296102	0	0.259	240	211	35217	45984	2688	689	0.234	82180	3.27087
CTRL#alignments.possorted.tagged_BC2208_N04	CTRL	8.706	1042	4788	754	0.150993	1	9.07306	2062	1574	15855	12219	-1	-1	0.023778	0	0.256	215	207	34394	43855	356	460	0.216	86427	0.411908
CTRL#alignments.possorted.tagged_BC0600_N01	CTRL	13.407	1415	5599	777	0.176613	1	10.0691	4863	1432	15851	9556	-1	-1	0.0245095	0	0.289	249	218	34280	45018	1492	663	0.239	78674	1.89643
CTRL#alignments.possorted.tagged_BC0615_N01	CTRL	10.356	1025	4584	873	0.144606	1	13.528	5529	1091	15850	9230	-1	-1	0.0275394	0	0.24	257	219	34048	45779	3402	559	0.256	73305	4.64088
CTRL#alignments.possorted.tagged_BC0606_N01	CTRL	9.6	1149	5007	814	0.157969	1	11.7601	5196	1242	15848	9410	-1	-1	0.0256815	0	0.271	254	220	34213	45171	2971	622	0.243	77342	3.84138
CTRL#alignments.possorted.tagged_BC0618_N01	CTRL	12.303	1050	4648	830	0.146671	1	12.5892	5412	1166	15845	9267	-1	-1	0.0261912	0	0.24	1042	220	33864	45068	1387	544	0.249	74898	1.85185
CTRL#alignments.possorted.tagged_BC0891_N02	CTRL	13.086	1434	6121	846	0.193519	1	10.4518	5185	1381	15815	9249	-1	-1	0.0267468	0	0.3	250	217	34602	46319	5124	638	0.253	75356	6.79972
CTRL#alignments.possorted.tagged_BC2089_N03	CTRL	10.575	1036	4700	833	0.14865	1	10.5394	3657	1370	15809	10782	-1	-1	0.0263458	0	0.24	232	209	34652	46322	2556	678	0.252	75739	3.37475
CTRL#alignments.possorted.tagged_BC1345_N02	CTRL	13.954	1508	6086	805	0.192851	1	9.14075	4177	1556	15779	10046	-1	-1	0.0255086	0	0.305	237	210	35098	45381	2198	795	0.227	84358	2.60556
CTRL#alignments.possorted.tagged_BC1221_N02	CTRL	10.558	1029	4597	846	0.145714	1	9.73792	3239	1469	15774	11066	-1	-1	0.0268163	0	0.244	229	211	33968	40875	2699	539	0.169	106900	2.52479
CTRL#alignments.possorted.tagged_BC2235_N03	CTRL	11.308	1045	4509	895	0.143016	1	9.99303	3953	1434	15764	10377	-1	-1	0.0283875	0	0.237	236	209	34770	46429	2434	666	0.251	76217	3.19351
CTRL#alignments.possorted.tagged_BC2219_N03	CTRL	11.581	1041	4693	858	0.149022	1	13.1473	4936	1113	15746	9697	-1	-1	0.027245	0	0.242	250	215	33552	45915	3429	674	0.269	69149	4.95886
CTRL#alignments.possorted.tagged_BC1695_N02	CTRL	9.962	981	4447	843	0.141219	1	11.2244	4420	1288	15745	10037	-1	-1	0.0267704	0	0.235	241	211	34077	45860	1762	657	0.257	73195	2.40727
CTRL#alignments.possorted.tagged_BC1421_N02	CTRL	12.186	1280	5488	802	0.174311	1	10.0859	5368	1420	15742	8954	-1	-1	0.0254733	0	0.283	252	219	34280	46484	933	678	0.263	72239	1.29155
CTRL#alignments.possorted.tagged_BC1683_N02	CTRL	9.983	978	4403	765	0.140027	1	10.8478	4573	1327	15722	9822	-1	-1	0.024329	0	0.228	4205	214	35251	46152	1447	607	0.236	81617	1.77291
CTRL#alignments.possorted.tagged_BC1640_N02	CTRL	16.051	1532	6275	881	0.199599	1	8.89861	3730	1588	15719	10401	-1	-1	0.0280234	0	0.319	634	212	33856	44957	1853	693	0.247	75334	2.45971
CTRL#alignments.possorted.tagged_BC0790_N02	CTRL	11.087	907	4047	849	0.128762	1	12.773	5002	1141	15715	9572	-1	-1	0.0270124	0	0.221	252	217	33796	44918	1622	527	0.248	75016	2.16221
CTRL#alignments.possorted.tagged_BC0622_N01	CTRL	11.764	1301	5943	653	0.189159	1	9.60702	5298	1481	15709	8930	-1	-1	0.0207843	0	0.304	552	218	33752	46581	4511	614	0.275	68197	6.61466
CTRL#alignments.possorted.tagged_BC1623_N02	CTRL	14.249	1432	5824	695	0.185407	1	10.2186	3080	1400	15706	11226	-1	-1	0.0221253	0	0.307	224	205	34295	43415	790	669	0.21	88292	0.894758
CTRL#alignments.possorted.tagged_BC0621_N01	CTRL	9.873	1047	4713	864	0.150076	1	12.4205	6009	1170	15702	8523	-1	-1	0.0275124	0	0.257	5706	223	33779	44139	1576	548	0.235	78653	2.00374
CTRL#alignments.possorted.tagged_BC1535_N02	CTRL	10.871	1087	5295	723	0.16876	1	11.285	4662	1277	15688	9749	-1	-1	0.0230431	0	0.285	245	212	34928	45618	1795	566	0.234	81446	2.20391
CTRL#alignments.possorted.tagged_BC1800_N02	CTRL	11.415	1101	5045	876	0.160802	1	9.92409	4178	1436	15687	10073	-1	-1	0.0279212	0	0.262	242	214	34887	45620	1242	675	0.235	81061	1.53218
CTRL#alignments.possorted.tagged_BC0643_N01	CTRL	13.582	1214	5259	827	0.167923	1	11.186	4791	1285	15659	9583	-1	-1	0.0264065	0	0.267	249	217	33405	41815	4357	537	0.201	89490	4.8687
CTRL#alignments.possorted.tagged_BC2159_N03	CTRL	10.636	999	4568	816	0.145859	1	10.1294	3623	1407	15659	10629	-1	-1	0.0260553	0	0.24	232	208	34772	44402	2131	644	0.217	86956	2.45066
CTRL#alignments.possorted.tagged_BC0634_N01	CTRL	11.136	1316	5745	851	0.183535	1	9.82365	4249	1446	15651	9956	-1	-1	0.0271868	0	0.294	241	212	33508	43886	3157	647	0.236	77500	4.07355
CTRL#alignments.possorted.tagged_BC2174_N03	CTRL	9.788	949	4450	908	0.142173	1	13.2922	3752	1095	15650	10803	-1	-1	0.0290096	0	0.231	236	209	34586	44424	1779	611	0.221	84869	2.09617
CTRL#alignments.possorted.tagged_BC1662_N02	CTRL	15.201	1566	6135	838	0.19627	1	7.6876	3656	1799	15629	10174	-1	-1	0.0268091	0	0.309	230	208	35095	45493	3532	881	0.229	83694	4.22014
CTRL#alignments.possorted.tagged_BC1141_N03	CTRL	9.548	839	3833	841	0.122648	1	12.695	4704	1141	15626	9781	-1	-1	0.0269103	0	0.204	248	216	34359	44902	4457	531	0.235	79977	5.57285
CTRL#alignments.possorted.tagged_BC1738_N03	CTRL	10.675	1089	4648	911	0.148793	1	9.19517	3829	1532	15619	10258	-1	-1	0.0291632	0	0.242	2915	209	34344	45419	3141	673	0.244	77282	4.06434
CTRL#alignments.possorted.tagged_BC0645_N01	CTRL	14.452	1518	6191	759	0.198264	1	10.828	5198	1320	15613	9095	-1	-1	0.0243067	0	0.307	251	217	33404	44414	2752	649	0.248	74069	3.71545
CTRL#alignments.possorted.tagged_BC0860_N02	CTRL	13.078	1268	5591	729	0.179118	1	10.0767	3775	1409	15607	10423	-1	-1	0.0233549	0	0.291	238	215	33692	43700	1207	564	0.229	80205	1.50489
CTRL#alignments.possorted.tagged_BC2519_N05	CTRL	15.155	1324	5530	852	0.177278	1	6.7713	1065	2007	15597	12525	-1	-1	0.0273129	0	0.282	197	196	34116	45657	1766	808	0.253	74347	2.37535
CTRL#alignments.possorted.tagged_BC0629_N01	CTRL	11.213	1342	5978	783	0.191725	1	11.5624	5113	1241	15590	9236	-1	-1	0.0251123	0	0.309	252	219	33627	44268	1315	650	0.24	76643	1.71575
CTRL#alignments.possorted.tagged_BC2539_N03	CTRL	12.778	1097	4578	890	0.146891	1	9.91246	2737	1428	15583	11418	-1	-1	0.0285568	0	0.239	222	205	33358	41695	2166	619	0.2	89844	2.41085
CTRL#alignments.possorted.tagged_BC1053_N03	CTRL	11.055	977	4436	792	0.142389	1	11.4219	4627	1254	15577	9696	-1	-1	0.0254221	0	0.238	1623	217	33632	44207	1746	479	0.239	76987	2.26792
CTRL#alignments.possorted.tagged_BC1338_N02	CTRL	10.925	971	4362	822	0.140068	1	12.7189	4437	1135	15571	9999	-1	-1	0.0263952	0	0.227	245	213	34256	44323	3753	594	0.227	82159	4.56797
CTRL#alignments.possorted.tagged_BC0619_N01	CTRL	11.308	1045	4681	806	0.150321	1	11.8465	5947	1212	15570	8411	-1	-1	0.0258831	0	0.243	259	221	33861	46457	6207	563	0.271	69363	8.94857
CTRL#alignments.possorted.tagged_BC1631_N02	CTRL	10.231	1023	4665	820	0.149836	1	11.6356	4895	1232	15567	9440	-1	-1	0.0263378	0	0.246	251	219	33587	44908	1369	571	0.252	73370	1.86589
CTRL#alignments.possorted.tagged_BC1492_N03	CTRL	11.849	1095	4886	802	0.156945	1	11.247	4289	1271	15566	10006	-1	-1	0.0257613	0	0.256	243	212	34036	45491	2735	517	0.252	74426	3.67479
CTRL#alignments.possorted.tagged_BC1799_N02	CTRL	14.166	1302	5277	710	0.169602	1	8.92789	4033	1567	15557	9957	-1	-1	0.0228193	0	0.283	2207	211	34717	45548	1456	635	0.238	79897	1.82235
CTRL#alignments.possorted.tagged_BC2128_N03	CTRL	12.11	1217	5373	708	0.172843	1	9.09286	4104	1540	15543	9899	-1	-1	0.0227755	0	0.276	238	211	35234	47947	2511	594	0.265	73605	3.41145
CTRL#alignments.possorted.tagged_BC0647_N01	CTRL	8.724	815	3804	793	0.122417	1	15.8332	5665	923	15537	8949	-1	-1	0.0255197	0	0.21	259	219	33319	44446	4098	440	0.25	73235	5.59569
CTRL#alignments.possorted.tagged_BC2402_N04	CTRL	13.361	1309	5480	733	0.17641	1	9.27929	2570	1511	15532	11451	-1	-1	0.0235964	0	0.285	218	205	34388	45029	2219	738	0.236	79584	2.78825
CTRL#alignments.possorted.tagged_BC1301_N03	CTRL	12.348	1110	4877	676	0.157059	1	10.7621	3862	1320	15526	10344	-1	-1	0.0217699	0	0.254	241	215	33730	43978	1287	539	0.233	79050	1.62808
CTRL#alignments.possorted.tagged_BC0651_N01	CTRL	15.257	1410	6002	905	0.193301	1	11.6425	5070	1228	15525	9227	-1	-1	0.0291465	0	0.308	251	218	33184	42682	2908	592	0.223	81073	3.58689
CTRL#alignments.possorted.tagged_BC0667_N01	CTRL	9.48	924	4293	825	0.13827	1	14.4622	5227	1004	15524	9293	-1	-1	0.0265718	0	0.23	2435	218	32923	40151	2080	518	0.18	97689	2.12921
CTRL#alignments.possorted.tagged_BC1670_N03	CTRL	9.901	850	3772	815	0.121489	1	13.4141	3912	1077	15524	10535	-1	-1	0.0262497	0	0.198	239	210	33700	42970	3681	476	0.216	84683	4.3468
CTRL#alignments.possorted.tagged_BC0652_N01	CTRL	11.765	1111	4975	946	0.160308	1	12.7319	5243	1130	15517	9144	-1	-1	0.0304827	0	0.257	1155	222	33158	44322	1219	546	0.252	72486	1.6817
CTRL#alignments.possorted.tagged_BC1136_N02	CTRL	11.15	946	4396	889	0.141697	1	11.6422	4007	1227	15512	10278	-1	-1	0.0286552	0	0.237	241	211	34135	44361	1511	533	0.231	80782	1.87047
CTRL#alignments.possorted.tagged_BC0639_N01	CTRL	10.389	1044	4839	1006	0.156026	1	10.4106	4435	1359	15507	9713	-1	-1	0.032437	0	0.253	242	213	33449	43109	5024	553	0.224	81208	6.18658
CTRL#alignments.possorted.tagged_BC0642_N01	CTRL	10.596	915	4182	826	0.134842	1	14.2179	4951	1019	15507	9537	-1	-1	0.0266331	0	0.226	248	212	33412	43757	4843	490	0.236	77294	6.26569
CTRL#alignments.possorted.tagged_BC1549_N02	CTRL	12.238	1063	4667	948	0.150529	1	10.682	4348	1327	15502	9827	-1	-1	0.0305767	0	0.252	243	213	33846	45217	2142	758	0.251	74097	2.89081
CTRL#alignments.possorted.tagged_BC2126_N03	CTRL	12.379	1019	4516	786	0.145668	1	9.11155	3855	1533	15501	10113	-1	-1	0.0253532	0	0.238	234	208	34818	45552	1760	651	0.236	80785	2.17862
CTRL#alignments.possorted.tagged_BC1940_N03	CTRL	10.632	1004	4450	933	0.143715	1	10.7466	4153	1318	15482	10011	-1	-1	0.0301318	0	0.233	258	214	34439	45122	1013	593	0.237	79568	1.27312
CTRL#alignments.possorted.tagged_BC0628_N01	CTRL	12.136	1097	4706	921	0.151993	1	9.27273	4613	1507	15481	9361	-1	-1	0.0297461	0	0.25	243	214	33715	44843	1178	616	0.248	74689	1.57721
CTRL#alignments.possorted.tagged_BC1677_N02	CTRL	14.024	1381	5745	911	0.18555	1	9.46721	4692	1479	15481	9310	-1	-1	0.0294232	0	0.307	246	215	34593	45158	3715	728	0.234	80783	4.59874
CTRL#alignments.possorted.tagged_BC1758_N02	CTRL	11.765	1117	4979	867	0.160914	1	9.9568	4234	1412	15471	9825	-1	-1	0.0280202	0	0.263	241	213	34623	45102	635	712	0.232	81359	0.780491
CTRL#alignments.possorted.tagged_BC1430_N02	CTRL	8.507	842	4013	811	0.129711	1	12.886	4627	1114	15469	9728	-1	-1	0.0262137	0	0.218	246	212	34463	44310	5722	508	0.222	84301	6.78758
CTRL#alignments.possorted.tagged_BC1813_N02	CTRL	10.975	981	4238	825	0.136993	1	10.5261	4619	1342	15468	9507	-1	-1	0.026668	0	0.229	247	215	34592	45290	3603	584	0.236	80087	4.49886
CTRL#alignments.possorted.tagged_BC1630_N02	CTRL	11.471	1176	5207	867	0.168326	1	8.85159	3125	1570	15467	10772	-1	-1	0.0280274	0	0.264	227	206	33281	43412	1807	618	0.233	77895	2.31979
CTRL#alignments.possorted.tagged_BC2182_N03	CTRL	14.799	1420	5741	846	0.185601	1	8.19501	2584	1682	15466	11200	-1	-1	0.0273503	0	0.294	215	202	33974	44567	3511	818	0.238	78218	4.48874
CTRL#alignments.possorted.tagged_BC0654_N01	CTRL	9.716	893	4008	668	0.129591	1	10.2302	3603	1377	15464	10484	-1	-1	0.0215986	0	0.215	232	208	33097	42989	1799	540	0.23	78452	2.29312
CTRL#alignments.possorted.tagged_BC2285_N04	CTRL	7.436	875	4042	859	0.130724	1	10.5115	3896	1343	15460	10221	-1	-1	0.0277814	0	0.218	396	213	34394	44620	1085	599	0.229	81823	1.32603
CTRL#alignments.possorted.tagged_BC2250_N03	CTRL	10.098	974	4551	773	0.147272	1	14.2678	5127	1012	15451	9312	-1	-1	0.0250146	0	0.25	258	222	34182	43908	1564	550	0.222	83860	1.86501
CTRL#alignments.possorted.tagged_BC1734_N02	CTRL	11.147	957	4387	748	0.141992	1	11.9815	4153	1190	15448	10105	-1	-1	0.0242103	0	0.226	241	211	34465	45449	2353	610	0.242	78174	3.00995
CTRL#alignments.possorted.tagged_BC0644_N01	CTRL	10.7	924	4083	804	0.132162	1	10.3082	4921	1366	15447	9160	-1	-1	0.0260245	0	0.221	249	216	33404	43684	4157	505	0.235	77598	5.3571
CTRL#alignments.possorted.tagged_BC0995_N02	CTRL	12.231	1050	4637	801	0.150133	1	11.3445	4448	1251	15443	9744	-1	-1	0.0259341	0	0.247	243	212	34057	44628	1310	562	0.237	78652	1.66556
CTRL#alignments.possorted.tagged_BC1033_N02	CTRL	10.742	1047	4625	690	0.149764	1	10.1246	4763	1388	15441	9290	-1	-1	0.0223431	0	0.247	249	218	34006	44191	1826	555	0.23	80490	2.2686
CTRL#alignments.possorted.tagged_BC2058_N03	CTRL	11.563	981	4580	828	0.148403	1	10.2882	4587	1367	15431	9477	-1	-1	0.0268291	0	0.25	246	215	34763	45717	1238	648	0.24	79461	1.558
CTRL#alignments.possorted.tagged_BC0668_N01	CTRL	7.504	739	3651	794	0.118316	1	13.3259	5147	1077	15429	9205	-1	-1	0.0257308	0	0.197	253	216	32912	42549	4121	465	0.226	79136	5.20749
CTRL#alignments.possorted.tagged_BC1795_N02	CTRL	10.369	1042	4700	829	0.15235	1	10.3336	4252	1361	15425	9812	-1	-1	0.026872	0	0.251	240	209	34307	44785	94	627	0.234	80113	0.117334
CTRL#alignments.possorted.tagged_BC1551_N03	CTRL	10.8	1129	4913	809	0.159296	1	10.3892	4838	1354	15421	9229	-1	-1	0.0262305	0	0.257	251	219	33037	45085	3776	610	0.267	68542	5.50903
CTRL#alignments.possorted.tagged_BC2133_N03	CTRL	10.851	1085	4597	877	0.149079	1	9.36156	4029	1488	15418	9901	-1	-1	0.0284408	0	0.246	239	213	34626	44549	3564	720	0.223	84523	4.2166
CTRL#alignments.possorted.tagged_BC1373_N02	CTRL	8.337	901	4324	999	0.140317	1	11.9045	4330	1194	15408	9884	-1	-1	0.0324182	0	0.236	244	213	33201	44418	3763	548	0.253	72415	5.19644
CTRL#alignments.possorted.tagged_BC1545_N02	CTRL	14.211	1421	5965	795	0.193681	1	9.16436	3827	1515	15399	10057	-1	-1	0.0258134	0	0.301	234	208	34112	44729	4493	751	0.237	78632	5.71396
CTRL#alignments.possorted.tagged_BC1625_N02	CTRL	13.047	1186	5292	910	0.171852	1	9.77467	4224	1429	15397	9744	-1	-1	0.0295512	0	0.275	241	213	34382	44771	2647	714	0.232	80884	3.27259
CTRL#alignments.possorted.tagged_BC1699_N02	CTRL	14.448	1379	5996	851	0.194726	1	8.95217	3916	1547	15396	9933	-1	-1	0.027637	0	0.306	237	212	34285	45148	3694	722	0.241	78075	4.73135
CTRL#alignments.possorted.tagged_BC1993_N03	CTRL	11.861	1168	4887	796	0.15871	1	13.2424	5341	1081	15396	8974	-1	-1	0.0258509	0	0.265	257	219	33684	44852	3421	664	0.249	74395	4.59843
CTRL#alignments.possorted.tagged_BC1639_N02	CTRL	10.235	920	3897	793	0.1266	1	9.27437	1877	1498	15391	12016	-1	-1	0.0257618	0	0.212	580	200	32926	43705	986	580	0.247	73342	1.34439
CTRL#alignments.possorted.tagged_BC0637_N01	CTRL	11.949	1050	4653	782	0.151376	1	7.5194	4510	1804	15369	9055	-1	-1	0.0254408	0	0.252	236	206	33471	44053	3750	600	0.24	76334	4.91262
CTRL#alignments.possorted.tagged_BC2332_N03	CTRL	10.918	1202	5089	765	0.165561	1	9.07143	3052	1526	15369	10791	-1	-1	0.0248878	0	0.275	3508	207	34270	44518	2187	616	0.23	81203	2.69325
CTRL#alignments.possorted.tagged_BC2181_N03	CTRL	14.513	1627	6480	837	0.210883	1	8.06431	3965	1695	15364	9704	-1	-1	0.027239	0	0.318	234	209	34310	45013	5748	679	0.238	78965	7.27917
CTRL#alignments.possorted.tagged_BC0669_N01	CTRL	13.57	1165	4864	781	0.158302	1	8.15554	1396	1678	15363	12289	-1	-1	0.0254182	0	0.265	202	198	32899	42253	2485	617	0.221	80754	3.07725
CTRL#alignments.possorted.tagged_BC1643_N02	CTRL	12.774	1187	5169	806	0.168229	1	10.9278	4418	1288	15363	9657	-1	-1	0.0262319	0	0.285	243	214	33960	43881	577	575	0.226	81787	0.705491
CTRL#alignments.possorted.tagged_BC1228_N02	CTRL	12.066	1042	4564	757	0.148587	1	12.3432	4600	1151	15358	9607	-1	-1	0.0246451	0	0.246	249	215	33841	44332	2601	582	0.237	78219	3.32528
CTRL#alignments.possorted.tagged_BC1861_N03	CTRL	10.047	1035	4717	843	0.153668	1	10.3858	4197	1348	15348	9803	-1	-1	0.0274629	0	0.25	241	213	33940	44757	1723	611	0.242	76982	2.23819
CTRL#alignments.possorted.tagged_BC0659_N01	CTRL	13.755	1160	4692	966	0.152904	1	10.2156	4281	1368	15343	9694	-1	-1	0.0314802	0	0.247	241	213	33030	44839	1839	604	0.263	69413	2.64936
CTRL#alignments.possorted.tagged_BC1550_N02	CTRL	10.95	1023	4750	899	0.154794	1	9.89702	4503	1408	15343	9432	-1	-1	0.0292967	0	0.258	245	214	34267	44876	1727	640	0.236	79276	2.17847
CTRL#alignments.possorted.tagged_BC1146_N02	CTRL	13.582	1262	5556	817	0.181095	1	9.638	4681	1442	15340	9217	-1	-1	0.0266297	0	0.29	245	214	34198	46419	2977	712	0.263	71888	4.14116
CTRL#alignments.possorted.tagged_BC1741_N03	CTRL	12.941	1209	5128	742	0.167188	1	9.37618	3417	1478	15336	10441	-1	-1	0.0241914	0	0.273	230	208	32136	44656	1220	639	0.28	63929	1.90837
CTRL#alignments.possorted.tagged_BC0661_N01	CTRL	10.516	1094	4807	640	0.156753	1	11.0923	4817	1268	15333	9248	-1	-1	0.02087	0	0.261	246	213	32993	44511	1211	506	0.259	70422	1.71963
CTRL#alignments.possorted.tagged_BC1266_N02	CTRL	12.766	1154	5287	853	0.17244	1	10.8837	4734	1290	15330	9306	-1	-1	0.0278213	0	0.285	250	218	33772	44349	744	657	0.238	77517	0.959789
CTRL#alignments.possorted.tagged_BC1704_N02	CTRL	14.337	1448	5434	782	0.17728	1	9.15639	3843	1509	15326	9974	-1	-1	0.0255122	0	0.292	238	213	32856	43317	1400	634	0.241	74574	1.87733
CTRL#alignments.possorted.tagged_BC2139_N03	CTRL	14.064	1179	5028	867	0.164067	1	10.4436	3590	1339	15323	10394	-1	-1	0.0282908	0	0.255	529	211	32434	43632	657	740	0.257	69735	0.942138
CTRL#alignments.possorted.tagged_BC1819_N02	CTRL	10.797	807	3711	847	0.121108	1	12.9282	3799	1100	15321	10422	-1	-1	0.0276418	0	0.201	238	210	33763	43276	3470	559	0.22	83408	4.16027
CTRL#alignments.possorted.tagged_BC1641_N02	CTRL	17.198	1572	6055	938	0.197656	1	10.1885	4373	1369	15317	9575	-1	-1	0.0306196	0	0.313	242	211	33136	44260	3765	776	0.251	72579	5.18745
CTRL#alignments.possorted.tagged_BC1267_N02	CTRL	14.359	1414	5792	803	0.18912	1	5.29646	1041	2432	15313	11840	-1	-1	0.0262196	0	0.291	190	191	34159	44900	4389	867	0.239	78192	5.61311
CTRL#alignments.possorted.tagged_BC1784_N02	CTRL	11.015	1068	4727	813	0.154457	1	10.5053	4029	1330	15302	9943	-1	-1	0.0265652	0	0.257	1705	213	34127	43522	820	720	0.216	85707	0.956748
CTRL#alignments.possorted.tagged_BC1262_N02	CTRL	15.677	1235	5215	823	0.170681	1	7.445	2996	1809	15277	10472	-1	-1	0.0269359	0	0.274	220	203	34158	45721	2512	798	0.253	74405	3.37612
CTRL#alignments.possorted.tagged_BC1674_N02	CTRL	10.936	1088	4904	694	0.160555	1	10.8388	4914	1290	15272	9068	-1	-1	0.0227213	0	0.257	249	216	33952	43860	2371	579	0.226	81829	2.89751
CTRL#alignments.possorted.tagged_BC0672_N01	CTRL	11.437	1132	5139	848	0.168315	1	11.068	4819	1265	15266	9182	-1	-1	0.0277741	0	0.27	245	213	32848	43467	4170	599	0.244	73791	5.6511
CTRL#alignments.possorted.tagged_BC0682_N01	CTRL	8.662	888	4528	735	0.148323	1	13.0552	5552	1086	15264	8626	-1	-1	0.0240763	0	0.249	259	222	32639	42411	968	426	0.23	77274	1.25269
CTRL#alignments.possorted.tagged_BC0824_N02	CTRL	9.597	853	3905	924	0.127932	1	12.1796	5240	1158	15262	8864	-1	-1	0.0302713	0	0.218	277	220	33135	43570	3717	532	0.239	75769	4.9057
CTRL#alignments.possorted.tagged_BC1177_N02	CTRL	12.708	1399	5809	876	0.190447	1	7.62613	2200	1768	15251	11283	-1	-1	0.0287194	0	0.314	699	203	33201	43417	3224	703	0.235	77134	4.17974
CTRL#alignments.possorted.tagged_BC2077_N03	CTRL	10.418	968	4339	776	0.142281	1	12.2822	3646	1148	15248	10454	-1	-1	0.025446	0	0.239	236	209	32650	44046	1708	543	0.259	69699	2.45054
CTRL#alignments.possorted.tagged_BC1295_N02	CTRL	12.33	1208	5099	802	0.167235	1	10.8638	4511	1285	15245	9449	-1	-1	0.0263037	0	0.269	247	217	33880	44245	2184	660	0.234	79024	2.76372
CTRL#alignments.possorted.tagged_BC1636_N02	CTRL	10.617	949	4203	841	0.137848	1	11.7148	4725	1199	15245	9321	-1	-1	0.0275828	0	0.236	650	215	33983	44157	352	592	0.23	80458	0.437495
CTRL#alignments.possorted.tagged_BC2096_N03	CTRL	12.157	1148	5012	800	0.164425	1	8.94194	3374	1533	15241	10334	-1	-1	0.026245	0	0.261	228	207	34098	44638	3096	655	0.236	78971	3.92043
CTRL#alignments.possorted.tagged_BC1995_N03	CTRL	11.581	1117	5040	816	0.165354	1	10.45	4256	1331	15240	9653	-1	-1	0.0267717	0	0.262	244	215	33592	43163	3520	600	0.222	82334	4.27527
CTRL#alignments.possorted.tagged_BC0686_N01	CTRL	9.655	902	4164	857	0.136722	1	11.9821	4323	1173	15228	9732	-1	-1	0.028139	0	0.228	244	213	32595	42091	2249	541	0.226	78651	2.85947
CTRL#alignments.possorted.tagged_BC0687_N01	CTRL	9.067	957	4396	762	0.144358	1	13.2166	4998	1071	15226	9157	-1	-1	0.025023	0	0.247	299	218	32582	42150	2713	488	0.227	78184	3.47002
CTRL#alignments.possorted.tagged_BC0681_N01	CTRL	10.382	928	4185	954	0.137456	1	13.0304	3840	1085	15223	10298	-1	-1	0.0313342	0	0.236	240	212	32639	43202	931	485	0.245	73267	1.27069
CTRL#alignments.possorted.tagged_BC1804_N02	CTRL	11.612	991	4332	880	0.142303	1	10.1346	3924	1367	15221	9930	-1	-1	0.0289074	0	0.236	2332	211	34102	44176	425	696	0.228	81494	0.521511
CTRL#alignments.possorted.tagged_BC1760_N03	CTRL	12.031	1361	5814	888	0.190999	1	8.81935	3213	1550	15220	10457	-1	-1	0.0291721	0	0.307	230	212	33483	43320	1496	697	0.227	80321	1.86253
CTRL#alignments.possorted.tagged_BC0664_N01	CTRL	9.84	969	4440	846	0.14588	1	12.3024	4924	1144	15218	9150	-1	-1	0.027796	0	0.242	251	217	32969	43923	1702	560	0.249	72713	2.34071
CTRL#alignments.possorted.tagged_BC1218_N02	CTRL	12.399	1340	5564	766	0.182858	1	10.9325	4553	1275	15214	9386	-1	-1	0.0251742	0	0.296	249	219	33450	43599	2044	631	0.233	78468	2.60488
CTRL#alignments.possorted.tagged_BC1970_N03	CTRL	12.765	1386	6170	710	0.202854	1	8.88174	3544	1539	15208	10125	-1	-1	0.023343	0	0.306	233	210	33573	44126	2830	724	0.239	76869	3.68159
CTRL#alignments.possorted.tagged_BC2372_N04	CTRL	10.152	1051	4782	798	0.15723	1	7.62075	2015	1764	15207	11428	-1	-1	0.0262379	0	0.27	208	201	34204	44504	1146	805	0.231	80655	1.42087
CTRL#alignments.possorted.tagged_BC0700_N01	CTRL	6.636	754	3805	775	0.125123	1	12.6124	4569	1117	15205	9519	-1	-1	0.025485	0	0.215	250	219	32295	39968	1291	451	0.192	90296	1.42974
CTRL#alignments.possorted.tagged_BC0676_N01	CTRL	13.228	1316	5626	764	0.185029	1	9.96898	3579	1386	15203	10238	-1	-1	0.0251266	0	0.288	235	211	32709	42995	3184	641	0.239	74868	4.25282
CTRL#alignments.possorted.tagged_BC0690_N01	CTRL	10.021	1169	5030	712	0.165548	1	12.8235	5358	1099	15192	8735	-1	-1	0.0234334	0	0.278	257	223	32487	42834	1314	484	0.242	73720	1.78242
CTRL#alignments.possorted.tagged_BC2261_N03	CTRL	12.559	1205	5080	713	0.167226	1	8.30129	3523	1633	15189	10033	-1	-1	0.0234709	0	0.258	233	212	33082	43322	2782	642	0.236	76545	3.63446
CTRL#alignments.possorted.tagged_BC2009_N03	CTRL	13.224	1182	5011	770	0.164987	1	9.97254	3732	1384	15186	10070	-1	-1	0.0253523	0	0.276	237	212	33463	42773	365	667	0.218	83411	0.437592
CTRL#alignments.possorted.tagged_BC0934_N02	CTRL	9.799	1054	4710	859	0.155179	1	10.1098	4054	1366	15176	9756	-1	-1	0.0283013	0	0.254	240	213	33086	43527	2515	614	0.24	75551	3.32888
CTRL#alignments.possorted.tagged_BC1745_N02	CTRL	10.209	995	4436	808	0.1462	1	9.87527	3798	1395	15171	9978	-1	-1	0.0266298	0	0.244	237	211	33852	44561	2035	597	0.24	77171	2.637
CTRL#alignments.possorted.tagged_BC0656_N01	CTRL	12.015	1080	4547	888	0.149868	1	9.17438	4661	1491	15170	9018	-1	-1	0.0292683	0	0.246	246	216	33054	44981	4252	638	0.265	69049	6.15795
CTRL#alignments.possorted.tagged_BC1783_N02	CTRL	14.051	1185	5010	849	0.165161	1	10.905	4600	1274	15167	9293	-1	-1	0.0279884	0	0.269	245	213	33971	45128	2062	641	0.247	75506	2.73091
CTRL#alignments.possorted.tagged_BC0967_N02	CTRL	10.947	973	4511	825	0.14875	1	9.83071	5218	1400	15163	8545	-1	-1	0.0272044	0	0.244	250	218	33433	44256	2194	559	0.245	75036	2.92393
CTRL#alignments.possorted.tagged_BC0679_N01	CTRL	10.971	964	4257	765	0.140514	1	12.2066	5320	1147	15148	8681	-1	-1	0.0252509	0	0.231	256	219	32653	43345	4558	530	0.247	72723	6.26762
CTRL#alignments.possorted.tagged_BC1538_N02	CTRL	9.316	908	4217	890	0.139239	1	11.3616	4971	1225	15143	8947	-1	-1	0.0293865	0	0.231	2376	217	33879	44553	4013	554	0.24	77447	5.18161
CTRL#alignments.possorted.tagged_BC2274_N04	CTRL	11.011	1240	5447	744	0.179852	1	9.45066	2919	1449	15143	10775	-1	-1	0.0245658	0	0.296	225	209	32631	43047	771	676	0.242	73935	1.04281
CTRL#alignments.possorted.tagged_BC1494_N02	CTRL	10.592	1043	4490	869	0.148283	1	10.6641	3897	1298	15140	9945	-1	-1	0.0286988	0	0.251	239	212	33713	43702	1646	680	0.229	80396	2.04737
CTRL#alignments.possorted.tagged_BC1750_N02	CTRL	14.378	1503	5900	688	0.194861	1	10.5653	4302	1309	15139	9528	-1	-1	0.0227228	0	0.311	244	214	32493	43070	1215	662	0.246	72655	1.67229
CTRL#alignments.possorted.tagged_BC1773_N02	CTRL	11.675	1303	5517	665	0.182272	1	9.53166	4172	1437	15134	9525	-1	-1	0.0219704	0	0.296	241	214	33674	44206	1957	585	0.238	77364	2.5296
CTRL#alignments.possorted.tagged_BC1664_N02	CTRL	11.046	1244	5196	858	0.171882	1	10.6359	4126	1299	15115	9690	-1	-1	0.0283824	0	0.279	242	212	33387	42992	531	680	0.223	81277	0.653321
CTRL#alignments.possorted.tagged_BC2414_N04	CTRL	15.673	1583	6177	866	0.204347	1	8.48776	3295	1593	15114	10226	-1	-1	0.0286489	0	0.315	229	208	31778	44001	2094	820	0.278	63728	3.28584
CTRL#alignments.possorted.tagged_BC0708_N01	CTRL	9.132	950	4352	875	0.144039	1	13.3603	4812	1052	15107	9243	-1	-1	0.0289601	0	0.232	250	215	32212	42589	2570	507	0.244	72534	3.54317
CTRL#alignments.possorted.tagged_BC2248_N04	CTRL	10.885	940	4118	719	0.136322	1	8.68826	2166	1559	15104	11379	-1	-1	0.0238016	0	0.226	212	202	32257	43546	1756	536	0.259	68739	2.55459
CTRL#alignments.possorted.tagged_BC0684_N01	CTRL	15.14	1338	5762	894	0.190845	1	9.6988	4399	1411	15096	9286	-1	-1	0.0296105	0	0.312	244	216	32632	43672	4704	651	0.253	71108	6.61529
CTRL#alignments.possorted.tagged_BC1740_N02	CTRL	9.579	1011	4358	825	0.144429	1	7.28046	1929	1822	15087	11336	-1	-1	0.0273414	0	0.236	209	204	33085	41675	5819	630	0.206	86665	6.71436
CTRL#alignments.possorted.tagged_BC0710_N01	CTRL	10.178	1213	5377	674	0.178223	1	10.9155	4673	1266	15085	9146	-1	-1	0.0223401	0	0.294	1583	221	32178	41848	945	534	0.231	75986	1.24365
CTRL#alignments.possorted.tagged_BC0709_N01	CTRL	9.744	994	5428	705	0.179997	1	17.7771	3495	803	15078	10780	-1	-1	0.0233784	0	0.295	234	204	32191	39395	1232	604	0.183	94139	1.3087
CTRL#alignments.possorted.tagged_BC1840_N02	CTRL	12.403	1140	5115	864	0.169663	1	10.9351	4869	1263	15074	8942	-1	-1	0.0286586	0	0.278	252	217	33514	44155	1469	553	0.241	76211	1.92754
CTRL#alignments.possorted.tagged_BC0678_N01	CTRL	11.053	1055	5217	722	0.173092	1	11.5479	4626	1201	15070	9243	-1	-1	0.0239549	0	0.298	244	211	32674	43926	6222	542	0.256	70369	8.84196
CTRL#alignments.possorted.tagged_BC1405_N02	CTRL	14.62	1233	5188	788	0.172256	1	11.3739	4484	1217	15059	9358	-1	-1	0.0261638	0	0.276	246	214	33471	43929	1994	632	0.238	76950	2.59129
CTRL#alignments.possorted.tagged_BC1713_N02	CTRL	13.684	1154	4976	668	0.165217	1	11.0184	4848	1253	15059	8958	-1	-1	0.0221794	0	0.274	248	213	32693	44345	1760	571	0.263	68844	2.5565
CTRL#alignments.possorted.tagged_BC0717_N01	CTRL	12.648	1105	4928	814	0.163634	1	11.6644	4918	1189	15058	8951	-1	-1	0.0270288	0	0.271	1898	220	32113	42218	3399	499	0.239	73472	4.62625
CTRL#alignments.possorted.tagged_BC1812_N02	CTRL	13.783	1225	5143	733	0.17083	1	12.0442	4926	1154	15053	8973	-1	-1	0.0243473	0	0.286	253	218	33209	42893	322	616	0.226	80080	0.402098
CTRL#alignments.possorted.tagged_BC2007_N03	CTRL	12.244	1113	4912	714	0.163265	1	9.76807	3522	1397	15043	10124	-1	-1	0.023732	0	0.265	231	209	33469	44177	2860	635	0.242	75716	3.77727
CTRL#alignments.possorted.tagged_BC1845_N03	CTRL	11.075	962	4122	837	0.137089	1	13.7248	4766	1021	15034	9247	-1	-1	0.0278369	0	0.232	253	218	33102	43548	1818	506	0.24	75588	2.40514
CTRL#alignments.possorted.tagged_BC0707_N01	CTRL	8.866	797	4079	944	0.135695	1	14.228	5293	987	15030	8750	-1	-1	0.0314039	0	0.217	258	220	32243	43300	3646	493	0.255	69634	5.23595
CTRL#alignments.possorted.tagged_BC2047_N03	CTRL	13.807	1276	5541	753	0.184368	1	10.3497	3987	1324	15027	9716	-1	-1	0.0250549	0	0.288	242	215	32346	43200	734	617	0.251	70870	1.0357
CTRL#alignments.possorted.tagged_BC1905_N03	CTRL	11.665	1131	4941	749	0.164426	1	11.4482	3744	1207	15025	10074	-1	-1	0.0249251	0	0.27	2354	213	33038	42411	1202	551	0.221	81221	1.47991
CTRL#alignments.possorted.tagged_BC0699_N01	CTRL	13.407	1063	4714	663	0.156997	1	10.868	4991	1265	15013	8757	-1	-1	0.0220809	0	0.254	248	213	32303	44003	2152	522	0.266	67316	3.19686
CTRL#alignments.possorted.tagged_BC1394_N02	CTRL	12.977	1291	5498	962	0.183316	1	8.36665	3677	1601	14996	9718	-1	-1	0.0320752	0	0.285	233	209	33606	43887	1749	764	0.234	78386	2.23127
CTRL#alignments.possorted.tagged_BC0716_N01	CTRL	12.656	1029	4504	675	0.150203	1	13.6131	5608	1026	14993	8359	-1	-1	0.0225105	0	0.247	703	219	32119	43025	2143	509	0.253	69822	3.06923
CTRL#alignments.possorted.tagged_BC2293_N03	CTRL	10.833	1023	4665	715	0.155697	1	12.8585	4655	1081	14981	9245	-1	-1	0.0238636	0	0.25	250	215	32706	43038	632	547	0.24	74630	0.846844
CTRL#alignments.possorted.tagged_BC0697_N01	CTRL	9.935	868	3707	953	0.123748	1	13.2648	4487	1050	14978	9441	-1	-1	0.0318133	0	0.206	248	214	32311	42071	3616	552	0.232	76029	4.75608
CTRL#alignments.possorted.tagged_BC1725_N02	CTRL	12.003	1182	5079	808	0.169594	1	10.9315	3940	1255	14974	9779	-1	-1	0.0269801	0	0.273	239	210	33384	43947	3392	690	0.24	76094	4.45764
CTRL#alignments.possorted.tagged_BC2457_N04	CTRL	10.766	1033	4419	715	0.147585	1	11.0442	2678	1243	14971	11050	-1	-1	0.0238795	0	0.256	222	205	33276	43592	793	560	0.237	76913	1.03104
CTRL#alignments.possorted.tagged_BC1601_N02	CTRL	9.83	963	4413	773	0.147395	1	11.8058	4576	1169	14970	9225	-1	-1	0.0258183	0	0.242	295	218	33290	41432	1601	577	0.197	91099	1.75743
CTRL#alignments.possorted.tagged_BC0723_N01	CTRL	8.984	980	4669	808	0.156008	1	12.1263	4448	1140	14964	9376	-1	-1	0.0269981	0	0.264	242	210	32080	41999	3367	593	0.236	74283	4.53267
CTRL#alignments.possorted.tagged_BC0720_N01	CTRL	11.434	947	4158	729	0.138952	1	11.0273	4268	1244	14962	9450	-1	-1	0.0243617	0	0.235	245	215	32099	42017	3527	496	0.236	74362	4.74301
CTRL#alignments.possorted.tagged_BC1717_N02	CTRL	12.779	1452	5943	856	0.198709	1	8.67896	3915	1545	14954	9494	-1	-1	0.0286211	0	0.319	239	213	33005	43125	3803	734	0.235	76865	4.94764
CTRL#alignments.possorted.tagged_BC1062_N02	CTRL	11.448	1110	4688	719	0.156821	1	11.819	4320	1166	14947	9461	-1	-1	0.0240516	0	0.256	943	213	32852	43025	1005	609	0.236	75992	1.32251
CTRL#alignments.possorted.tagged_BC0731_N01	CTRL	11.293	1209	5088	778	0.170258	1	10.2093	3750	1333	14942	9859	-1	-1	0.026034	0	0.28	238	212	31929	40717	3269	570	0.216	80200	4.07606
CTRL#alignments.possorted.tagged_BC2055_N03	CTRL	10.527	925	4068	853	0.136145	1	10.0258	3333	1355	14940	10252	-1	-1	0.0285475	0	0.226	229	207	33443	43427	2265	587	0.23	79335	2.85498
CTRL#alignments.possorted.tagged_BC1241_N02	CTRL	11.039	970	4492	799	0.150345	1	12.197	5062	1132	14939	8745	-1	-1	0.0267421	0	0.248	252	216	33177	43388	1316	565	0.235	77066	1.70763
CTRL#alignments.possorted.tagged_BC1404_N02	CTRL	10.963	1146	5017	783	0.168029	1	6.38328	1501	2022	14929	11406	-1	-1	0.0262241	0	0.27	202	199	33278	44168	3658	671	0.247	74146	4.93351
CTRL#alignments.possorted.tagged_BC1790_N02	CTRL	11.311	1091	4555	731	0.152576	1	10.6345	3870	1283	14927	9774	-1	-1	0.0244858	0	0.247	239	210	32056	43163	1029	535	0.257	68761	1.49649
CTRL#alignments.possorted.tagged_BC1447_N02	CTRL	13.891	947	4207	776	0.140929	1	11.1646	4148	1227	14926	9551	-1	-1	0.0259949	0	0.232	243	214	33136	43406	2086	552	0.237	76602	2.72317
CTRL#alignments.possorted.tagged_BC1648_N02	CTRL	15.1	1304	5440	755	0.182281	1	9.3338	3915	1444	14922	9563	-1	-1	0.0252982	0	0.289	238	213	33312	43160	2123	744	0.228	79564	2.66829
CTRL#alignments.possorted.tagged_BC1190_N02	CTRL	11.366	970	4496	811	0.15066	1	12.2278	4329	1128	14921	9464	-1	-1	0.0271765	0	0.247	246	214	32783	42543	1111	545	0.229	77919	1.42584
CTRL#alignments.possorted.tagged_BC1260_N02	CTRL	11.711	1100	4805	877	0.161036	1	10.9448	4278	1249	14919	9392	-1	-1	0.0293921	0	0.269	245	217	32377	42621	638	602	0.24	73801	0.864487
CTRL#alignments.possorted.tagged_BC0692_N01	CTRL	10.939	1033	4737	775	0.158821	1	11.4899	5489	1194	14913	8230	-1	-1	0.025984	0	0.263	256	221	32417	44847	4442	595	0.277	65138	6.81937
CTRL#alignments.possorted.tagged_BC2266_N03	CTRL	8.594	855	3720	727	0.124941	1	8.73007	1518	1530	14887	11839	-1	-1	0.0244173	0	0.205	205	199	33151	42717	2059	648	0.224	80531	2.55678
CTRL#alignments.possorted.tagged_BC2178_N03	CTRL	11.861	1198	5205	819	0.174852	1	7.03672	3316	1852	14884	9716	-1	-1	0.0275128	0	0.271	2257	202	34488	46121	729	862	0.252	75302	0.968102
CTRL#alignments.possorted.tagged_BC0728_N01	CTRL	14.585	1451	5867	736	0.197144	1	10.2133	4704	1327	14880	8849	-1	-1	0.0247312	0	0.319	247	216	31972	41896	1971	612	0.237	73836	2.66943
CTRL#alignments.possorted.tagged_BC0715_N01	CTRL	13.64	1233	5268	852	0.177147	1	8.67404	4019	1537	14869	9313	-1	-1	0.0286502	0	0.276	236	210	32126	43240	5950	599	0.257	68981	8.62556
CTRL#alignments.possorted.tagged_BC2552_N04	CTRL	13.849	1105	5418	843	0.182191	1	7.41959	593	1766	14869	12510	-1	-1	0.0283476	0	0.276	192	187	34010	43656	3789	973	0.221	83627	4.53083
CTRL#alignments.possorted.tagged_BC0751_N01	CTRL	12.987	1010	4446	879	0.149576	1	13.0872	4997	1055	14862	8810	-1	-1	0.0295721	0	0.249	254	219	31649	42188	752	445	0.25	69698	1.07894
CTRL#alignments.possorted.tagged_BC0724_N01	CTRL	11.635	1181	5089	766	0.171301	1	10.5685	4644	1284	14854	8926	-1	-1	0.0257843	0	0.283	247	214	32070	43147	3143	547	0.257	68933	4.5595
CTRL#alignments.possorted.tagged_BC1883_N02	CTRL	10.974	1064	4843	842	0.163031	1	11.3466	3930	1203	14853	9720	-1	-1	0.0283444	0	0.27	240	211	33221	43066	4459	681	0.229	79213	5.62913
CTRL#alignments.possorted.tagged_BC0755_N01	CTRL	10.49	1033	4242	833	0.142857	1	12.824	4360	1074	14847	9413	-1	-1	0.0280528	0	0.232	247	215	31622	41281	4249	441	0.234	73838	5.75449
CTRL#alignments.possorted.tagged_BC0750_N01	CTRL	8.406	641	3081	927	0.103786	1	15.3649	4772	907	14843	9164	-1	-1	0.0312268	0	0.175	254	219	31660	40405	1308	430	0.216	79323	1.64895
CTRL#alignments.possorted.tagged_BC1870_N02	CTRL	14.326	1295	5421	698	0.182858	1	9.20868	4372	1452	14823	8999	-1	-1	0.0235445	0	0.286	241	213	33137	43588	3839	634	0.24	75698	5.07147
CTRL#alignments.possorted.tagged_BC0753_N01	CTRL	11.593	884	3891	634	0.131275	1	12.7349	4245	1079	14820	9496	-1	-1	0.02139	0	0.213	244	213	31640	40034	3930	436	0.21	81596	4.81641
CTRL#alignments.possorted.tagged_BC1661_N02	CTRL	12.25	1163	4968	794	0.167623	1	11.775	4707	1160	14819	8952	-1	-1	0.0267899	0	0.272	1031	217	33073	44347	2434	612	0.254	71710	3.39423
CTRL#alignments.possorted.tagged_BC2166_N03	CTRL	10.813	1103	4814	689	0.162449	1	10.4594	4339	1293	14817	9185	-1	-1	0.0232503	0	0.267	248	219	32978	43301	1338	601	0.238	75721	1.76701
CTRL#alignments.possorted.tagged_BC1368_N02	CTRL	12.458	1101	4764	850	0.160772	1	11.0651	5003	1228	14816	8585	-1	-1	0.0286852	0	0.262	252	217	33007	44017	3469	606	0.25	72606	4.77784
CTRL#alignments.possorted.tagged_BC0743_N01	CTRL	12.74	1113	4702	764	0.158701	1	13.149	5286	1047	14814	8481	-1	-1	0.0257864	0	0.263	258	219	31695	42547	1973	497	0.255	68522	2.87937
CTRL#alignments.possorted.tagged_BC0734_N01	CTRL	10.872	1142	4895	732	0.165271	1	11.1385	4943	1220	14809	8646	-1	-1	0.0247147	0	0.27	250	215	31856	43238	2397	608	0.263	66973	3.57905
CTRL#alignments.possorted.tagged_BC2061_N03	CTRL	11.733	1031	4653	789	0.1571	1	9.74673	4187	1378	14809	9244	-1	-1	0.0266392	0	0.251	241	211	33300	43977	3673	663	0.243	75223	4.88282
CTRL#alignments.possorted.tagged_BC1357_N02	CTRL	11.173	1010	4648	862	0.156974	1	9.24567	4009	1445	14805	9351	-1	-1	0.0291118	0	0.258	238	210	32811	42983	1969	671	0.237	75837	2.59636
CTRL#alignments.possorted.tagged_BC1527_N02	CTRL	12.084	1251	5462	761	0.18449	1	10.6102	4061	1275	14803	9467	-1	-1	0.0257042	0	0.289	2392	214	32784	42772	143	634	0.234	76688	0.18647
CTRL#alignments.possorted.tagged_BC0705_N01	CTRL	9.959	860	3725	748	0.125836	1	9.66354	4066	1388	14801	9347	-1	-1	0.0252686	0	0.217	240	214	32251	42173	6284	515	0.235	74936	8.38582
CTRL#alignments.possorted.tagged_BC1781_N02	CTRL	8.411	807	4104	933	0.138714	1	10.3792	3949	1300	14793	9544	-1	-1	0.0315352	0	0.236	240	213	32066	42097	3315	553	0.238	73660	4.50041
CTRL#alignments.possorted.tagged_BC1687_N03	CTRL	10.645	930	4012	833	0.135687	1	12.4891	4113	1096	14784	9575	-1	-1	0.0281723	0	0.219	245	213	32110	42033	3958	632	0.236	74379	5.32139
CTRL#alignments.possorted.tagged_BC1297_N02	CTRL	11.784	970	4316	851	0.146018	1	11.2444	4862	1207	14779	8710	-1	-1	0.0287909	0	0.244	252	217	32672	43167	3685	548	0.243	73712	4.99919
CTRL#alignments.possorted.tagged_BC1719_N02	CTRL	9.139	863	4043	892	0.13681	1	13.059	4222	1051	14776	9503	-1	-1	0.0301841	0	0.223	247	215	32638	41354	2364	548	0.211	83772	2.82195
CTRL#alignments.possorted.tagged_BC1311_N02	CTRL	15.89	1308	5480	791	0.185448	1	8.60039	3282	1539	14775	9954	-1	-1	0.0267682	0	0.297	230	208	32628	43417	364	697	0.248	72192	0.504211
CTRL#alignments.possorted.tagged_BC1822_N02	CTRL	11.326	938	4168	822	0.141049	1	9.3757	3890	1424	14775	9461	-1	-1	0.0278173	0	0.23	846	206	33212	43918	3609	605	0.244	74753	4.8279
CTRL#alignments.possorted.tagged_BC2411_N05	CTRL	12.409	1153	4691	690	0.158748	1	7.53553	1117	1731	14775	11927	-1	-1	0.0233503	0	0.265	201	199	31171	42138	1130	726	0.26	66194	1.7071
CTRL#alignments.possorted.tagged_BC1873_N02	CTRL	10.176	1074	4762	695	0.161205	1	11.2268	3763	1208	14770	9799	-1	-1	0.0235274	0	0.271	239	211	31742	42868	1226	553	0.26	67573	1.81433
CTRL#alignments.possorted.tagged_BC0756_N01	CTRL	12.264	1090	4656	761	0.157766	1	11.677	3991	1164	14756	9601	-1	-1	0.0257861	0	0.26	240	210	31605	42021	976	510	0.248	70084	1.39261
CTRL#alignments.possorted.tagged_BC1410_N02	CTRL	13.802	1401	5779	755	0.195845	1	11.1532	5160	1214	14754	8380	-1	-1	0.0255863	0	0.308	254	220	32898	42717	2133	649	0.23	78055	2.73269
CTRL#alignments.possorted.tagged_BC0763_N01	CTRL	11.452	1093	4619	783	0.156768	1	13.806	5429	995	14732	8308	-1	-1	0.0265748	0	0.267	257	217	31477	41657	3728	494	0.244	70691	5.27366
CTRL#alignments.possorted.tagged_BC1325_N02	CTRL	10.897	974	4435	753	0.150543	1	11.8198	4640	1149	14730	8941	-1	-1	0.0255601	0	0.251	251	217	32358	41826	1215	462	0.226	77843	1.56083
CTRL#alignments.possorted.tagged_BC1782_N02	CTRL	12.182	972	4350	773	0.147668	1	12.1158	4196	1123	14729	9410	-1	-1	0.0262407	0	0.24	244	212	32990	43377	1278	612	0.239	75449	1.69386
CTRL#alignments.possorted.tagged_BC1131_N02	CTRL	10.125	813	3953	736	0.134209	1	13.727	4674	1000	14727	9053	-1	-1	0.0249881	0	0.221	579	217	32129	40604	1631	508	0.209	83201	1.96031
CTRL#alignments.possorted.tagged_BC0993_N02	CTRL	10.294	759	3340	785	0.113405	1	10.7526	1737	1253	14726	11736	-1	-1	0.0266535	0	0.194	474	201	31515	40784	2416	515	0.227	75542	3.19822
CTRL#alignments.possorted.tagged_BC1264_N02	CTRL	11.906	962	4184	754	0.1421	1	12.299	4173	1107	14722	9442	-1	-1	0.0256079	0	0.235	243	211	31599	42708	1352	486	0.26	67137	2.01379
CTRL#alignments.possorted.tagged_BC0769_N01	CTRL	12.845	1226	4990	788	0.169509	1	12.3204	4404	1105	14719	9210	-1	-1	0.0267681	0	0.276	248	216	31385	39999	1251	511	0.215	78992	1.5837
CTRL#alignments.possorted.tagged_BC2074_N03	CTRL	10.016	870	3938	764	0.1338	1	10.32	3246	1300	14716	10170	-1	-1	0.0259581	0	0.225	229	207	32620	41782	6096	554	0.219	80764	7.54792
CTRL#alignments.possorted.tagged_BC1833_N02	CTRL	12.523	1151	4890	690	0.166157	1	9.83579	2566	1358	14715	10791	-1	-1	0.0234455	0	0.275	225	209	31822	39083	1710	578	0.186	91707	1.86463
CTRL#alignments.possorted.tagged_BC0761_N01	CTRL	12.671	1171	5152	880	0.175167	1	10.1494	4543	1319	14706	8844	-1	-1	0.0299198	0	0.278	296	218	31541	41275	5794	577	0.236	73129	7.92299
CTRL#alignments.possorted.tagged_BC1814_N02	CTRL	13.902	1369	5870	903	0.199741	1	11.1038	4862	1214	14694	8618	-1	-1	0.0307268	0	0.314	2347	221	31659	42680	779	626	0.258	67700	1.15066
CTRL#alignments.possorted.tagged_BC1754_N02	CTRL	10.03	775	3589	711	0.122349	1	10.4318	1197	1283	14667	12187	-1	-1	0.0242381	0	0.205	203	197	32093	41377	2025	465	0.224	77824	2.60203
CTRL#alignments.possorted.tagged_BC1788_N02	CTRL	12.343	1016	4596	756	0.156678	1	10.7902	4180	1244	14667	9243	-1	-1	0.0257721	0	0.253	245	214	31943	42401	2107	528	0.247	71149	2.96139
CTRL#alignments.possorted.tagged_BC2390_N03	CTRL	15.589	1417	5897	763	0.201167	1	9.24965	3596	1430	14657	9631	-1	-1	0.0260285	0	0.314	235	212	32774	42605	704	762	0.231	77492	0.908481
CTRL#alignments.possorted.tagged_BC1455_N02	CTRL	11.645	1035	4633	752	0.158058	1	11.9356	4412	1133	14656	9111	-1	-1	0.025655	0	0.259	245	213	32275	41515	1986	577	0.223	78839	2.51906
CTRL#alignments.possorted.tagged_BC0748_N01	CTRL	11.264	876	4132	624	0.140985	1	13.0633	4832	1042	14654	8780	-1	-1	0.0212911	0	0.233	249	214	31671	41034	1943	506	0.228	75644	2.56861
CTRL#alignments.possorted.tagged_BC1478_N02	CTRL	8.117	869	4345	860	0.148263	1	13.2262	4977	1030	14653	8646	-1	-1	0.0293455	0	0.245	255	219	32588	41980	2069	549	0.224	79232	2.61132
CTRL#alignments.possorted.tagged_BC0759_N01	CTRL	10.829	957	4337	824	0.148071	1	11.6033	4664	1162	14645	8819	-1	-1	0.0281325	0	0.237	250	215	31582	41509	4577	485	0.239	72312	6.32952
CTRL#alignments.possorted.tagged_BC0942_N02	CTRL	10.401	977	4382	925	0.149628	1	13.4694	4578	1012	14643	9053	-1	-1	0.0315851	0	0.244	250	214	31768	41305	2538	537	0.231	75071	3.3808
CTRL#alignments.possorted.tagged_BC1072_N02	CTRL	11.364	1142	4914	764	0.167793	1	10.8856	4539	1232	14643	8872	-1	-1	0.0260876	0	0.274	251	219	31822	41511	1805	537	0.233	74469	2.42383
CTRL#alignments.possorted.tagged_BC1863_N02	CTRL	11.432	1068	4518	820	0.154282	1	10.9527	4687	1225	14642	8730	-1	-1	0.0280016	0	0.248	249	215	32840	42961	3219	597	0.236	76212	4.22374
CTRL#alignments.possorted.tagged_BC0765_N01	CTRL	14.338	1383	5575	746	0.190416	1	7.83998	2218	1656	14639	10765	-1	-1	0.0254799	0	0.301	688	202	31449	40597	4365	649	0.225	75968	5.74584
CTRL#alignments.possorted.tagged_BC2340_N03	CTRL	10.45	1008	4351	800	0.14863	1	8.20566	2767	1590	14637	10280	-1	-1	0.027328	0	0.242	223	207	31465	42808	4342	672	0.265	65770	6.60179
CTRL#alignments.possorted.tagged_BC1490_N03	CTRL	10.806	1206	5245	739	0.179181	1	9.72234	4027	1365	14636	9244	-1	-1	0.025246	0	0.283	4492	214	31958	42255	1527	625	0.244	71953	2.12222
CTRL#alignments.possorted.tagged_BC0760_N01	CTRL	12.374	1131	5002	668	0.17095	1	10.7605	5024	1244	14630	8362	-1	-1	0.0228298	0	0.282	249	216	31547	41456	2142	500	0.239	72266	2.96405
CTRL#alignments.possorted.tagged_BC1777_N02	CTRL	13.307	1176	4959	677	0.169481	1	11.346	4058	1185	14630	9387	-1	-1	0.0231374	0	0.284	244	213	32172	42235	616	519	0.238	73909	0.833457
CTRL#alignments.possorted.tagged_BC2264_N03	CTRL	12.376	1050	4627	657	0.158177	1	12.4307	3276	1089	14626	10261	-1	-1	0.02246	0	0.258	233	209	31751	41917	902	452	0.243	71793	1.25639
CTRL#alignments.possorted.tagged_BC1810_N02	CTRL	10.23	1121	4908	766	0.167806	1	9.43081	4728	1402	14624	8494	-1	-1	0.0261898	0	0.276	248	216	31801	43683	2607	606	0.272	64959	4.0133
CTRL#alignments.possorted.tagged_BC2094_N03	CTRL	10.075	870	3850	753	0.131651	1	8.56937	1147	1528	14622	11947	-1	-1	0.0257489	0	0.216	201	199	31909	42238	1358	553	0.245	71618	1.89617
CTRL#alignments.possorted.tagged_BC1721_N02	CTRL	11.029	919	4252	861	0.145417	1	9.03432	3445	1457	14620	9718	-1	-1	0.029446	0	0.24	233	209	31550	42130	1189	530	0.251	69156	1.7193
CTRL#alignments.possorted.tagged_BC2286_N03	CTRL	10.094	943	4066	831	0.139094	1	11.1295	4254	1205	14616	9157	-1	-1	0.0284278	0	0.217	243	212	32954	42335	3612	579	0.222	80820	4.46919
CTRL#alignments.possorted.tagged_BC2087_N04	CTRL	13.328	1299	5255	757	0.179818	1	8.76086	2437	1497	14612	10678	-1	-1	0.0259034	0	0.291	218	206	31353	42043	2743	658	0.254	67970	4.0356
CTRL#alignments.possorted.tagged_BC0774_N01	CTRL	10.105	791	3861	731	0.132136	1	12.5529	4158	1078	14610	9374	-1	-1	0.0250171	0	0.223	3768	211	31260	40639	823	363	0.231	73900	1.11367
CTRL#alignments.possorted.tagged_BC1736_N02	CTRL	10.229	935	4321	780	0.147949	1	10.4354	3825	1277	14603	9501	-1	-1	0.0267068	0	0.246	238	210	31492	41216	1336	593	0.236	72989	1.83041
CTRL#alignments.possorted.tagged_BC1966_N03	CTRL	9.541	901	4195	801	0.143635	1	9.09191	3845	1447	14603	9311	-1	-1	0.0274259	0	0.23	237	212	30963	43673	2928	615	0.291	59632	4.91012
CTRL#alignments.possorted.tagged_BC0783_N01	CTRL	17.013	1452	5745	761	0.196895	1	9.13829	3766	1439	14589	9384	-1	-1	0.0260813	0	0.318	237	211	31065	40974	1683	612	0.242	70421	2.38991
CTRL#alignments.possorted.tagged_BC2427_N03	CTRL	10.886	1050	4698	843	0.161144	1	9.29449	4007	1416	14577	9154	-1	-1	0.0289154	0	0.261	1993	213	32168	42589	1349	630	0.245	72161	1.86943
CTRL#alignments.possorted.tagged_BC1904_N02	CTRL	12.416	1160	4806	760	0.164871	1	11.2273	4655	1192	14575	8728	-1	-1	0.026072	0	0.273	249	217	32561	41234	2800	642	0.21	83730	3.34408
CTRL#alignments.possorted.tagged_BC2059_N03	CTRL	12.15	1086	4933	856	0.169263	1	12.5051	4805	1079	14572	8688	-1	-1	0.0293714	0	0.274	253	218	31860	41652	646	569	0.235	74078	0.872054
CTRL#alignments.possorted.tagged_BC1371_N03	CTRL	11.854	868	3969	870	0.136261	1	11.8091	4420	1137	14564	9007	-1	-1	0.0298682	0	0.223	248	215	31786	41848	5997	503	0.24	72429	8.27983
CTRL#alignments.possorted.tagged_BC0776_N01	CTRL	9.452	1074	4922	741	0.169071	1	9.39714	4399	1400	14556	8757	-1	-1	0.0254534	0	0.28	244	213	31246	41390	980	617	0.245	69992	1.40016
CTRL#alignments.possorted.tagged_BC0788_N01	CTRL	11.65	906	4068	749	0.139775	1	12.0045	4063	1119	14552	9370	-1	-1	0.0257353	0	0.239	246	217	30966	41055	2426	439	0.246	69199	3.50583
CTRL#alignments.possorted.tagged_BC1304_N02	CTRL	11.038	1165	5243	733	0.180209	1	10.1301	3053	1307	14547	10187	-1	-1	0.0251942	0	0.301	227	206	31979	42539	1113	586	0.248	70820	1.57159
CTRL#alignments.possorted.tagged_BC0781_N01	CTRL	10.265	1213	5445	727	0.187203	1	11.9271	4834	1125	14543	8584	-1	-1	0.0249948	0	0.315	253	220	31156	38914	1700	570	0.199	84141	2.02042
CTRL#alignments.possorted.tagged_BC1692_N02	CTRL	11.705	1194	5131	692	0.176444	1	10.4669	4402	1268	14540	8870	-1	-1	0.0237964	0	0.288	3765	213	32332	42334	1167	580	0.236	74840	1.55933
CTRL#alignments.possorted.tagged_BC1691_N02	CTRL	12.575	1232	5249	870	0.180564	1	7.61078	3470	1688	14535	9377	-1	-1	0.0299278	0	0.29	230	206	32754	42130	3051	809	0.223	80016	3.81299
CTRL#alignments.possorted.tagged_BC2476_N04	CTRL	13.533	1196	5092	875	0.175212	1	9.568	2644	1375	14531	10512	-1	-1	0.030108	0	0.275	224	208	31217	41604	838	713	0.25	68783	1.21832
CTRL#alignments.possorted.tagged_BC2297_N04	CTRL	10.412	836	3560	774	0.12259	1	7.99071	967	1615	14520	11938	-1	-1	0.0266529	0	0.205	197	197	32008	42038	2151	613	0.239	73441	2.92888
CTRL#alignments.possorted.tagged_BC1852_N03	CTRL	11.743	1275	5019	749	0.172878	1	9.71292	3961	1355	14516	9200	-1	-1	0.0257991	0	0.293	1487	215	32051	41758	662	621	0.232	75280	0.879384
CTRL#alignments.possorted.tagged_BC2613_N04	CTRL	8.84	1000	4350	767	0.149969	1	7.9969	1998	1612	14503	10893	-1	-1	0.0264428	0	0.246	256	204	32891	42970	1335	545	0.235	76631	1.74211
CTRL#alignments.possorted.tagged_BC2170_N03	CTRL	13.001	1254	4986	725	0.171955	1	9.51342	3567	1379	14498	9552	-1	-1	0.0250034	0	0.276	237	211	31484	42255	968	644	0.255	68102	1.4214
CTRL#alignments.possorted.tagged_BC0762_N01	CTRL	11.246	903	4242	700	0.146336	1	8.95467	3924	1456	14494	9114	-1	-1	0.0241479	0	0.236	235	206	31536	41876	3285	559	0.247	70173	4.68129
CTRL#alignments.possorted.tagged_BC2078_N03	CTRL	16.187	1406	5498	819	0.189665	1	10.2009	3881	1294	14494	9319	-1	-1	0.0282531	0	0.303	240	213	32194	42218	2374	691	0.237	74191	3.19985
CTRL#alignments.possorted.tagged_BC2348_N03	CTRL	11.068	1157	4896	786	0.168921	1	9.96218	3387	1322	14492	9783	-1	-1	0.0271184	0	0.266	236	214	32426	41626	664	650	0.221	79712	0.832999
CTRL#alignments.possorted.tagged_BC1219_N02	CTRL	15.966	1411	5646	813	0.194918	1	9.12797	3690	1430	14483	9363	-1	-1	0.0280674	0	0.305	239	214	31617	40857	2727	629	0.226	76124	3.58231
CTRL#alignments.possorted.tagged_BC0746_N01	CTRL	11.719	1083	4729	708	0.163317	1	5.95723	2296	2081	14478	10101	-1	-1	0.0244509	0	0.267	207	195	31677	40950	5761	697	0.226	76180	7.56235
CTRL#alignments.possorted.tagged_BC1453_N03	CTRL	11.905	980	4230	806	0.146114	1	14.1571	4170	955	14475	9350	-1	-1	0.0278411	0	0.237	248	213	30746	39765	1287	431	0.227	73835	1.74308
CTRL#alignments.possorted.tagged_BC1749_N02	CTRL	13.12	1239	5293	862	0.182845	1	11.2247	3954	1184	14474	9336	-1	-1	0.0297775	0	0.291	1575	214	31558	39720	3323	647	0.205	82897	4.00859
CTRL#alignments.possorted.tagged_BC2308_N03	CTRL	10.84	1062	4622	636	0.159677	1	8.10824	3241	1589	14473	9643	-1	-1	0.0219719	0	0.265	226	203	31798	41886	1857	557	0.241	72348	2.56676
CTRL#alignments.possorted.tagged_BC0791_N01	CTRL	13.337	1145	4633	846	0.160068	1	8.90554	3793	1461	14472	9218	-1	-1	0.0292289	0	0.26	240	214	30913	40687	3740	534	0.24	70497	5.30519
CTRL#alignments.possorted.tagged_BC1425_N02	CTRL	14.633	1441	5867	753	0.202716	1	10.0889	4195	1305	14471	8971	-1	-1	0.0260176	0	0.319	2984	215	31674	41200	1857	663	0.231	74755	2.48411
CTRL#alignments.possorted.tagged_BC1594_N02	CTRL	8.711	937	4220	712	0.145849	1	7.78919	3940	1646	14467	8881	-1	-1	0.0246077	0	0.238	235	207	32569	42051	1995	510	0.225	78626	2.53733
CTRL#alignments.possorted.tagged_BC0772_N01	CTRL	14.031	1077	4313	784	0.149136	1	8.71774	3904	1488	14460	9068	-1	-1	0.0271093	0	0.247	237	210	31333	41594	2149	532	0.247	69778	3.07977
CTRL#alignments.possorted.tagged_BC1866_N02	CTRL	10.879	934	4125	814	0.142734	1	13.2646	4821	1013	14450	8616	-1	-1	0.0281661	0	0.243	255	220	32373	41977	2331	600	0.229	77133	3.02205
CTRL#alignments.possorted.tagged_BC2381_N03	CTRL	10.691	961	4026	715	0.139453	1	12.5159	3539	1068	14435	9828	-1	-1	0.0247662	0	0.228	238	210	31478	40970	1907	555	0.232	74157	2.57157
CTRL#alignments.possorted.tagged_BC1598_N02	CTRL	17.312	1460	5873	846	0.203471	1	7.9919	4152	1605	14432	8675	-1	-1	0.0293099	0	0.314	243	215	31309	42365	3495	745	0.261	66328	5.26927
CTRL#alignments.possorted.tagged_BC1902_N02	CTRL	15.63	1405	5586	794	0.193595	1	8.47898	3696	1522	14427	9209	-1	-1	0.0275178	0	0.313	1888	213	32104	41409	3091	655	0.225	77746	3.97577
CTRL#alignments.possorted.tagged_BC0792_N01	CTRL	13.369	1195	4946	744	0.171486	1	11.088	4821	1193	14421	8407	-1	-1	0.0257957	0	0.279	251	216	30888	41246	3439	527	0.251	67705	5.07939
CTRL#alignments.possorted.tagged_BC1660_N03	CTRL	14.31	1243	4990	709	0.17306	1	7.23829	1566	1750	14417	11101	-1	-1	0.024589	0	0.272	204	198	30932	40885	1142	716	0.243	69707	1.63829
CTRL#alignments.possorted.tagged_BC2214_N03	CTRL	12.606	1095	4680	785	0.162365	1	9.8852	3432	1324	14412	9656	-1	-1	0.0272342	0	0.262	232	208	32440	42784	4757	626	0.242	73555	6.46727
CTRL#alignments.possorted.tagged_BC1705_N02	CTRL	10.631	918	4313	886	0.149684	1	12.8796	5352	1038	14407	8017	-1	-1	0.0307489	0	0.243	258	221	32132	41379	2637	540	0.223	78204	3.37195
CTRL#alignments.possorted.tagged_BC1895_N02	CTRL	11.366	1102	4699	753	0.163114	1	10.1919	4367	1287	14404	8750	-1	-1	0.0261386	0	0.28	244	212	31959	41166	1429	569	0.224	77725	1.83853
CTRL#alignments.possorted.tagged_BC2429_N04	CTRL	9.944	929	3953	782	0.137286	1	13.2827	3124	1008	14397	10265	-1	-1	0.0271584	0	0.229	230	208	31207	40374	732	479	0.227	74869	0.977708
CTRL#alignments.possorted.tagged_BC1916_N02	CTRL	15.353	1163	4465	635	0.155099	1	11.188	3091	1181	14394	10122	-1	-1	0.0220578	0	0.246	230	205	31575	39963	2365	628	0.21	81350	2.90719
CTRL#alignments.possorted.tagged_BC0789_N01	CTRL	9.454	888	4180	788	0.14523	1	12.3621	4588	1077	14391	8726	-1	-1	0.0273782	0	0.239	253	218	30962	40030	2904	521	0.227	74436	3.90134
CTRL#alignments.possorted.tagged_BC1531_N02	CTRL	9.935	868	3914	765	0.135988	1	15.0614	4023	896	14391	9472	-1	-1	0.0265791	0	0.222	246	213	31558	40350	2051	540	0.218	78586	2.60988
CTRL#alignments.possorted.tagged_BC1047_N02	CTRL	9.998	1030	4672	844	0.16247	1	12.4878	5378	1066	14378	7934	-1	-1	0.0293504	0	0.264	257	217	31673	42285	4472	605	0.251	69466	6.43768
CTRL#alignments.possorted.tagged_BC2455_N04	CTRL	13.815	1186	4850	794	0.168778	1	9.60369	2518	1355	14368	10495	-1	-1	0.0276308	0	0.267	220	204	30849	40732	3523	602	0.243	69725	5.05271
CTRL#alignments.possorted.tagged_BC1287_N02	CTRL	14.815	1429	5893	778	0.205088	1	9.01883	3941	1434	14367	8992	-1	-1	0.0270759	0	0.317	240	212	31756	41574	1976	790	0.236	73537	2.68708
CTRL#alignments.possorted.tagged_BC0886_N02	CTRL	10.531	920	4284	763	0.149112	1	11.7349	5005	1128	14365	8232	-1	-1	0.0265576	0	0.241	1747	218	31255	42090	2326	460	0.257	67020	3.47061
CTRL#alignments.possorted.tagged_BC0799_N01	CTRL	10.182	905	4126	778	0.143623	1	11.5559	4877	1144	14364	8343	-1	-1	0.0270816	0	0.234	252	217	30774	40650	3789	474	0.243	69475	5.45376
CTRL#alignments.possorted.tagged_BC2333_N03	CTRL	9.369	951	4269	729	0.149057	1	13.5381	3845	985	14320	9490	-1	-1	0.0254539	0	0.252	244	214	30855	40164	1165	484	0.232	72663	1.60329
CTRL#alignments.possorted.tagged_BC2516_N05	CTRL	11.731	936	3984	802	0.13932	1	6.62967	853	1874	14298	11571	-1	-1	0.0280459	0	0.224	198	189	31521	40822	3562	698	0.228	75385	4.72508
CTRL#alignments.possorted.tagged_BC0805_N01	CTRL	12.215	1098	4653	733	0.162749	1	11.3659	4787	1156	14295	8352	-1	-1	0.0256383	0	0.275	251	217	30707	41551	1934	583	0.261	65051	2.97305
CTRL#alignments.possorted.tagged_BC1842_N02	CTRL	10.705	1065	4395	734	0.153811	1	8.48042	4586	1507	14287	8194	-1	-1	0.0256877	0	0.25	246	217	32314	42557	3621	580	0.241	73565	4.92218
CTRL#alignments.possorted.tagged_BC0837_N02	CTRL	12.608	1076	4638	725	0.162349	1	9.49522	4147	1361	14284	8776	-1	-1	0.025378	0	0.266	238	207	30948	40789	2640	530	0.241	70304	3.75512
CTRL#alignments.possorted.tagged_BC2380_N03	CTRL	13.469	1306	5645	708	0.197654	1	8.93046	3256	1438	14280	9586	-1	-1	0.0247899	0	0.307	232	211	32036	41420	2329	637	0.227	77009	3.02432
CTRL#alignments.possorted.tagged_BC2209_N04	CTRL	13.6	1250	5092	693	0.178329	1	9.36819	3769	1377	14277	9131	-1	-1	0.0242698	0	0.292	238	212	31800	41590	830	660	0.235	73853	1.12385
CTRL#alignments.possorted.tagged_BC1418_N02	CTRL	8.884	830	3891	815	0.13645	1	10.5543	3535	1234	14258	9489	-1	-1	0.0285804	0	0.225	237	211	30828	41162	657	587	0.251	67590	0.972037
CTRL#alignments.possorted.tagged_BC0801_N01	CTRL	13.265	1179	5019	750	0.176031	1	10.3413	4741	1257	14256	8258	-1	-1	0.0263047	0	0.295	249	216	30757	41579	2572	591	0.26	65313	3.93796
CTRL#alignments.possorted.tagged_BC2593_N04	CTRL	11.131	860	3864	798	0.135541	1	9.18143	1919	1400	14254	10935	-1	-1	0.0279921	0	0.218	210	200	31744	41789	3245	578	0.24	72352	4.48502
CTRL#alignments.possorted.tagged_BC0818_N01	CTRL	7.996	642	3231	802	0.1134	1	15.8592	4617	845	14246	8784	-1	-1	0.0281483	0	0.195	254	220	30320	37798	2176	390	0.198	82461	2.63882
CTRL#alignments.possorted.tagged_BC1544_N02	CTRL	13.531	1107	4715	690	0.165532	1	11.0491	4634	1182	14242	8426	-1	-1	0.0242241	0	0.271	351	216	31666	41756	2645	579	0.242	71835	3.68205
CTRL#alignments.possorted.tagged_BC1019_N02	CTRL	10.842	887	4117	734	0.144558	1	13.501	4715	982	14240	8543	-1	-1	0.0257725	0	0.241	257	222	30473	38265	1079	453	0.204	80714	1.33682
CTRL#alignments.possorted.tagged_BC0794_N01	CTRL	10.449	1087	4883	696	0.171478	1	9.74566	3861	1325	14238	9052	-1	-1	0.0244416	0	0.279	237	207	30857	41232	3866	596	0.252	67518	5.72588
CTRL#alignments.possorted.tagged_BC2177_N04	CTRL	12.485	1179	5016	859	0.176173	1	10.3706	3766	1252	14236	9218	-1	-1	0.03017	0	0.29	240	213	31440	40825	1245	742	0.23	74589	1.66915
CTRL#alignments.possorted.tagged_BC0810_N01	CTRL	13.577	1289	5242	816	0.18424	1	11.4136	4032	1146	14226	9048	-1	-1	0.0286799	0	0.297	247	217	30512	39664	2590	559	0.231	72146	3.58994
CTRL#alignments.possorted.tagged_BC1432_N02	CTRL	14.275	1276	5285	850	0.185843	1	9.49373	3594	1355	14219	9270	-1	-1	0.0298896	0	0.294	3276	212	30625	40676	3225	696	0.247	68102	4.73554
CTRL#alignments.possorted.tagged_BC1937_N02	CTRL	13.618	1176	4948	668	0.173993	1	11.05	4611	1180	14219	8428	-1	-1	0.0234897	0	0.292	250	216	31828	41544	1363	645	0.234	74350	1.83322
CTRL#alignments.possorted.tagged_BC1667_N03	CTRL	13.963	1234	5068	806	0.178225	1	7.53421	3179	1666	14218	9373	-1	-1	0.0283444	0	0.286	230	206	30774	41104	1973	709	0.251	67410	2.92687
CTRL#alignments.possorted.tagged_BC2020_N03	CTRL	12.134	1103	4761	803	0.16744	1	10.9471	4005	1190	14217	9022	-1	-1	0.0282408	0	0.267	243	213	31290	41569	1512	669	0.247	69536	2.17441
CTRL#alignments.possorted.tagged_BC1983_N03	CTRL	14.125	1284	5434	813	0.191136	1	8.90592	3291	1435	14215	9489	-1	-1	0.0285966	0	0.3	231	207	30407	41520	4247	671	0.268	62998	6.74148
CTRL#alignments.possorted.tagged_BC1887_N02	CTRL	10.226	1007	4548	686	0.160118	1	9.80822	3824	1314	14202	9064	-1	-1	0.0241515	0	0.266	238	210	31556	41239	2102	586	0.235	73452	2.86173
CTRL#alignments.possorted.tagged_BC1187_N02	CTRL	11.378	1063	4726	630	0.166455	1	11.882	4290	1102	14196	8804	-1	-1	0.0221893	0	0.274	249	215	31018	40463	444	514	0.233	72583	0.611713
CTRL#alignments.possorted.tagged_BC2376_N03	CTRL	14.55	1205	4805	665	0.169238	1	7.95082	2527	1586	14196	10083	-1	-1	0.0234221	0	0.271	218	200	31424	40108	3066	605	0.217	78705	3.89556
CTRL#alignments.possorted.tagged_BC2395_N04	CTRL	11.581	965	4054	738	0.142867	1	9.90546	2528	1301	14188	10359	-1	-1	0.0260079	0	0.232	221	206	30779	40788	1604	578	0.245	68869	2.32906
CTRL#alignments.possorted.tagged_BC0804_N01	CTRL	9.359	898	4097	763	0.144423	1	11.3339	4351	1150	14184	8683	-1	-1	0.0268965	0	0.228	246	213	30727	40486	5652	558	0.241	69859	8.09058
CTRL#alignments.possorted.tagged_BC0803_N01	CTRL	11.252	983	4552	664	0.160519	1	10.9452	4745	1187	14179	8247	-1	-1	0.0234149	0	0.272	250	213	30730	40367	2755	513	0.239	70471	3.90941
CTRL#alignments.possorted.tagged_BC1498_N02	CTRL	12.319	1238	5260	692	0.185499	1	9.37162	3378	1367	14178	9433	-1	-1	0.024404	0	0.299	232	209	30539	38860	1184	671	0.214	77263	1.53243
CTRL#alignments.possorted.tagged_BC1517_N02	CTRL	12.405	1090	4738	777	0.167137	1	10.1959	4421	1266	14174	8487	-1	-1	0.0274093	0	0.273	247	214	31525	41260	1972	583	0.236	73061	2.69911
CTRL#alignments.possorted.tagged_BC1919_N02	CTRL	11.472	898	4244	768	0.149711	1	11.063	2906	1175	14174	10093	-1	-1	0.0270919	0	0.25	232	212	30813	39067	498	476	0.211	78913	0.631075
CTRL#alignments.possorted.tagged_BC2260_N03	CTRL	11.819	1134	4790	799	0.169103	1	11.8638	3902	1101	14163	9160	-1	-1	0.0282073	0	0.279	2093	215	31480	40521	968	620	0.223	76726	1.26163
CTRL#alignments.possorted.tagged_BC2307_N03	CTRL	10.37	1084	4810	706	0.169845	1	9.85057	3773	1305	14160	9082	-1	-1	0.0249294	0	0.279	241	214	30976	41029	1482	597	0.245	69403	2.13535
CTRL#alignments.possorted.tagged_BC1892_N02	CTRL	16.622	1427	5825	812	0.205772	1	9.39971	4033	1361	14154	8760	-1	-1	0.0286845	0	0.316	243	215	31499	41274	6851	617	0.237	72755	9.41653
CTRL#alignments.possorted.tagged_BC0802_N01	CTRL	15.735	1478	5633	741	0.199018	1	5.33483	2070	2234	14152	9848	-1	-1	0.02618	0	0.315	205	195	30748	40666	4663	779	0.244	69178	6.74058
CTRL#alignments.possorted.tagged_BC0839_N01	CTRL	12.427	979	4600	680	0.16259	1	13.8281	3896	954	14146	9296	-1	-1	0.0240351	0	0.265	244	212	30069	39443	1590	466	0.238	69235	2.29653
CTRL#alignments.possorted.tagged_BC1588_N02	CTRL	12.958	1047	4653	698	0.164522	1	11.3502	4988	1145	14141	8008	-1	-1	0.02468	0	0.279	255	220	30814	41831	2485	653	0.263	64755	3.83754
CTRL#alignments.possorted.tagged_BC1899_N03	CTRL	11.637	1287	5445	762	0.192621	1	9.78931	3539	1310	14134	9285	-1	-1	0.0269563	0	0.3	238	213	30734	39799	2172	583	0.228	73525	2.9541
CTRL#alignments.possorted.tagged_BC0800_N01	CTRL	11.644	1029	4740	679	0.167716	1	11.7306	4824	1110	14131	8197	-1	-1	0.0240252	0	0.263	252	218	30767	40790	3228	528	0.246	68759	4.69466
CTRL#alignments.possorted.tagged_BC0960_N02	CTRL	10.725	937	4341	699	0.153729	1	11.4069	5276	1138	14119	7705	-1	-1	0.0247539	0	0.255	512	224	30695	40291	2258	444	0.238	70541	3.20098
CTRL#alignments.possorted.tagged_BC0832_N01	CTRL	11.717	858	3952	701	0.139963	1	11.4828	4410	1131	14118	8577	-1	-1	0.0248265	0	0.24	248	216	30142	36755	5644	404	0.18	89483	6.30734
CTRL#alignments.possorted.tagged_BC1309_N02	CTRL	12.084	1074	4405	852	0.156007	1	10.1341	4637	1268	14118	8213	-1	-1	0.0301742	0	0.254	248	214	31531	42109	2166	536	0.251	69095	3.13481
CTRL#alignments.possorted.tagged_BC2441_N04	CTRL	11.055	1044	4596	716	0.162875	1	8.19752	2699	1534	14109	9876	-1	-1	0.0253739	0	0.263	221	203	31511	41373	1724	593	0.238	72362	2.38247
CTRL#alignments.possorted.tagged_BC2359_N04	CTRL	8.895	858	3721	760	0.131969	1	5.76488	1295	2084	14098	10719	-1	-1	0.0269542	0	0.223	198	197	30765	42076	1822	542	0.269	63496	2.86947
CTRL#alignments.possorted.tagged_BC0815_N01	CTRL	12.676	1005	4367	819	0.154902	1	12.6325	4822	1034	14096	8240	-1	-1	0.0290508	0	0.256	254	217	30401	40211	1828	541	0.244	68378	2.67337
CTRL#alignments.possorted.tagged_BC2072_N03	CTRL	11.634	1128	4859	837	0.172378	1	12.2712	4406	1062	14094	8626	-1	-1	0.0296935	0	0.287	251	217	29398	40580	770	575	0.276	59373	1.29689
CTRL#alignments.possorted.tagged_BC1424_N03	CTRL	11.495	981	4422	621	0.156886	1	11.777	3968	1103	14093	9022	-1	-1	0.0220322	0	0.264	245	215	30632	39549	273	468	0.225	73956	0.369138
CTRL#alignments.possorted.tagged_BC2167_N03	CTRL	10.616	1024	4415	847	0.156638	1	11.2976	3925	1146	14093	9022	-1	-1	0.0300504	0	0.263	244	213	29906	40913	2590	541	0.269	61680	4.19909
CTRL#alignments.possorted.tagged_BC2563_N04	CTRL	15.277	1381	5602	732	0.198822	1	8.70917	2815	1451	14088	9822	-1	-1	0.0259796	0	0.309	224	207	31901	41720	822	742	0.235	74098	1.10934
CTRL#alignments.possorted.tagged_BC0996_N02	CTRL	10.727	1013	4570	731	0.162206	1	12.3273	4835	1057	14087	8195	-1	-1	0.0259459	0	0.263	255	218	30666	40535	2113	544	0.243	69100	3.05789
CTRL#alignments.possorted.tagged_BC1548_N02	CTRL	12.96	1093	4700	778	0.166892	1	10.31	4365	1245	14081	8471	-1	-1	0.0276259	0	0.274	247	215	31342	41108	2566	598	0.238	72191	3.55446
CTRL#alignments.possorted.tagged_BC0834_N01	CTRL	7.577	727	3550	803	0.126146	1	14.3781	5271	915	14071	7885	-1	-1	0.0285339	0	0.213	261	222	30139	38958	3553	431	0.226	72503	4.90049
CTRL#alignments.possorted.tagged_BC0826_N01	CTRL	8.674	841	4069	779	0.144619	1	13.2389	4264	988	14068	8816	-1	-1	0.0276869	0	0.236	249	215	30217	39347	3045	566	0.232	71088	4.28342
CTRL#alignments.possorted.tagged_BC0821_N01	CTRL	9.601	897	4306	799	0.153053	1	11.6616	4595	1111	14067	8361	-1	-1	0.0283998	0	0.252	252	217	30294	39082	3416	459	0.225	73318	4.65916
CTRL#alignments.possorted.tagged_BC1613_N02	CTRL	11.861	1156	4618	663	0.164166	1	10.5571	4405	1217	14065	8443	-1	-1	0.0235691	0	0.271	4144	213	31125	40005	886	601	0.222	76216	1.16249
CTRL#alignments.possorted.tagged_BC1689_N02	CTRL	12.518	1062	4682	805	0.166631	1	10.63	3842	1208	14049	8999	-1	-1	0.0286497	0	0.278	4263	214	30193	40226	1368	549	0.249	66585	2.05452
CTRL#alignments.possorted.tagged_BC0836_N01	CTRL	11.69	980	4266	813	0.151837	1	13.1186	4430	995	14048	8623	-1	-1	0.0289365	0	0.249	249	212	30121	38533	1387	462	0.218	74879	1.85232
CTRL#alignments.possorted.tagged_BC1876_N02	CTRL	14.362	1204	5139	740	0.182974	1	9.76917	4063	1304	14043	8676	-1	-1	0.0263476	0	0.299	245	217	31179	40804	4504	644	0.236	72276	6.23167
CTRL#alignments.possorted.tagged_BC2491_N04	CTRL	14.756	1386	5622	834	0.200214	1	8.17048	2206	1531	14040	10303	-1	-1	0.0297009	0	0.318	216	205	31415	41111	2773	708	0.236	72832	3.80739
CTRL#alignments.possorted.tagged_BC1025_N02	CTRL	10.697	1102	4990	607	0.177757	1	11.0688	3340	1163	14036	9533	-1	-1	0.021623	0	0.284	235	208	29997	38141	1186	466	0.214	76087	1.55874
CTRL#alignments.possorted.tagged_BC1332_N02	CTRL	11.711	1035	4385	752	0.156373	1	11.386	4135	1132	14021	8754	-1	-1	0.0268169	0	0.261	245	213	30647	39514	2587	514	0.224	74310	3.48136
CTRL#alignments.possorted.tagged_BC2295_N03	CTRL	12.349	923	4122	693	0.147025	1	8.95597	2609	1408	14018	10001	-1	-1	0.0247182	0	0.241	221	206	31644	41315	3090	625	0.234	73861	4.18353
CTRL#alignments.possorted.tagged_BC2523_N04	CTRL	8.951	773	3600	774	0.128406	1	7.84975	1564	1584	14018	10870	-1	-1	0.0276074	0	0.213	699	197	31485	42142	1132	571	0.253	68587	1.65046
CTRL#alignments.possorted.tagged_BC1608_N02	CTRL	10.236	1008	4786	740	0.170831	1	10.4632	4624	1222	14008	8162	-1	-1	0.0264135	0	0.285	254	222	30955	39547	3085	559	0.217	77288	3.99156
CTRL#alignments.possorted.tagged_BC1508_N02	CTRL	11.87	1049	4601	904	0.16438	1	12.0429	4554	1073	13995	8368	-1	-1	0.0322972	0	0.263	1094	217	31239	40995	2981	667	0.238	71842	4.14938
CTRL#alignments.possorted.tagged_BC0845_N01	CTRL	11.451	1064	4669	706	0.166953	1	12.7223	5078	1019	13983	7886	-1	-1	0.0252449	0	0.274	259	223	29998	40180	928	545	0.253	65227	1.42272
CTRL#alignments.possorted.tagged_BC0814_N01	CTRL	15.488	1095	4793	881	0.171436	1	8.32555	3359	1499	13979	9121	-1	-1	0.0315116	0	0.267	230	205	30407	39913	2049	600	0.238	69879	2.93221
CTRL#alignments.possorted.tagged_BC2131_N03	CTRL	12.382	1088	4833	743	0.172891	1	10.6088	3320	1204	13977	9453	-1	-1	0.0265794	0	0.276	233	208	30911	40315	1759	571	0.233	72377	2.43033
CTRL#alignments.possorted.tagged_BC0846_N01	CTRL	9.595	722	3301	774	0.118095	1	12.1353	4443	1064	13976	8469	-1	-1	0.0276903	0	0.203	249	215	29912	38311	2317	356	0.219	74074	3.12795
CTRL#alignments.possorted.tagged_BC0840_N01	CTRL	12.94	1039	4501	770	0.161049	1	12.3086	4515	1050	13974	8409	-1	-1	0.0275512	0	0.262	252	218	30053	40182	1452	574	0.252	65653	2.21163
CTRL#alignments.possorted.tagged_BC1715_N02	CTRL	11.297	947	4278	803	0.15307	1	13.6478	4627	954	13974	8393	-1	-1	0.0287319	0	0.248	256	219	30932	39372	173	585	0.214	78178	0.22129
CTRL#alignments.possorted.tagged_BC0848_N01	CTRL	11.606	1096	4816	755	0.172468	1	12.4638	4072	1037	13962	8853	-1	-1	0.0270377	0	0.276	249	218	29884	38312	1347	521	0.22	73776	1.8258
CTRL#alignments.possorted.tagged_BC0835_N01	CTRL	9.17	866	3894	689	0.13946	1	11.7731	4002	1093	13961	8866	-1	-1	0.0246759	0	0.235	962	215	30134	39031	3940	483	0.228	72038	5.46934
CTRL#alignments.possorted.tagged_BC2447_N04	CTRL	12.147	914	4226	877	0.151415	1	9.84305	3370	1287	13955	9298	-1	-1	0.0314224	0	0.244	2458	210	31201	41016	473	664	0.239	71401	0.662456
CTRL#alignments.possorted.tagged_BC2384_N04	CTRL	12.541	1083	4469	664	0.160179	1	9.94976	2974	1274	13950	9702	-1	-1	0.0237993	0	0.267	226	205	30646	41098	2847	646	0.254	66425	4.28604
CTRL#alignments.possorted.tagged_BC1658_N02	CTRL	10.48	905	4147	862	0.14867	1	11.0129	4044	1161	13947	8742	-1	-1	0.0309027	0	0.249	245	216	31078	40442	1095	695	0.232	73255	1.49478
CTRL#alignments.possorted.tagged_BC1910_N02	CTRL	10.684	928	4107	824	0.147257	1	11.3845	4158	1126	13945	8661	-1	-1	0.0295446	0	0.246	247	214	31095	39331	2827	586	0.209	80285	3.52121
CTRL#alignments.possorted.tagged_BC0817_N01	CTRL	11.462	793	3545	645	0.127116	1	8.09589	2832	1533	13944	9579	-1	-1	0.0231282	0	0.21	219	198	30326	39601	4302	526	0.234	70749	6.08065
CTRL#alignments.possorted.tagged_BC0833_N01	CTRL	9.532	852	4034	636	0.144837	1	10.7124	4369	1189	13926	8368	-1	-1	0.022835	0	0.244	249	218	30140	39905	3226	404	0.245	67607	4.7717
CTRL#alignments.possorted.tagged_BC1920_N03	CTRL	15.041	1109	4422	654	0.158802	1	12.3107	3914	1046	13923	8963	-1	-1	0.0234863	0	0.258	2540	214	29976	40824	1601	591	0.266	62501	2.56156
CTRL#alignments.possorted.tagged_BC2413_N04	CTRL	12.638	1002	4281	695	0.153761	1	7.69519	1540	1601	13921	10780	-1	-1	0.0249623	0	0.248	202	197	31259	41268	2320	600	0.243	70678	3.28249
CTRL#alignments.possorted.tagged_BC2168_N03	CTRL	14.617	1218	4980	682	0.178905	1	9.09282	3476	1379	13918	9063	-1	-1	0.0245006	0	0.279	4125	214	30880	40491	2244	585	0.237	71182	3.15248
CTRL#alignments.possorted.tagged_BC1570_N02	CTRL	12.63	995	4211	771	0.151322	1	11.6721	4154	1098	13914	8662	-1	-1	0.0277059	0	0.248	246	215	30789	39874	643	497	0.228	73635	0.873226
CTRL#alignments.possorted.tagged_BC2030_N03	CTRL	10.219	836	3549	851	0.127533	1	10.6826	1469	1191	13914	11254	-1	-1	0.0305807	0	0.213	208	200	30062	39141	2258	493	0.232	70746	3.1917
CTRL#alignments.possorted.tagged_BC1077_N02	CTRL	12.504	1244	5155	664	0.185338	1	10.0111	3839	1263	13907	8805	-1	-1	0.0238729	0	0.292	244	215	30272	40012	1065	627	0.243	68222	1.56108
CTRL#alignments.possorted.tagged_BC1733_N02	CTRL	12.73	1170	4983	769	0.17927	1	10.6594	4553	1192	13898	8153	-1	-1	0.0276659	0	0.294	252	218	30715	39765	702	615	0.228	73532	0.954686
CTRL#alignments.possorted.tagged_BC2361_N04	CTRL	10.79	1019	4265	845	0.15355	1	9.08569	2911	1377	13888	9600	-1	-1	0.0304219	0	0.254	227	209	29370	40224	3049	653	0.27	60416	5.04668
CTRL#alignments.possorted.tagged_BC2302_N03	CTRL	12.671	1171	5049	685	0.181789	1	10.9612	3652	1161	13887	9074	-1	-1	0.0246634	0	0.292	240	212	30128	39925	1629	653	0.245	67414	2.41641
CTRL#alignments.possorted.tagged_BC1911_N02	CTRL	14.186	1225	5113	777	0.18412	1	10.629	4332	1194	13885	8359	-1	-1	0.0279798	0	0.298	251	220	30671	39719	346	609	0.228	73365	0.471615
CTRL#alignments.possorted.tagged_BC1328_N02	CTRL	18.156	1357	5555	796	0.200065	1	8.66783	3618	1436	13883	8829	-1	-1	0.0286682	0	0.311	239	213	30444	39330	3224	680	0.226	73365	4.39447
CTRL#alignments.possorted.tagged_BC1355_N02	CTRL	11.453	1070	4577	716	0.164913	1	11.1409	4191	1143	13877	8543	-1	-1	0.0257981	0	0.264	246	213	30530	39627	2234	560	0.23	72521	3.08049
CTRL#alignments.possorted.tagged_BC0868_N01	CTRL	13.813	1144	4918	755	0.177225	1	11.883	4701	1077	13875	8097	-1	-1	0.0272072	0	0.3	1020	219	29459	36794	734	452	0.199	79561	0.922563
CTRL#alignments.possorted.tagged_BC1123_N02	CTRL	12.211	1036	4532	644	0.163351	1	10.3426	3566	1223	13872	9083	-1	-1	0.0232122	0	0.272	241	215	29751	38188	1262	494	0.221	73161	1.72496
CTRL#alignments.possorted.tagged_BC2215_N03	CTRL	10.885	962	4337	892	0.156322	1	10.7063	3242	1185	13872	9445	-1	-1	0.0321511	0	0.259	234	212	30016	40175	1328	601	0.253	65390	2.03089
CTRL#alignments.possorted.tagged_BC2040_N04	CTRL	9.578	861	3867	780	0.139402	1	11.2095	3016	1136	13870	9718	-1	-1	0.0281182	0	0.234	228	207	28290	40165	5098	589	0.296	53747	9.48518
CTRL#alignments.possorted.tagged_BC2010_N02	CTRL	14.337	1115	4767	706	0.172019	1	11.2511	3805	1131	13856	8920	-1	-1	0.0254763	0	0.274	242	211	30600	39371	472	576	0.223	74685	0.631988
CTRL#alignments.possorted.tagged_BC2379_N05	CTRL	17.783	1383	5329	754	0.192327	1	6.8582	832	1763	13854	11259	-1	-1	0.0272124	0	0.303	194	195	30164	39476	693	717	0.236	69921	0.991119
CTRL#alignments.possorted.tagged_BC1907_N02	CTRL	13.639	1102	4458	789	0.160904	1	11.8745	4373	1076	13853	8404	-1	-1	0.0284776	0	0.268	253	219	30757	39569	888	566	0.223	75092	1.18255
CTRL#alignments.possorted.tagged_BC1627_N02	CTRL	11.811	1014	4655	740	0.168051	1	10.6387	4091	1190	13850	8569	-1	-1	0.0267148	0	0.265	244	213	30877	40541	1734	517	0.238	70904	2.44556
CTRL#alignments.possorted.tagged_BC2271_N03	CTRL	11.644	1082	4525	742	0.16344	1	10.1368	3398	1243	13843	9202	-1	-1	0.0268005	0	0.266	235	210	30752	40406	2520	601	0.239	70471	3.57594
CTRL#alignments.possorted.tagged_BC1614_N02	CTRL	10.309	885	4077	833	0.14729	1	12.3077	4767	1040	13840	8033	-1	-1	0.0300939	0	0.252	257	220	30657	39007	1064	552	0.214	77582	1.37145
CTRL#alignments.possorted.tagged_BC0853_N01	CTRL	12.877	1086	4705	772	0.170015	1	12.4601	4848	1028	13837	7961	-1	-1	0.0278962	0	0.273	255	219	29684	39525	2825	560	0.249	65564	4.30877
CTRL#alignments.possorted.tagged_BC1991_N02	CTRL	9.597	853	4069	719	0.147108	1	13.243	4339	971	13830	8520	-1	-1	0.0259942	0	0.24	2894	216	30725	39477	2212	555	0.222	75320	2.9368
CTRL#alignments.possorted.tagged_BC0849_N01	CTRL	11.502	1063	4748	718	0.171668	1	11.2706	4278	1127	13829	8424	-1	-1	0.0259599	0	0.283	248	215	29861	39984	3511	549	0.253	64983	5.40295
CTRL#alignments.possorted.tagged_BC0850_N01	CTRL	8.702	835	4089	814	0.147841	1	12.3743	5370	1034	13829	7425	-1	-1	0.0294309	0	0.24	259	220	29831	40118	108	492	0.256	64189	0.168253
CTRL#alignments.possorted.tagged_BC1566_N02	CTRL	11.491	1120	5032	745	0.182042	1	12.2512	4702	1043	13821	8076	-1	-1	0.0269517	0	0.301	254	220	30869	40351	815	615	0.235	71802	1.13507
CTRL#alignments.possorted.tagged_BC2451_N04	CTRL	13.344	1186	4674	795	0.169127	1	8.30505	3779	1485	13818	8554	-1	-1	0.0287668	0	0.271	1107	214	30894	40501	1355	647	0.237	71257	1.90157
CTRL#alignments.possorted.tagged_BC2226_N03	CTRL	12.01	1025	4479	772	0.162083	1	9.55539	3532	1309	13817	8976	-1	-1	0.0279366	0	0.257	340	212	31108	39929	1882	630	0.221	76503	2.46003
CTRL#alignments.possorted.tagged_BC0987_N02	CTRL	10.389	1044	4751	712	0.171938	1	11.2265	4941	1130	13816	7745	-1	-1	0.0257672	0	0.294	256	222	30111	39761	1066	563	0.243	68041	1.5667
CTRL#alignments.possorted.tagged_BC1977_N02	CTRL	13.535	1326	5548	825	0.201	1	8.23144	3476	1495	13801	8830	-1	-1	0.0298891	0	0.311	237	210	30628	40402	1317	640	0.242	69409	1.89745
CTRL#alignments.possorted.tagged_BC0861_N01	CTRL	11.209	917	4142	755	0.150258	1	13.6784	4715	939	13783	8129	-1	-1	0.0273888	0	0.254	257	220	29551	37771	922	467	0.218	73670	1.25153
CTRL#alignments.possorted.tagged_BC2251_N03	CTRL	13.803	1178	4799	678	0.174117	1	8.48451	3216	1453	13781	9112	-1	-1	0.0245991	0	0.292	232	210	29849	40069	1035	632	0.255	64531	1.60388
CTRL#alignments.possorted.tagged_BC2085_N03	CTRL	12.349	1241	5254	734	0.190652	1	8.56211	2845	1441	13779	9493	-1	-1	0.0266347	0	0.305	226	208	30432	39153	2390	689	0.223	74286	3.2173
CTRL#alignments.possorted.tagged_BC0884_N01	CTRL	12.449	1119	4699	651	0.170525	1	14.3772	4980	896	13778	7902	-1	-1	0.0236246	0	0.281	259	221	29300	38384	567	468	0.237	67720	0.837271
CTRL#alignments.possorted.tagged_BC0864_N01	CTRL	12.148	1092	4719	759	0.171326	1	12.2296	4862	1041	13772	7869	-1	-1	0.0275559	0	0.286	256	220	29486	39266	816	482	0.249	65106	1.25334
CTRL#alignments.possorted.tagged_BC2643_N04	CTRL	10.681	863	3680	772	0.133653	1	8.88299	1472	1393	13767	10902	-1	-1	0.0280381	0	0.223	205	198	30306	39449	2074	537	0.232	71373	2.90586
CTRL#alignments.possorted.tagged_BC2482_N03	CTRL	13.459	1339	5480	700	0.19907	1	10.394	3996	1208	13764	8560	-1	-1	0.0254287	0	0.313	245	215	30850	39711	958	653	0.223	75185	1.27419
CTRL#alignments.possorted.tagged_BC2606_N04	CTRL	14.963	1209	4841	677	0.175896	1	8.14352	2265	1505	13761	9991	-1	-1	0.0245985	0	0.291	2484	208	30210	39777	1848	634	0.241	68819	2.6853
CTRL#alignments.possorted.tagged_BC1767_N02	CTRL	11.447	844	3655	541	0.132851	1	10.7372	2806	1172	13756	9778	-1	-1	0.0196641	0	0.219	227	206	29488	37605	924	353	0.216	74063	1.24759
CTRL#alignments.possorted.tagged_BC0862_N01	CTRL	11.359	958	4142	721	0.150574	1	6.95029	1072	1730	13754	10952	-1	-1	0.0262106	0	0.244	1353	196	29510	35918	2354	505	0.178	88296	2.66603
CTRL#alignments.possorted.tagged_BC2353_N03	CTRL	12.582	934	3925	766	0.142686	1	8.45942	2766	1454	13754	9534	-1	-1	0.0278464	0	0.235	222	202	31031	40501	2920	645	0.234	72502	4.02748
CTRL#alignments.possorted.tagged_BC2363_N03	CTRL	11.792	929	3987	643	0.144961	1	9.75215	2531	1279	13752	9942	-1	-1	0.0233784	0	0.236	222	204	30326	38698	2376	560	0.216	76010	3.1259
CTRL#alignments.possorted.tagged_BC1785_N02	CTRL	14.022	1133	4789	707	0.174133	1	9.47296	4038	1313	13751	8400	-1	-1	0.0257072	0	0.286	242	212	30898	40307	2624	652	0.233	72299	3.62937
CTRL#alignments.possorted.tagged_BC1398_N02	CTRL	10.237	884	3890	587	0.141455	1	8.77952	2575	1406	13750	9769	-1	-1	0.0213455	0	0.235	220	202	30468	39674	1121	611	0.232	71678	1.56394
CTRL#alignments.possorted.tagged_BC1583_N02	CTRL	13.946	1155	4845	804	0.176246	1	11.6333	4227	1088	13745	8430	-1	-1	0.029247	0	0.284	250	217	30353	39666	1285	633	0.235	70656	1.81867
CTRL#alignments.possorted.tagged_BC0869_N01	CTRL	8.266	718	3597	655	0.130857	1	13.8103	5027	928	13744	7789	-1	-1	0.0238286	0	0.224	258	220	29459	37697	1214	306	0.219	73165	1.65926
CTRL#alignments.possorted.tagged_BC1302_N02	CTRL	13.019	1236	5362	745	0.195195	1	9.28069	4571	1336	13735	7828	-1	-1	0.0271205	0	0.311	248	216	30488	41293	1826	615	0.262	64437	2.83378
CTRL#alignments.possorted.tagged_BC0866_N01	CTRL	11.798	1132	4954	642	0.180474	1	9.98	3633	1250	13725	8842	-1	-1	0.023388	0	0.295	241	213	29463	38566	1334	491	0.236	68258	1.95435
CTRL#alignments.possorted.tagged_BC1809_N02	CTRL	10.711	979	4516	654	0.164613	1	11.2255	3938	1122	13717	8657	-1	-1	0.023839	0	0.271	246	215	30381	38867	781	574	0.218	75516	1.03422
CTRL#alignments.possorted.tagged_BC2044_N03	CTRL	9.689	959	4548	671	0.16578	1	9.26722	3156	1336	13717	9225	-1	-1	0.0244587	0	0.274	235	211	29003	39675	1651	466	0.269	59827	2.75962
CTRL#alignments.possorted.tagged_BC1832_N02	CTRL	12.464	1026	4487	770	0.163664	1	8.98398	2652	1373	13708	9683	-1	-1	0.0280858	0	0.269	224	206	30202	39475	884	587	0.235	70272	1.25797
CTRL#alignments.possorted.tagged_BC2161_N03	CTRL	10.381	886	3962	798	0.144556	1	10.3538	2867	1207	13704	9630	-1	-1	0.0291156	0	0.24	228	207	30352	40029	1570	556	0.242	68827	2.28108
CTRL#alignments.possorted.tagged_BC1470_N02	CTRL	14.062	1193	4790	772	0.174856	1	10.4715	3850	1194	13697	8653	-1	-1	0.0281814	0	0.285	243	213	30026	39349	986	571	0.237	69327	1.42225
CTRL#alignments.possorted.tagged_BC0873_N01	CTRL	12.332	1040	4422	662	0.161446	1	11.2605	4620	1117	13695	7958	-1	-1	0.0241694	0	0.263	253	216	29393	39080	1824	477	0.248	65179	2.79845
CTRL#alignments.possorted.tagged_BC2240_N03	CTRL	11.337	979	4240	745	0.154824	1	9.24925	3062	1336	13693	9295	-1	-1	0.0272037	0	0.254	230	209	30882	41215	2522	687	0.251	67792	3.7202
CTRL#alignments.possorted.tagged_BC0882_N01	CTRL	13.347	1193	4988	698	0.182163	1	9.50729	3175	1303	13691	9213	-1	-1	0.0254912	0	0.28	231	207	29322	37765	4556	616	0.224	71337	6.38659
CTRL#alignments.possorted.tagged_BC1947_N03	CTRL	11.487	1079	4847	651	0.177079	1	8.98978	4048	1370	13686	8268	-1	-1	0.0237834	0	0.287	244	215	30129	39973	2699	699	0.246	67201	4.01631
CTRL#alignments.possorted.tagged_BC1846_N03	CTRL	12.803	1125	4679	731	0.171091	1	7.64349	2476	1582	13674	9616	-1	-1	0.0267296	0	0.268	220	206	29840	37775	2559	609	0.21	76825	3.33095
CTRL#alignments.possorted.tagged_BC0900_N01	CTRL	9.937	1119	4628	685	0.169301	1	11.505	4507	1093	13668	8068	-1	-1	0.0250585	0	0.288	253	218	29061	38499	518	487	0.245	65082	0.795919
CTRL#alignments.possorted.tagged_BC0871_N01	CTRL	16.4	1292	4968	719	0.181765	1	6.26915	826	1880	13666	10960	-1	-1	0.0263062	0	0.296	193	194	29456	36904	3572	684	0.202	78661	4.54101
CTRL#alignments.possorted.tagged_BC2409_N03	CTRL	13.398	1069	4593	594	0.168057	1	10.77	2831	1161	13665	9673	-1	-1	0.0217344	0	0.268	230	208	30772	40264	474	491	0.236	71370	0.664145
CTRL#alignments.possorted.tagged_BC2216_N03	CTRL	11.858	1030	4488	700	0.164239	1	12.1249	3080	1041	13663	9542	-1	-1	0.0256166	0	0.267	231	207	30082	39282	1540	576	0.234	70182	2.19429
CTRL#alignments.possorted.tagged_BC0857_N01	CTRL	11.529	1112	4901	764	0.179458	1	9.11481	4033	1350	13655	8272	-1	-1	0.0279751	0	0.299	242	213	29646	40634	1024	611	0.27	60870	1.68227
CTRL#alignments.possorted.tagged_BC0877_N01	CTRL	9.176	848	3762	703	0.137853	1	11.897	4323	1058	13645	8264	-1	-1	0.0257604	0	0.232	246	212	29346	38491	962	461	0.238	67589	1.42331
CTRL#alignments.possorted.tagged_BC2321_N03	CTRL	11.538	1008	4564	760	0.167253	1	8.50139	2760	1436	13644	9448	-1	-1	0.0278511	0	0.267	224	207	30664	40261	2880	672	0.238	70416	4.08998
CTRL#alignments.possorted.tagged_BC2351_N03	CTRL	14.858	1163	4920	858	0.180445	1	8.88615	3102	1379	13633	9152	-1	-1	0.0314678	0	0.276	233	212	30286	38936	2651	670	0.222	74104	3.5774
CTRL#alignments.possorted.tagged_BC1346_N02	CTRL	9.971	851	3725	639	0.136627	1	13.3949	3711	947	13632	8974	-1	-1	0.0234375	0	0.227	244	212	29708	38455	596	467	0.227	71157	0.837584
CTRL#alignments.possorted.tagged_BC0895_N01	CTRL	12.202	1066	4706	745	0.172659	1	9.85896	3801	1255	13628	8572	-1	-1	0.0273334	0	0.287	241	213	29172	37404	2283	526	0.22	71988	3.17136
CTRL#alignments.possorted.tagged_BC1724_N02	CTRL	14.367	1364	5407	750	0.198437	1	8.79439	3127	1391	13624	9106	-1	-1	0.027525	0	0.314	231	208	29772	37783	156	615	0.212	76002	0.205258
CTRL#alignments.possorted.tagged_BC1620_N02	CTRL	14.15	1322	5511	743	0.202417	1	11.8183	4296	1062	13613	8255	-1	-1	0.0272901	0	0.317	252	217	29794	38615	1858	523	0.228	71089	2.61363
CTRL#alignments.possorted.tagged_BC1499_N02	CTRL	10.75	988	4493	694	0.16505	1	8.77802	3588	1392	13611	8631	-1	-1	0.0254941	0	0.268	236	209	30503	40319	431	609	0.243	68735	0.627046
CTRL#alignments.possorted.tagged_BC2603_N04	CTRL	11.63	881	3826	768	0.140569	1	9.28647	2143	1323	13609	10143	-1	-1	0.0282166	0	0.235	680	206	29339	39736	2525	568	0.262	62012	4.07179
CTRL#alignments.possorted.tagged_BC0863_N01	CTRL	12.015	898	3820	708	0.140462	1	9.88711	3942	1249	13598	8407	-1	-1	0.0260332	0	0.236	291	208	29500	39050	2736	496	0.245	66208	4.13243
CTRL#alignments.possorted.tagged_BC0874_N01	CTRL	11.631	928	4206	709	0.154689	1	9.6128	3817	1281	13595	8497	-1	-1	0.0260758	0	0.25	240	212	29357	39947	4003	544	0.265	61337	6.52624
CTRL#alignments.possorted.tagged_BC2366_N03	CTRL	14.493	1032	4567	625	0.167966	1	10.1709	3275	1217	13595	9103	-1	-1	0.0229864	0	0.276	235	209	29786	40052	1632	533	0.256	64114	2.54547
CTRL#alignments.possorted.tagged_BC1655_N02	CTRL	11.77	1058	4360	700	0.160365	1	11.0836	4031	1125	13594	8438	-1	-1	0.0257467	0	0.266	247	215	29933	38264	795	530	0.218	74592	1.0658
CTRL#alignments.possorted.tagged_BC1874_N02	CTRL	14.583	1193	4846	674	0.178385	1	11.6707	4229	1072	13583	8282	-1	-1	0.0248104	0	0.296	249	216	30139	39165	642	574	0.23	71342	0.899891
CTRL#alignments.possorted.tagged_BC1022_N02	CTRL	12.23	1087	4478	642	0.164936	1	11.0453	3536	1127	13575	8912	-1	-1	0.0236464	0	0.27	1672	210	29558	38801	694	469	0.238	67916	1.02185
CTRL#alignments.possorted.tagged_BC0854_N01	CTRL	13.435	1072	4595	664	0.169357	1	7.19698	3790	1655	13566	8121	-1	-1	0.0244729	0	0.281	234	208	29674	39146	1813	587	0.242	67235	2.69651
CTRL#alignments.possorted.tagged_BC2289_N03	CTRL	12.07	1280	5415	780	0.199771	1	8.17603	3215	1477	13553	8861	-1	-1	0.0287759	0	0.315	232	210	30510	39770	3932	710	0.233	71555	5.49507
CTRL#alignments.possorted.tagged_BC1366_N02	CTRL	9.482	838	3923	782	0.144749	1	9.79761	2724	1255	13551	9572	-1	-1	0.028854	0	0.234	226	208	29126	38936	2855	569	0.252	63657	4.48497
CTRL#alignments.possorted.tagged_BC2326_N03	CTRL	11.516	977	4184	675	0.154414	1	9.89944	3195	1243	13548	9110	-1	-1	0.0249114	0	0.249	234	210	30420	39550	271	547	0.231	71898	0.376923
CTRL#alignments.possorted.tagged_BC0887_N01	CTRL	12.382	1038	4325	651	0.159712	1	10.3877	3458	1189	13540	8893	-1	-1	0.0240399	0	0.259	235	209	29225	38906	1307	504	0.249	64585	2.02369
CTRL#alignments.possorted.tagged_BC0888_N01	CTRL	11.107	875	3885	716	0.143474	1	11.4325	4185	1089	13539	8265	-1	-1	0.0264421	0	0.227	246	214	29218	39072	4443	515	0.252	63802	6.96373
CTRL#alignments.possorted.tagged_BC2399_N03	CTRL	9.181	816	3769	840	0.139201	1	11.2849	2346	1102	13538	10090	-1	-1	0.0310238	0	0.233	220	204	29254	37947	2143	528	0.229	69622	3.07805
CTRL#alignments.possorted.tagged_BC1941_N02	CTRL	15.624	1294	5054	796	0.186867	1	12.429	3815	1007	13523	8701	-1	-1	0.0294313	0	0.303	244	213	29658	37809	3464	594	0.216	74573	4.64511
CTRL#alignments.possorted.tagged_BC2391_N04	CTRL	11.005	967	4308	704	0.159308	1	11.3819	3357	1092	13521	9072	-1	-1	0.0260336	0	0.259	236	210	28085	40069	2971	517	0.299	52831	5.62359
CTRL#alignments.possorted.tagged_BC0894_N01	CTRL	11.748	973	4088	628	0.151217	1	12.1233	4258	1030	13517	8229	-1	-1	0.02323	0	0.248	251	216	29182	38099	1668	466	0.234	68123	2.44851
CTRL#alignments.possorted.tagged_BC2023_N02	CTRL	11.185	932	4150	807	0.15359	1	11.9655	4356	1042	13510	8112	-1	-1	0.0298668	0	0.25	252	218	29771	38039	1097	506	0.217	74303	1.47639
CTRL#alignments.possorted.tagged_BC2620_N04	CTRL	11.678	1091	4767	575	0.176477	1	8.49122	1782	1423	13506	10301	-1	-1	0.0212868	0	0.291	212	203	30026	38368	2066	586	0.217	74919	2.75764
CTRL#alignments.possorted.tagged_BC2385_N03	CTRL	15.177	1257	5341	721	0.197742	1	7.61838	3004	1567	13505	8934	-1	-1	0.0266938	0	0.3	228	208	29311	39397	2359	612	0.256	63159	3.73502
CTRL#alignments.possorted.tagged_BC1605_N02	CTRL	12.002	1097	4873	721	0.180522	1	10.4091	4045	1183	13497	8269	-1	-1	0.0267096	0	0.296	2839	214	29928	38991	1507	597	0.232	70299	2.1437
CTRL#alignments.possorted.tagged_BC1975_N03	CTRL	10.781	882	3821	658	0.14155	1	10.4966	2883	1174	13497	9440	-1	-1	0.0243758	0	0.24	230	210	29198	38576	886	433	0.243	65880	1.34487
CTRL#alignments.possorted.tagged_BC2013_N02	CTRL	10.999	1022	4415	684	0.16364	1	11.6075	3927	1070	13490	8493	-1	-1	0.0253521	0	0.27	243	212	30178	38790	1953	480	0.222	73883	2.64337
CTRL#alignments.possorted.tagged_BC0893_N01	CTRL	10.515	908	4015	808	0.148935	1	9.90534	4513	1236	13479	7730	-1	-1	0.0299725	0	0.245	248	212	29184	38887	2434	566	0.25	64336	3.78326
CTRL#alignments.possorted.tagged_BC0898_N01	CTRL	14.103	1282	5124	752	0.190073	1	9.73169	3954	1256	13479	8269	-1	-1	0.0278952	0	0.296	2152	213	29083	38880	3408	607	0.252	63556	5.3622
CTRL#alignments.possorted.tagged_BC2530_N04	CTRL	12.364	999	4223	684	0.156651	1	8.93294	2260	1357	13479	9862	-1	-1	0.0253728	0	0.259	217	203	29800	40097	2179	636	0.257	64037	3.40272
CTRL#alignments.possorted.tagged_BC0902_N01	CTRL	11.76	873	3996	690	0.148242	1	14.6903	4951	859	13478	7668	-1	-1	0.0255973	0	0.242	257	220	29029	39043	1367	476	0.256	62448	2.18902
CTRL#alignments.possorted.tagged_BC2035_N02	CTRL	12.244	1045	4309	698	0.159877	1	10.055	3941	1219	13476	8316	-1	-1	0.0258979	0	0.262	242	211	29257	39572	1149	563	0.261	62046	1.85185
CTRL#alignments.possorted.tagged_BC0904_N01	CTRL	11.612	950	4051	806	0.150349	1	10.5639	4145	1165	13472	8162	-1	-1	0.0299139	0	0.252	248	216	28999	37038	2661	524	0.217	72469	3.67191
CTRL#alignments.possorted.tagged_BC0926_N01	CTRL	8.508	855	4173	638	0.154946	1	10.6287	2974	1158	13466	9334	-1	-1	0.0236893	0	0.253	234	212	28617	36730	1808	460	0.221	70387	2.56866
CTRL#alignments.possorted.tagged_BC0933_N01	CTRL	11.305	1039	4543	723	0.168722	1	11.3288	3598	1092	13463	8773	-1	-1	0.0268514	0	0.268	244	215	28570	36885	1060	452	0.225	68988	1.5365
CTRL#alignments.possorted.tagged_BC1520_N02	CTRL	11.938	1043	4399	646	0.163507	1	10.4583	4085	1174	13452	8193	-1	-1	0.0240113	0	0.278	245	214	28870	37799	919	493	0.236	66837	1.37499
CTRL#alignments.possorted.tagged_BC0907_N01	CTRL	11.926	795	3673	818	0.136533	1	11.3858	4227	1086	13451	8138	-1	-1	0.0304067	0	0.231	250	217	28934	37754	3874	503	0.234	67656	5.72603
CTRL#alignments.possorted.tagged_BC1573_N02	CTRL	11.931	958	4229	795	0.15727	1	10.5309	3729	1166	13445	8550	-1	-1	0.0295649	0	0.251	245	212	29186	38748	2366	577	0.247	64978	3.64123
CTRL#alignments.possorted.tagged_BC1859_N02	CTRL	9.869	922	4347	700	0.161719	1	11.7393	4208	1055	13440	8177	-1	-1	0.0260417	0	0.266	251	218	29743	37799	1610	510	0.213	75570	2.13048
CTRL#alignments.possorted.tagged_BC0990_N02	CTRL	12.545	1115	4781	679	0.177878	1	12.1497	4027	1022	13439	8390	-1	-1	0.0252623	0	0.288	248	214	28892	38435	1130	558	0.248	63973	1.76637
CTRL#alignments.possorted.tagged_BC2378_N03	CTRL	11.537	839	3762	683	0.139987	1	10.4552	3700	1173	13437	8564	-1	-1	0.0254149	0	0.234	243	214	29451	38843	2597	513	0.242	66773	3.8893
CTRL#alignments.possorted.tagged_BC1924_N03	CTRL	9.563	850	3856	738	0.143613	1	10.8178	3199	1136	13425	9090	-1	-1	0.027486	0	0.235	235	210	29466	38340	1919	592	0.231	69479	2.76199
CTRL#alignments.possorted.tagged_BC1838_N02	CTRL	9.109	966	4478	824	0.166841	1	10.6797	4569	1149	13420	7702	-1	-1	0.0307004	0	0.268	258	224	29475	38131	1161	524	0.227	70726	1.64155
CTRL#alignments.possorted.tagged_BC2389_N03	CTRL	12.198	924	3905	735	0.145535	1	10.8516	3602	1132	13416	8682	-1	-1	0.0273927	0	0.241	242	213	28904	38835	1013	589	0.256	62344	1.62486
CTRL#alignments.possorted.tagged_BC2051_N02	CTRL	12.863	786	3673	651	0.136899	1	12.3882	3912	1002	13415	8501	-1	-1	0.0242639	0	0.226	249	216	28813	38198	4314	485	0.246	64399	6.69886
CTRL#alignments.possorted.tagged_BC1448_N02	CTRL	15.925	1343	5430	702	0.202506	1	9.82956	4120	1238	13407	8049	-1	-1	0.0261804	0	0.318	248	216	29542	38622	1991	519	0.235	68686	2.8987
CTRL#alignments.possorted.tagged_BC2273_N04	CTRL	15.344	1356	5458	648	0.203596	1	8.76256	2873	1373	13404	9158	-1	-1	0.0241719	0	0.312	228	208	29533	39260	2984	689	0.248	65517	4.55454
CTRL#alignments.possorted.tagged_BC2397_N04	CTRL	12.275	1091	4229	695	0.157751	1	8.21237	2124	1455	13404	9825	-1	-1	0.0259251	0	0.26	214	203	29884	39880	2131	611	0.251	65614	3.24778
CTRL#alignments.possorted.tagged_BC1779_N02	CTRL	11.054	882	3839	784	0.143236	1	9.35626	3517	1294	13401	8590	-1	-1	0.0292515	0	0.237	2597	212	29607	37972	2747	575	0.22	72999	3.76307
CTRL#alignments.possorted.tagged_BC1711_N02	CTRL	10.986	1043	4456	689	0.166293	1	11.858	4206	1042	13398	8150	-1	-1	0.0257128	0	0.276	251	219	29351	37157	1029	579	0.21	75559	1.36185
CTRL#alignments.possorted.tagged_BC2346_N03	CTRL	10.447	976	4161	656	0.155424	1	10.2962	3083	1185	13386	9118	-1	-1	0.0245032	0	0.256	234	212	28922	37611	2292	510	0.231	68311	3.35524
CTRL#alignments.possorted.tagged_BC1688_N02	CTRL	10.65	1038	4513	746	0.168597	1	10.2945	3347	1185	13384	8852	-1	-1	0.0278691	0	0.267	237	211	29848	38444	1268	599	0.224	72607	1.74639
CTRL#alignments.possorted.tagged_BC0901_N01	CTRL	10.135	952	4184	685	0.156329	1	10.2171	4156	1193	13382	8033	-1	-1	0.0255941	0	0.254	249	218	29056	38088	4394	525	0.237	67035	6.55478
CTRL#alignments.possorted.tagged_BC0913_N01	CTRL	11.028	1008	4492	689	0.168026	1	11.4576	4748	1073	13367	7546	-1	-1	0.0257724	0	0.28	252	217	28757	38427	1307	500	0.252	62918	2.07731
CTRL#alignments.possorted.tagged_BC0928_N01	CTRL	9.567	918	4352	708	0.162838	1	12.1396	3864	1017	13363	8482	-1	-1	0.0264911	0	0.261	246	215	28606	37500	2159	556	0.237	65987	3.27186
CTRL#alignments.possorted.tagged_BC1196_N02	CTRL	11.894	895	4050	657	0.151606	1	11.4715	3962	1071	13357	8324	-1	-1	0.0245938	0	0.251	3118	215	29110	38755	1006	452	0.249	64322	1.56401
CTRL#alignments.possorted.tagged_BC1965_N02	CTRL	9.622	690	3134	756	0.117326	1	9.11818	1244	1320	13356	10792	-1	-1	0.0283019	0	0.198	201	196	29461	37634	5178	438	0.217	73586	7.03666
CTRL#alignments.possorted.tagged_BC0920_N01	CTRL	10.531	819	3653	759	0.136888	1	10.9883	4040	1113	13343	8190	-1	-1	0.0284419	0	0.223	246	214	28690	37272	2553	432	0.23	67967	3.75623
CTRL#alignments.possorted.tagged_BC0952_N01	CTRL	9.481	790	3811	682	0.142809	1	13.7111	3695	907	13343	8741	-1	-1	0.0255565	0	0.232	245	213	28284	36183	602	421	0.218	70312	0.856184
CTRL#alignments.possorted.tagged_BC2043_N03	CTRL	11.129	1051	4867	787	0.182408	1	9.7329	3312	1243	13341	8786	-1	-1	0.0294955	0	0.288	238	215	29110	37772	1909	513	0.229	69214	2.75811
CTRL#alignments.possorted.tagged_BC1615_N02	CTRL	10.751	847	3711	709	0.139114	1	11.1034	4013	1102	13338	8223	-1	-1	0.0265782	0	0.233	244	210	29741	38647	2878	483	0.23	70404	4.08784
CTRL#alignments.possorted.tagged_BC0908_N01	CTRL	11.765	915	4071	800	0.152655	1	10.8524	4069	1125	13334	8140	-1	-1	0.0299985	0	0.248	249	216	28917	37949	2603	484	0.238	66496	3.91452
CTRL#alignments.possorted.tagged_BC2507_N04	CTRL	11.037	1020	4373	718	0.164102	1	8.44295	2235	1411	13324	9678	-1	-1	0.0269439	0	0.277	222	203	29638	38383	1011	554	0.228	70884	1.42627
CTRL#alignments.possorted.tagged_BC1503_N02	CTRL	11.429	935	4121	645	0.154669	1	10.4746	3145	1161	13322	9016	-1	-1	0.0242081	0	0.25	234	210	29248	37789	2110	499	0.226	70459	2.99465
CTRL#alignments.possorted.tagged_BC2265_N03	CTRL	13.228	982	4370	720	0.164064	1	8.64374	3444	1381	13318	8493	-1	-1	0.0270311	0	0.263	238	212	28892	38715	2460	546	0.254	62753	3.92013
CTRL#alignments.possorted.tagged_BC0957_N01	CTRL	10.703	881	3995	637	0.150041	1	13.6619	4551	908	13313	7854	-1	-1	0.023924	0	0.259	256	219	28236	36972	2135	394	0.236	65353	3.26687
CTRL#alignments.possorted.tagged_BC1208_N02	CTRL	10.001	798	3689	682	0.138559	1	10.0841	3341	1201	13312	8770	-1	-1	0.025616	0	0.231	237	210	28661	37506	1536	436	0.236	66453	2.31141
CTRL#alignments.possorted.tagged_BC2259_N03	CTRL	15.139	1185	4749	683	0.178373	1	8.53582	2124	1396	13312	9792	-1	-1	0.0256535	0	0.289	220	206	28110	37902	1053	620	0.258	60085	1.75252
CTRL#alignments.possorted.tagged_BC1915_N02	CTRL	12.162	952	3950	689	0.148418	1	10.3251	3358	1175	13307	8774	-1	-1	0.0258886	0	0.242	237	212	29638	38363	1340	535	0.227	70997	1.8874
CTRL#alignments.possorted.tagged_BC2315_N03	CTRL	5.339	639	4101	529	0.154115	1	19.6279	1985	645	13305	10675	-1	-1	0.0198797	0	0.268	213	194	29252	37836	992	669	0.227	70228	1.41254
CTRL#alignments.possorted.tagged_BC0919_N01	CTRL	10.465	1020	4484	732	0.168571	1	9.70853	4341	1242	13300	7717	-1	-1	0.0275188	0	0.284	249	216	28699	38199	1579	534	0.249	63453	2.48846
CTRL#alignments.possorted.tagged_BC0924_N01	CTRL	10.558	997	4352	733	0.163695	1	10.0867	3158	1199	13293	8936	-1	-1	0.0275709	0	0.267	233	209	28653	37739	4763	556	0.241	65213	7.30376
CTRL#alignments.possorted.tagged_BC2103_N03	CTRL	11.146	1182	4977	676	0.187204	1	10.2557	3899	1181	13293	8213	-1	-1	0.0254269	0	0.284	248	218	29414	37996	1967	544	0.226	70902	2.77425
CTRL#alignments.possorted.tagged_BC2474_N03	CTRL	12.947	1020	4341	763	0.163417	1	9.4996	3658	1265	13282	8359	-1	-1	0.0287231	0	0.258	241	213	29342	39659	2357	556	0.26	62336	3.78112
CTRL#alignments.possorted.tagged_BC2304_N03	CTRL	10.336	950	4012	625	0.151157	1	9.37608	1938	1279	13271	10054	-1	-1	0.0235476	0	0.256	217	207	29260	37722	3198	511	0.224	70968	4.50626
CTRL#alignments.possorted.tagged_BC0932_N01	CTRL	9.615	772	3634	721	0.136946	1	11.4232	4202	1068	13268	7998	-1	-1	0.0271706	0	0.227	251	219	28572	35964	3992	390	0.206	75036	5.32011
CTRL#alignments.possorted.tagged_BC0931_N01	CTRL	13.354	1079	4732	694	0.178337	1	9.93735	3821	1213	13267	8233	-1	-1	0.0261551	0	0.28	242	212	28584	37800	4169	557	0.244	64328	6.48085
CTRL#alignments.possorted.tagged_BC2501_N03	CTRL	12.811	964	3992	762	0.150505	1	9.28062	2685	1290	13262	9287	-1	-1	0.0287287	0	0.247	225	207	29734	38390	1605	592	0.225	71785	2.23584
CTRL#alignments.possorted.tagged_BC2368_N04	CTRL	11.202	792	3548	943	0.133776	1	7.4465	1356	1570	13261	10335	-1	-1	0.0355554	0	0.216	203	199	29716	39885	1589	550	0.255	64266	2.47254
CTRL#alignments.possorted.tagged_BC2111_N03	CTRL	13.129	968	4237	601	0.159778	1	9.07523	3436	1316	13259	8507	-1	-1	0.0226639	0	0.254	1803	210	29280	38511	2665	531	0.24	66904	3.98332
CTRL#alignments.possorted.tagged_BC1933_N02	CTRL	14.637	1227	4858	703	0.183252	1	8.87705	1943	1342	13255	9970	-1	-1	0.0265183	0	0.291	214	204	29132	36908	1985	604	0.211	74799	2.65378
CTRL#alignments.possorted.tagged_BC1438_N02	CTRL	13.666	1049	4578	752	0.172742	1	11.2129	3809	1085	13251	8357	-1	-1	0.0283752	0	0.276	2446	216	28951	36011	1248	500	0.196	79398	1.57183
CTRL#alignments.possorted.tagged_BC0936_N01	CTRL	13.472	864	3887	803	0.146746	1	10.2619	3466	1176	13244	8602	-1	-1	0.0303156	0	0.242	331	209	28551	35339	3441	538	0.192	79788	4.31268
CTRL#alignments.possorted.tagged_BC2524_N04	CTRL	11.363	746	3302	679	0.124707	1	9.86054	1954	1219	13239	10066	-1	-1	0.0256439	0	0.214	213	200	29232	37758	1113	450	0.226	70480	1.57917
CTRL#alignments.possorted.tagged_BC2382_N04	CTRL	8.644	729	3479	773	0.131422	1	8.42735	2796	1404	13236	9036	-1	-1	0.0292007	0	0.226	5899	202	29697	39382	5240	472	0.246	66319	7.9012
CTRL#alignments.possorted.tagged_BC2426_N03	CTRL	13.503	866	3623	665	0.136862	1	8.30802	894	1422	13236	10920	-1	-1	0.0251209	0	0.227	196	195	29240	37833	1202	552	0.227	70128	1.71401
CTRL#alignments.possorted.tagged_BC2576_N04	CTRL	9.809	748	3355	657	0.126757	1	12.3947	3052	988	13234	9194	-1	-1	0.0248224	0	0.211	235	212	28532	37160	1727	429	0.232	67086	2.57431
CTRL#alignments.possorted.tagged_BC0965_N01	CTRL	12.464	963	4432	616	0.167473	1	11.2632	3368	1079	13232	8785	-1	-1	0.0232769	0	0.262	239	212	28108	35443	735	540	0.207	73357	1.00195
CTRL#alignments.possorted.tagged_BC0938_N01	CTRL	10.003	788	3728	759	0.140913	1	10.5528	3813	1145	13228	8270	-1	-1	0.0286891	0	0.228	246	217	28544	37699	3138	408	0.243	64466	4.86768
CTRL#alignments.possorted.tagged_BC2394_N03	CTRL	16.028	1206	4991	630	0.188796	1	9.11324	3428	1307	13218	8483	-1	-1	0.0238311	0	0.294	237	211	28968	38725	2522	608	0.252	63310	3.98357
CTRL#alignments.possorted.tagged_BC0943_N01	CTRL	15.403	1299	5271	770	0.199417	1	10.4029	4157	1159	13216	7900	-1	-1	0.0291314	0	0.316	302	219	28439	37450	2457	604	0.241	64761	3.79395
CTRL#alignments.possorted.tagged_BC0964_N01	CTRL	11.164	981	4299	730	0.162705	1	10.3986	4202	1159	13211	7850	-1	-1	0.0276285	0	0.258	248	213	28108	35091	1368	531	0.199	76037	1.79912
CTRL#alignments.possorted.tagged_BC2068_N02	CTRL	12.399	933	4372	652	0.165518	1	11.5185	3662	1055	13207	8490	-1	-1	0.0246839	0	0.269	3127	213	29130	37528	2032	515	0.224	70809	2.86969
CTRL#alignments.possorted.tagged_BC0940_N01	CTRL	10.09	856	3835	579	0.145364	1	9.37844	3906	1271	13191	8014	-1	-1	0.0219468	0	0.239	240	212	28518	37401	2062	495	0.238	65702	3.13841
CTRL#alignments.possorted.tagged_BC0953_N01	CTRL	9.777	711	3306	686	0.125398	1	15.4775	4962	800	13182	7420	-1	-1	0.0260203	0	0.214	261	220	28271	34851	2301	341	0.189	80269	2.86661
CTRL#alignments.possorted.tagged_BC1560_N02	CTRL	10.78	1018	4193	708	0.159055	1	11.8721	4220	1024	13181	7937	-1	-1	0.0268568	0	0.261	251	217	28900	37469	390	490	0.229	68884	0.566169
CTRL#alignments.possorted.tagged_BC1878_N02	CTRL	11.895	883	4042	757	0.15335	1	11.9587	3492	1017	13179	8670	-1	-1	0.0287199	0	0.247	243	213	29103	37798	1117	552	0.23	69003	1.61877
CTRL#alignments.possorted.tagged_BC0935_N01	CTRL	12.625	1052	4574	651	0.173758	1	8.39472	3901	1401	13162	7860	-1	-1	0.0247303	0	0.291	237	208	28562	38931	1893	566	0.266	59431	3.18521
CTRL#alignments.possorted.tagged_BC0946_N01	CTRL	13.145	1082	4636	667	0.17618	1	10.7473	3876	1120	13157	8161	-1	-1	0.0253477	0	0.289	245	214	28416	38426	2151	558	0.261	60295	3.56746
CTRL#alignments.possorted.tagged_BC0948_N01	CTRL	10.108	684	3237	745	0.123042	1	9.90713	2741	1206	13154	9207	-1	-1	0.0283184	0	0.202	4164	206	28333	36592	6179	474	0.226	68340	9.04156
CTRL#alignments.possorted.tagged_BC1908_N02	CTRL	11.755	1027	4747	687	0.180439	1	11.0238	4151	1094	13154	7909	-1	-1	0.0261137	0	0.291	249	215	28440	37848	2154	583	0.249	62908	3.42405
CTRL#alignments.possorted.tagged_BC1507_N02	CTRL	10.989	727	3323	798	0.126446	1	11.3729	4255	1062	13140	7823	-1	-1	0.0303653	0	0.215	251	217	28379	38826	5454	437	0.269	58524	9.31925
CTRL#alignments.possorted.tagged_BC2189_N03	CTRL	11.558	1074	4663	746	0.177449	1	10.9554	3577	1099	13139	8463	-1	-1	0.0283888	0	0.278	241	211	29198	38619	2877	562	0.244	65676	4.3806
CTRL#alignments.possorted.tagged_BC0976_N01	CTRL	7.543	579	3073	543	0.11696	1	13.4363	4310	910	13137	7917	-1	-1	0.0206668	0	0.203	253	217	27907	35048	1403	351	0.204	73878	1.89908
CTRL#alignments.possorted.tagged_BC1769_N02	CTRL	13.5	1009	4173	733	0.158875	1	12.5671	3559	968	13133	8606	-1	-1	0.0279068	0	0.251	243	212	28925	37192	1209	506	0.222	70740	1.70908
CTRL#alignments.possorted.tagged_BC1893_N02	CTRL	12.814	1003	4313	673	0.164518	1	11.9526	4386	1012	13108	7710	-1	-1	0.0256713	0	0.27	252	216	29375	38992	3354	604	0.247	65430	5.12609
CTRL#alignments.possorted.tagged_BC1701_N02	CTRL	13.704	1135	4501	714	0.171728	1	11.8733	4393	1018	13105	7694	-1	-1	0.0272415	0	0.289	2815	217	28154	37593	332	502	0.251	61721	0.537904
CTRL#alignments.possorted.tagged_BC1994_N02	CTRL	15.1	1426	5597	702	0.213544	1	7.41142	2752	1558	13105	8795	-1	-1	0.0267837	0	0.316	225	206	29372	38908	5587	672	0.245	65792	8.49191
CTRL#alignments.possorted.tagged_BC2299_N03	CTRL	13.429	963	4147	657	0.158222	1	9.95736	2522	1196	13105	9387	-1	-1	0.0250668	0	0.257	224	206	29023	37632	513	599	0.229	69158	0.74178
CTRL#alignments.possorted.tagged_BC2512_N04	CTRL	13.059	1042	4371	713	0.166768	1	9.75944	2560	1218	13105	9327	-1	-1	0.0272034	0	0.269	2604	206	29108	37799	1905	586	0.23	69045	2.75907
CTRL#alignments.possorted.tagged_BC0930_N01	CTRL	13.515	1133	4828	710	0.184345	1	5.24166	621	2098	13095	10376	-1	-1	0.0271096	0	0.296	186	189	28587	36463	3761	687	0.216	71754	5.24152
CTRL#alignments.possorted.tagged_BC2016_N03	CTRL	11.401	973	4130	779	0.157863	1	7.70905	2825	1502	13081	8754	-1	-1	0.029776	0	0.261	225	206	29424	38342	3317	609	0.233	69075	4.80203
CTRL#alignments.possorted.tagged_BC2322_N03	CTRL	10.849	904	3982	700	0.152205	1	9.37351	2810	1261	13081	9010	-1	-1	0.0267564	0	0.253	228	208	29318	37714	1743	585	0.223	71601	2.43432
CTRL#alignments.possorted.tagged_BC2037_N02	CTRL	13.481	1028	4538	695	0.173564	1	12.3671	4153	978	13073	7942	-1	-1	0.0265815	0	0.275	251	216	29169	38409	1351	529	0.241	66435	2.03357
CTRL#alignments.possorted.tagged_BC1751_N02	CTRL	15.448	1334	5364	765	0.205313	1	4.76988	642	2264	13063	10157	-1	-1	0.0292812	0	0.319	187	192	29088	37229	5242	885	0.219	72201	7.26029
CTRL#alignments.possorted.tagged_BC0951_N01	CTRL	10.28	950	4312	632	0.165072	1	10.7879	4669	1108	13061	7284	-1	-1	0.0241942	0	0.277	251	216	28292	37503	2483	521	0.246	63254	3.92544
CTRL#alignments.possorted.tagged_BC2125_N03	CTRL	16.066	1144	4674	697	0.178943	1	9.69615	2790	1221	13060	9049	-1	-1	0.0266845	0	0.287	230	209	28688	36592	3397	645	0.216	72007	4.7176
CTRL#alignments.possorted.tagged_BC2034_N02	CTRL	9.369	951	4402	613	0.168581	1	11.1338	3045	1076	13056	8935	-1	-1	0.0234758	0	0.259	1401	213	28577	36591	621	456	0.219	70832	0.876722
CTRL#alignments.possorted.tagged_BC2136_N03	CTRL	11.656	930	3947	596	0.151168	1	11.0434	3036	1084	13055	8935	-1	-1	0.0228265	0	0.245	4404	210	27706	37172	1610	429	0.255	59982	2.68414
CTRL#alignments.possorted.tagged_BC2392_N03	CTRL	15.13	1276	5022	794	0.19234	1	7.3955	1196	1555	13055	10304	-1	-1	0.0304098	0	0.312	202	197	28858	36696	636	723	0.214	73176	0.869137
CTRL#alignments.possorted.tagged_BC1198_N02	CTRL	11.312	874	4029	700	0.154368	1	13.0625	3997	928	13050	8125	-1	-1	0.0268199	0	0.257	250	215	28645	36689	790	478	0.219	70932	1.11374
CTRL#alignments.possorted.tagged_BC1828_N02	CTRL	12.24	1057	4447	814	0.170435	1	10.5861	4238	1126	13046	7682	-1	-1	0.0311973	0	0.274	250	216	29053	38614	4776	540	0.248	64488	7.40603
CTRL#alignments.possorted.tagged_BC1647_N02	CTRL	13.973	1129	4658	637	0.1787	1	8.40332	3458	1386	13033	8189	-1	-1	0.024438	0	0.283	859	210	28819	37785	2582	584	0.237	66450	3.88563
CTRL#alignments.possorted.tagged_BC1367_N02	CTRL	9.922	937	4195	672	0.160962	1	10.9005	4345	1095	13031	7591	-1	-1	0.0257847	0	0.258	251	215	28530	37435	3378	569	0.238	65637	5.14649
CTRL#alignments.possorted.tagged_BC0969_N01	CTRL	9.901	815	3701	638	0.142018	1	10.3799	3605	1145	13030	8280	-1	-1	0.024482	0	0.228	241	210	28044	37768	3082	524	0.257	60126	5.1259
CTRL#alignments.possorted.tagged_BC0975_N01	CTRL	10.534	899	4070	567	0.156178	1	13.2249	4641	916	13030	7473	-1	-1	0.0217575	0	0.262	257	220	27938	35417	680	417	0.211	71583	0.949946
CTRL#alignments.possorted.tagged_BC0968_N01	CTRL	9.178	584	2712	833	0.104115	1	11.9335	3352	1007	13024	8665	-1	-1	0.0319794	0	0.174	237	209	28050	34966	3780	355	0.198	76304	4.95387
CTRL#alignments.possorted.tagged_BC2403_N03	CTRL	13.777	974	3893	615	0.149708	1	7.15172	1390	1595	13002	10017	-1	-1	0.0236502	0	0.253	201	196	29432	38965	1276	567	0.245	66032	1.9324
CTRL#alignments.possorted.tagged_BC1772_N02	CTRL	10.772	952	4244	773	0.163243	1	10.1579	3764	1165	12999	8070	-1	-1	0.0297331	0	0.271	245	214	28078	36765	6021	506	0.236	64988	9.26479
CTRL#alignments.possorted.tagged_BC0977_N01	CTRL	14.685	1016	4102	608	0.157794	1	8.54332	2832	1362	12998	8804	-1	-1	0.0233882	0	0.258	227	205	27887	38305	1228	426	0.272	56970	2.15552
CTRL#alignments.possorted.tagged_BC0963_N01	CTRL	10.994	805	3674	804	0.141351	1	10.5726	3767	1123	12996	8106	-1	-1	0.0309326	0	0.244	242	211	28118	36848	2928	530	0.237	64924	4.50989
CTRL#alignments.possorted.tagged_BC1186_N02	CTRL	11.078	979	4265	574	0.164089	1	11.7662	3483	1018	12996	8495	-1	-1	0.0220837	0	0.264	2741	211	27966	36043	754	443	0.224	67893	1.11057
CTRL#alignments.possorted.tagged_BC0966_N01	CTRL	12.639	1117	4716	698	0.181496	1	9.78174	4446	1205	12992	7341	-1	-1	0.0268627	0	0.293	250	217	28085	36828	3639	491	0.237	64730	5.62181
CTRL#alignments.possorted.tagged_BC2306_N03	CTRL	11.98	968	4255	697	0.16378	1	10.3748	3704	1142	12990	8144	-1	-1	0.0268283	0	0.26	245	216	28722	37137	625	599	0.227	69033	0.905364
CTRL#alignments.possorted.tagged_BC2515_N03	CTRL	11.776	892	3831	719	0.14755	1	10.2301	2590	1156	12982	9236	-1	-1	0.0276922	0	0.248	225	205	28997	37318	685	583	0.223	70715	0.968677
CTRL#alignments.possorted.tagged_BC2249_N03	CTRL	15.347	1209	5110	621	0.196856	1	9.56922	3008	1228	12979	8743	-1	-1	0.0239233	0	0.303	234	211	28746	37149	1214	600	0.226	69200	1.75434
CTRL#alignments.possorted.tagged_BC1918_N03	CTRL	12.12	912	3922	635	0.151102	1	9.16288	2950	1277	12978	8751	-1	-1	0.0244645	0	0.247	229	205	27513	36648	807	544	0.249	60708	1.32931
CTRL#alignments.possorted.tagged_BC1811_N02	CTRL	11.143	1041	4483	649	0.172809	1	8.65823	3891	1343	12971	7737	-1	-1	0.0250173	0	0.284	244	215	28860	38095	3485	550	0.242	65281	5.33846
CTRL#alignments.possorted.tagged_BC2582_N04	CTRL	12.186	1040	4369	701	0.168427	1	8.46715	1289	1370	12970	10311	-1	-1	0.0270239	0	0.269	205	199	28538	37406	2075	534	0.237	65855	3.15086
CTRL#alignments.possorted.tagged_BC1004_N01	CTRL	15.842	1208	4824	679	0.186025	1	10.8087	2549	1098	12966	9319	-1	-1	0.0261839	0	0.295	229	211	27353	34773	2531	463	0.213	69422	3.64582
CTRL#alignments.possorted.tagged_BC2053_N02	CTRL	12.269	948	4274	619	0.164816	1	11.0726	3359	1074	12966	8533	-1	-1	0.0238701	0	0.263	239	210	28543	36425	2146	491	0.216	71526	3.00031
CTRL#alignments.possorted.tagged_BC2587_N04	CTRL	11.075	1085	4652	678	0.179461	1	9.0395	1610	1291	12961	10060	-1	-1	0.0261554	0	0.295	212	205	28715	36673	1299	592	0.217	71774	1.80985
CTRL#alignments.possorted.tagged_BC2062_N03	CTRL	11.205	945	4434	664	0.171091	1	12.2766	593	976	12958	11389	-1	-1	0.0256212	0	0.28	192	191	28436	37391	915	791	0.239	65025	1.40715
CTRL#alignments.possorted.tagged_BC2419_N04	CTRL	13.323	989	4184	747	0.161457	1	8.74211	1434	1330	12957	10193	-1	-1	0.0288261	0	0.261	207	201	28487	38045	1778	653	0.251	62419	2.84849
CTRL#alignments.possorted.tagged_BC0979_N01	CTRL	16.533	1244	5053	688	0.195097	1	10.2805	4237	1148	12950	7565	-1	-1	0.0265637	0	0.308	248	218	27841	36961	3504	562	0.247	61990	5.65252
CTRL#alignments.possorted.tagged_BC2100_N03	CTRL	11.325	978	4176	699	0.161273	1	11.8315	3452	1009	12947	8486	-1	-1	0.0269947	0	0.268	242	212	27232	37152	1661	511	0.267	56539	2.9378
CTRL#alignments.possorted.tagged_BC0981_N01	CTRL	11.931	958	4258	555	0.164567	1	9.87143	3194	1190	12937	8553	-1	-1	0.0214501	0	0.267	235	210	27802	35553	1143	418	0.218	69199	1.65176
CTRL#alignments.possorted.tagged_BC0984_N01	CTRL	10.671	970	4163	750	0.160895	1	12.6466	3907	948	12937	8082	-1	-1	0.0289866	0	0.276	2131	216	27720	35793	1263	431	0.226	66904	1.88778
CTRL#alignments.possorted.tagged_BC1869_N02	CTRL	10.747	1004	4205	649	0.162569	1	10.5783	4016	1117	12933	7800	-1	-1	0.0250909	0	0.274	248	215	28836	37655	1223	536	0.234	67274	1.81794
CTRL#alignments.possorted.tagged_BC1349_N02	CTRL	12.386	982	4331	743	0.167479	1	10.6382	3438	1111	12930	8381	-1	-1	0.0287316	0	0.269	241	213	28380	37050	1120	599	0.234	66261	1.69029
CTRL#alignments.possorted.tagged_BC1897_N03	CTRL	13.833	985	4072	572	0.1575	1	8.98995	2241	1294	12927	9392	-1	-1	0.0221242	0	0.261	216	201	28287	37942	3347	626	0.254	61280	5.46181
CTRL#alignments.possorted.tagged_BC0982_N01	CTRL	13.147	1122	4734	707	0.183119	1	11.8234	4826	1008	12926	7092	-1	-1	0.027348	0	0.301	256	220	27775	36925	918	475	0.248	61608	1.49007
CTRL#alignments.possorted.tagged_BC0980_N01	CTRL	13.211	934	4150	719	0.160542	1	10.1422	3468	1160	12925	8297	-1	-1	0.0278143	0	0.256	236	206	27827	37611	3277	453	0.26	59119	5.54306
CTRL#alignments.possorted.tagged_BC0988_N01	CTRL	11.825	1057	4573	696	0.176974	1	11.0861	3965	1069	12920	7886	-1	-1	0.026935	0	0.271	249	218	27627	35603	1699	459	0.224	67089	2.53246
CTRL#alignments.possorted.tagged_BC1823_N02	CTRL	11.667	819	3732	650	0.14445	1	10.4218	3158	1131	12918	8629	-1	-1	0.0251587	0	0.243	235	208	28485	36646	1473	501	0.223	69545	2.11805
CTRL#alignments.possorted.tagged_BC1098_N02	CTRL	11.868	917	4182	713	0.16188	1	11.5044	4122	1033	12917	7762	-1	-1	0.0275993	0	0.268	251	218	27719	36216	1497	517	0.235	64566	2.31856
CTRL#alignments.possorted.tagged_BC1956_N02	CTRL	14.265	1167	4642	677	0.179769	1	9.8587	4089	1189	12911	7633	-1	-1	0.026218	0	0.28	248	216	28943	38259	2838	574	0.243	65210	4.35209
CTRL#alignments.possorted.tagged_BC1473_N02	CTRL	13.888	1038	4528	658	0.175504	1	10.6637	4194	1106	12900	7600	-1	-1	0.0255039	0	0.283	249	218	28406	36460	1504	502	0.221	69863	2.15278
CTRL#alignments.possorted.tagged_BC2292_N03	CTRL	15.178	1303	5205	727	0.20176	1	9.33574	3222	1248	12899	8429	-1	-1	0.0281805	0	0.311	237	212	27764	36317	1566	612	0.236	64451	2.42975
CTRL#alignments.possorted.tagged_BC1894_N02	CTRL	10.865	1026	4511	672	0.175008	1	12.5378	4145	952	12888	7791	-1	-1	0.0260708	0	0.286	252	215	28541	36956	1974	561	0.228	68296	2.89036
CTRL#alignments.possorted.tagged_BC1519_N02	CTRL	11.881	954	4281	667	0.166162	1	11.1528	3778	1060	12882	8044	-1	-1	0.0258888	0	0.27	246	215	28300	36593	1848	525	0.227	68009	2.71729
CTRL#alignments.possorted.tagged_BC2179_N03	CTRL	10.574	1052	4292	654	0.166602	1	9.26375	2047	1255	12881	9579	-1	-1	0.0253862	0	0.269	1727	205	27376	37338	1957	571	0.267	56877	3.44076
CTRL#alignments.possorted.tagged_BC1298_N02	CTRL	9.321	772	3684	632	0.143024	1	12.1284	3581	981	12879	8317	-1	-1	0.0245361	0	0.231	244	213	28063	35919	1636	484	0.219	69645	2.34906
CTRL#alignments.possorted.tagged_BC1023_N01	CTRL	10.897	941	4338	589	0.168466	1	12.3975	3086	961	12875	8828	-1	-1	0.0228738	0	0.296	238	213	27202	36148	594	429	0.247	60406	0.983346
CTRL#alignments.possorted.tagged_BC1729_N02	CTRL	8.922	784	3501	883	0.136025	1	13.2356	3522	904	12869	8443	-1	-1	0.0343072	0	0.216	246	215	28080	37245	787	593	0.246	62674	1.2557
CTRL#alignments.possorted.tagged_BC2014_N02	CTRL	12.938	967	4544	711	0.176603	1	10.5278	3915	1116	12865	7834	-1	-1	0.0276331	0	0.283	248	216	28746	37957	2677	534	0.243	64964	4.12074
CTRL#alignments.possorted.tagged_BC2341_N03	CTRL	12.078	1043	4086	675	0.158828	1	9.15233	2669	1267	12863	8927	-1	-1	0.026238	0	0.255	227	207	28215	36738	1372	569	0.232	66390	2.06658
CTRL#alignments.possorted.tagged_BC2112_N03	CTRL	11.415	1003	4256	687	0.165461	1	9.62015	3088	1211	12861	8562	-1	-1	0.0267087	0	0.272	233	210	27975	37436	698	543	0.253	60975	1.14473
CTRL#alignments.possorted.tagged_BC1511_N02	CTRL	15.081	1249	5149	716	0.200272	1	8.86569	3695	1303	12855	7857	-1	-1	0.0278491	0	0.314	243	215	28514	37634	5188	668	0.242	64519	8.04104
CTRL#alignments.possorted.tagged_BC1856_N02	CTRL	12.814	1113	4861	654	0.1891	1	10.0706	3516	1161	12853	8176	-1	-1	0.0254415	0	0.302	240	211	28419	36060	2734	573	0.212	72588	3.76646
CTRL#alignments.possorted.tagged_BC1909_N02	CTRL	10.885	841	3657	716	0.142307	1	11.1217	2941	1060	12849	8848	-1	-1	0.0278621	0	0.229	233	207	28456	37354	1772	512	0.238	65386	2.71006
CTRL#alignments.possorted.tagged_BC0994_N01	CTRL	9.489	829	3939	557	0.153328	1	13.2564	4795	901	12845	7149	-1	-1	0.0216816	0	0.256	260	220	27551	35803	2961	406	0.23	65210	4.54071
CTRL#alignments.possorted.tagged_BC1825_N03	CTRL	11.8	870	3866	724	0.150592	1	10.6585	3756	1101	12836	7979	-1	-1	0.0282019	0	0.242	245	216	28421	36228	2687	504	0.215	71489	3.75862
CTRL#alignments.possorted.tagged_BC1690_N02	CTRL	11.957	942	4117	705	0.160419	1	9.2656	2413	1250	12832	9169	-1	-1	0.0274704	0	0.263	223	207	28248	36563	673	531	0.227	67672	0.994503
CTRL#alignments.possorted.tagged_BC0991_N01	CTRL	10.641	892	3930	739	0.153204	1	12.2637	3723	967	12826	8136	-1	-1	0.0288087	0	0.259	247	213	27596	36357	1901	537	0.241	62758	3.0291
CTRL#alignments.possorted.tagged_BC2234_N03	CTRL	11.719	1012	4418	660	0.172349	1	10.2826	3886	1136	12817	7795	-1	-1	0.0257471	0	0.271	246	215	28531	37055	1413	581	0.23	67648	2.08875
CTRL#alignments.possorted.tagged_BC2410_N03	CTRL	11.128	916	3875	695	0.151166	1	9.58382	1067	1211	12817	10539	-1	-1	0.0271124	0	0.245	2645	197	28262	36154	904	605	0.218	70263	1.28659
CTRL#alignments.possorted.tagged_BC2365_N04	CTRL	9.889	794	3420	688	0.133583	1	9.249	2581	1249	12801	8971	-1	-1	0.0268729	0	0.217	222	204	27880	36975	2579	498	0.246	62250	4.14297
CTRL#alignments.possorted.tagged_BC2134_N02	CTRL	17.099	1088	4476	703	0.174926	1	6.61095	1840	1681	12794	9273	-1	-1	0.0274738	0	0.28	209	200	28444	36259	5356	676	0.216	71536	7.48714
CTRL#alignments.possorted.tagged_BC2194_N04	CTRL	10.253	844	4113	625	0.160865	1	13.4289	4451	886	12784	7447	-1	-1	0.0244446	0	0.26	256	217	25962	36301	2259	422	0.285	50945	4.43419
CTRL#alignments.possorted.tagged_BC0999_N01	CTRL	9.947	864	3994	629	0.156272	1	9.59619	2872	1206	12779	8701	-1	-1	0.0246107	0	0.254	229	207	27438	37112	3705	458	0.261	58187	6.3674
CTRL#alignments.possorted.tagged_BC2514_N04	CTRL	15.149	1071	4691	728	0.183543	1	7.83138	2313	1447	12779	9019	-1	-1	0.0284842	0	0.292	218	204	28611	38216	760	654	0.251	62668	1.21274
CTRL#alignments.possorted.tagged_BC2050_N02	CTRL	9.65	692	3162	720	0.123748	1	7.48904	431	1505	12776	10840	-1	-1	0.0281778	0	0.218	189	191	28120	35847	3089	496	0.216	70714	4.3683
CTRL#alignments.possorted.tagged_BC1931_N03	CTRL	10.463	856	3893	787	0.152475	1	11.8044	3195	997	12766	8574	-1	-1	0.0308241	0	0.246	241	216	27616	36817	2538	532	0.25	60794	4.17475
CTRL#alignments.possorted.tagged_BC2697_N05	CTRL	9.52	899	3871	733	0.151804	1	6.76019	540	1643	12750	10567	-1	-1	0.0287451	0	0.251	188	190	28756	37668	2801	599	0.237	66479	4.21336
CTRL#alignments.possorted.tagged_BC1270_N02	CTRL	9.823	759	3536	813	0.13871	1	12.1946	3621	966	12746	8159	-1	-1	0.0318924	0	0.228	246	214	27643	35695	1994	499	0.226	66710	2.98906
CTRL#alignments.possorted.tagged_BC1028_N01	CTRL	12.097	1063	4417	646	0.173379	1	13.0907	4503	904	12738	7331	-1	-1	0.0253572	0	0.294	255	219	27094	34147	2132	465	0.207	70837	3.00973
CTRL#alignments.possorted.tagged_BC1021_N01	CTRL	8.853	693	3318	755	0.130271	1	13.4881	3811	879	12735	8045	-1	-1	0.0296427	0	0.222	248	213	27216	33970	1387	372	0.199	73683	1.88239
CTRL#alignments.possorted.tagged_BC1010_N01	CTRL	10.688	869	3732	594	0.14656	1	10.4806	3261	1109	12732	8362	-1	-1	0.023327	0	0.249	237	210	27300	35964	1507	432	0.241	62099	2.42677
CTRL#alignments.possorted.tagged_BC1939_N02	CTRL	13.036	869	3933	574	0.15455	1	9.76481	3211	1182	12724	8331	-1	-1	0.0225558	0	0.258	236	208	28204	35757	1606	524	0.211	72246	2.22296
CTRL#alignments.possorted.tagged_BC2091_N02	CTRL	11.539	979	4233	708	0.166418	1	10.2948	3151	1126	12718	8441	-1	-1	0.0278346	0	0.275	980	215	27830	35306	632	486	0.212	71129	0.888526
CTRL#alignments.possorted.tagged_BC1412_N02	CTRL	11.553	1056	4621	723	0.181715	1	8.63258	3025	1320	12715	8370	-1	-1	0.028431	0	0.287	2033	209	27787	35228	2804	598	0.211	71180	3.93931
CTRL#alignments.possorted.tagged_BC1926_N02	CTRL	14.461	1110	4541	677	0.178667	1	11.5573	3837	1012	12708	7859	-1	-1	0.0266368	0	0.284	247	214	27572	36936	2530	604	0.254	59929	4.22166
CTRL#alignments.possorted.tagged_BC2054_N02	CTRL	12.091	1038	4349	605	0.171126	1	9.78693	3137	1178	12707	8392	-1	-1	0.0238058	0	0.277	236	210	28381	37357	446	568	0.24	64710	0.689229
CTRL#alignments.possorted.tagged_BC1002_N01	CTRL	10.115	802	3693	762	0.145382	1	12.0133	3929	976	12701	7796	-1	-1	0.0299976	0	0.233	248	215	27360	35721	4462	416	0.234	63866	6.9865
CTRL#alignments.possorted.tagged_BC2107_N02	CTRL	11.248	835	3939	576	0.155164	1	9.63065	3527	1194	12693	7972	-1	-1	0.0226897	0	0.245	2035	212	28654	37583	2034	540	0.238	65997	3.08196
CTRL#alignments.possorted.tagged_BC2049_N02	CTRL	15.872	1058	4548	686	0.179267	1	11.6471	3672	1003	12685	8010	-1	-1	0.0270398	0	0.287	246	216	28055	35875	1196	515	0.218	69838	1.71253
CTRL#alignments.possorted.tagged_BC2176_N03	CTRL	10.017	860	3883	687	0.153115	1	9.34258	3146	1226	12680	8308	-1	-1	0.0270899	0	0.251	236	210	28489	37868	991	668	0.248	63220	1.56754
CTRL#alignments.possorted.tagged_BC2229_N03	CTRL	12.971	976	4003	538	0.157884	1	9.61725	2790	1194	12677	8693	-1	-1	0.0212195	0	0.262	228	204	28026	36741	591	451	0.237	64643	0.914252
CTRL#alignments.possorted.tagged_BC2312_N04	CTRL	13.129	1094	4329	668	0.170742	1	8.34882	2679	1356	12677	8642	-1	-1	0.0263469	0	0.277	967	207	26503	36057	1405	604	0.265	55399	2.53615
CTRL#alignments.possorted.tagged_BC2124_N02	CTRL	14.294	1090	4464	791	0.17615	1	8.78456	2264	1295	12671	9112	-1	-1	0.031213	0	0.277	944	206	27916	35381	3388	557	0.211	71583	4.73297
CTRL#alignments.possorted.tagged_BC1903_N02	CTRL	17.448	1260	5113	733	0.201967	1	8.95909	3183	1271	12658	8204	-1	-1	0.028954	0	0.315	237	213	27354	36951	3784	620	0.26	58196	6.50217
CTRL#alignments.possorted.tagged_BC1515_N02	CTRL	10.891	792	3627	681	0.143371	1	11.4376	3289	1017	12649	8343	-1	-1	0.0269191	0	0.235	239	210	27572	35836	2362	528	0.231	65228	3.62114
CTRL#alignments.possorted.tagged_BC1027_N01	CTRL	8.477	762	3507	720	0.138715	1	14.7226	4341	804	12641	7496	-1	-1	0.0284788	0	0.233	2900	222	27137	32966	2360	372	0.177	81873	2.88251
CTRL#alignments.possorted.tagged_BC1015_N01	CTRL	12.856	818	3464	778	0.137036	1	13.9221	4475	847	12639	7317	-1	-1	0.0307778	0	0.224	256	217	27254	35692	1872	501	0.236	63050	2.96907
CTRL#alignments.possorted.tagged_BC1976_N02	CTRL	13.193	1066	4501	646	0.178074	1	11.1988	3290	1036	12638	8312	-1	-1	0.0255578	0	0.292	239	211	27936	35951	966	585	0.223	68137	1.41773
CTRL#alignments.possorted.tagged_BC1048_N01	CTRL	8.861	716	3384	482	0.133924	1	12.5123	4486	935	12634	7213	-1	-1	0.0190755	0	0.224	254	216	26830	33711	1102	290	0.204	70910	1.55408
CTRL#alignments.possorted.tagged_BC1766_N02	CTRL	11.798	989	4216	674	0.166997	1	11.0219	3487	1050	12623	8086	-1	-1	0.0266973	0	0.271	243	213	27552	35187	1533	496	0.217	68871	2.2259
CTRL#alignments.possorted.tagged_BC1925_N02	CTRL	10.857	965	4218	685	0.167129	1	10.2569	4229	1121	12619	7269	-1	-1	0.0271416	0	0.283	253	221	28202	36863	833	569	0.235	65608	1.26966
CTRL#alignments.possorted.tagged_BC1610_N02	CTRL	11.549	869	3856	580	0.152798	1	10.1664	3597	1130	12618	7891	-1	-1	0.022983	0	0.256	243	214	27653	35221	1432	460	0.215	69741	2.05331
CTRL#alignments.possorted.tagged_BC2276_N03	CTRL	11.685	832	3590	670	0.142257	1	10.9943	2654	1052	12618	8912	-1	-1	0.0265494	0	0.237	228	206	27683	35247	881	406	0.215	69897	1.26043
CTRL#alignments.possorted.tagged_BC1043_N01	CTRL	12.142	883	3682	677	0.146018	1	11.2289	3587	1031	12608	7990	-1	-1	0.026848	0	0.242	244	213	26871	35026	1700	420	0.233	63024	2.69739
CTRL#alignments.possorted.tagged_BC2190_N03	CTRL	12.484	870	3887	761	0.154222	1	10.945	3384	1055	12602	8163	-1	-1	0.0301936	0	0.249	240	211	28165	37132	3835	563	0.241	63929	5.99884
CTRL#alignments.possorted.tagged_BC2422_N03	CTRL	11.801	888	3653	673	0.144983	1	8.74323	2471	1293	12598	8834	-1	-1	0.0267106	0	0.239	223	205	28350	37002	1749	543	0.234	66237	2.64052
CTRL#alignments.possorted.tagged_BC1571_N02	CTRL	11.571	859	3651	700	0.145019	1	9.06235	3857	1251	12588	7480	-1	-1	0.0278043	0	0.246	244	213	27591	37023	5123	548	0.255	59711	8.57966
CTRL#alignments.possorted.tagged_BC2560_N04	CTRL	12.619	975	4096	631	0.162733	1	8.93291	1972	1267	12585	9346	-1	-1	0.0250695	0	0.264	215	203	27757	36536	625	521	0.24	63286	0.98758
CTRL#alignments.possorted.tagged_BC1045_N01	CTRL	14.651	1095	4732	670	0.188031	1	7.77476	2582	1434	12583	8567	-1	-1	0.0266232	0	0.298	758	208	26847	34378	4910	576	0.219	66530	7.38013
CTRL#alignments.possorted.tagged_BC1957_N02	CTRL	10.118	838	3963	736	0.157512	1	10.1922	3500	1124	12580	7956	-1	-1	0.0292528	0	0.255	1357	210	27979	36044	3256	544	0.224	68018	4.78697
CTRL#alignments.possorted.tagged_BC2032_N02	CTRL	11.444	1046	4421	785	0.175785	1	11.3892	3924	1015	12575	7636	-1	-1	0.0312127	0	0.281	280	215	28018	36443	1078	601	0.231	66134	1.63002
CTRL#alignments.possorted.tagged_BC2370_N03	CTRL	12.218	870	3661	536	0.145682	1	10.9213	2813	1054	12565	8698	-1	-1	0.0213291	0	0.234	232	208	27153	36073	901	521	0.247	60342	1.49316
CTRL#alignments.possorted.tagged_BC2135_N02	CTRL	11.08	1024	4238	595	0.168683	1	11.7017	3553	989	12562	8020	-1	-1	0.0236825	0	0.285	246	214	27348	35006	563	478	0.219	67857	0.829686
CTRL#alignments.possorted.tagged_BC1038_N01	CTRL	13.9	1074	4380	644	0.174377	1	12.2061	4252	951	12559	7356	-1	-1	0.025639	0	0.301	252	216	26939	35235	1158	533	0.235	62551	1.85129
CTRL#alignments.possorted.tagged_BC1017_N01	CTRL	15.752	1058	4266	645	0.170028	1	9.08441	3830	1244	12545	7471	-1	-1	0.0257075	0	0.274	245	215	27248	35591	1518	462	0.234	63519	2.38984
CTRL#alignments.possorted.tagged_BC1378_N02	CTRL	10.957	996	4244	628	0.169381	1	11.3186	4594	1017	12528	6917	-1	-1	0.0250639	0	0.28	256	220	27558	35519	3501	494	0.224	66892	5.23381
CTRL#alignments.possorted.tagged_BC1040_N01	CTRL	9.748	699	3393	570	0.135427	1	9.88358	2611	1151	12527	8765	-1	-1	0.0227509	0	0.226	228	206	26916	35670	1034	413	0.245	60220	1.71704
CTRL#alignments.possorted.tagged_BC2019_N02	CTRL	11.96	906	4002	791	0.159926	1	10.7594	3988	1064	12512	7460	-1	-1	0.0316097	0	0.259	249	216	28309	37209	6052	622	0.239	64809	9.33821
CTRL#alignments.possorted.tagged_BC1030_N01	CTRL	11.504	854	3794	749	0.151639	1	10.3418	3827	1103	12510	7580	-1	-1	0.0299361	0	0.251	245	213	27055	37249	4354	559	0.274	54970	7.92068
CTRL#alignments.possorted.tagged_BC2497_N04	CTRL	11.057	832	3579	762	0.143171	1	10.8812	2669	1052	12499	8778	-1	-1	0.0304824	0	0.232	229	207	27715	35826	1530	539	0.226	66664	2.29509
CTRL#alignments.possorted.tagged_BC1058_N01	CTRL	11.485	899	3923	743	0.156983	1	11.0029	3700	1041	12495	7754	-1	-1	0.0297319	0	0.259	246	213	26705	34748	3197	508	0.231	62966	5.07734
CTRL#alignments.possorted.tagged_BC2611_N04	CTRL	12.591	922	4097	672	0.164037	1	9.25287	3037	1218	12488	8233	-1	-1	0.0269058	0	0.266	232	208	28317	37449	1943	663	0.244	63717	3.04942
CTRL#alignments.possorted.tagged_BC1969_N02	CTRL	14.452	1102	4842	719	0.194068	1	8.74609	1858	1280	12475	9337	-1	-1	0.0288176	0	0.306	214	202	27576	36287	3567	611	0.24	62926	5.66856
CTRL#alignments.possorted.tagged_BC1056_N01	CTRL	11.205	945	3949	590	0.158327	1	12.5998	4388	917	12471	7166	-1	-1	0.0236549	0	0.264	260	223	26756	35152	1761	410	0.239	61332	2.87126
CTRL#alignments.possorted.tagged_BC2609_N04	CTRL	14.901	1204	4796	629	0.192317	1	8.84136	1643	1267	12469	9559	-1	-1	0.0252226	0	0.302	212	204	27236	36504	1603	619	0.254	59122	2.71134
CTRL#alignments.possorted.tagged_BC2305_N03	CTRL	11.637	858	3656	826	0.146698	1	10.6024	3106	1074	12461	8281	-1	-1	0.0331434	0	0.241	238	213	27281	36006	1943	510	0.242	61732	3.14748
CTRL#alignments.possorted.tagged_BC1052_N01	CTRL	10.118	700	3160	745	0.126826	1	12.2391	3792	941	12458	7725	-1	-1	0.0299005	0	0.218	247	214	26774	33745	2452	421	0.207	69991	3.50331
CTRL#alignments.possorted.tagged_BC2331_N03	CTRL	12.201	992	4472	743	0.179526	1	10.8732	3278	1049	12455	8128	-1	-1	0.0298274	0	0.289	242	213	27188	36179	3102	619	0.249	60152	5.15694
CTRL#alignments.possorted.tagged_BC1265_N02	CTRL	11.121	775	3503	701	0.140694	1	10.7112	2911	1063	12449	8475	-1	-1	0.0281549	0	0.233	234	210	26892	34933	5624	501	0.23	63725	8.82542
CTRL#alignments.possorted.tagged_BC1172_N02	CTRL	10.432	806	3785	705	0.152045	1	16.1446	4772	726	12447	6949	-1	-1	0.0283201	0	0.253	264	224	26548	34949	1739	367	0.24	60508	2.874
CTRL#alignments.possorted.tagged_BC2075_N02	CTRL	11.8	1013	4346	642	0.17458	1	9.67496	3591	1166	12447	7690	-1	-1	0.0257893	0	0.275	242	211	27919	36577	1732	586	0.237	64517	2.68456
CTRL#alignments.possorted.tagged_BC1079_N01	CTRL	11.478	939	3897	576	0.156644	1	9.21264	2518	1218	12439	8703	-1	-1	0.023153	0	0.26	6853	204	26410	32802	4405	510	0.195	72834	6.048
CTRL#alignments.possorted.tagged_BC1638_N02	CTRL	10.639	951	4172	575	0.167739	1	10.3571	3405	1095	12436	7936	-1	-1	0.0231184	0	0.274	241	211	27319	35433	1699	472	0.229	65039	2.61228
CTRL#alignments.possorted.tagged_BC1964_N02	CTRL	12.438	760	3221	664	0.129545	1	7.55021	1159	1454	12432	9819	-1	-1	0.0267053	0	0.214	199	194	27690	36063	1712	571	0.232	65108	2.62948
CTRL#alignments.possorted.tagged_BC1065_N01	CTRL	11.095	762	3572	607	0.143742	1	12.2746	3698	936	12425	7791	-1	-1	0.0244266	0	0.236	247	215	26638	33443	4347	409	0.203	70604	6.15687
CTRL#alignments.possorted.tagged_BC1826_N02	CTRL	13.044	1021	4150	733	0.167029	1	10.567	3811	1074	12423	7538	-1	-1	0.0295017	0	0.273	250	219	26804	34647	379	497	0.226	64481	0.58777
CTRL#alignments.possorted.tagged_BC1044_N01	CTRL	12.651	1003	4244	643	0.170853	1	9.18868	4051	1219	12420	7150	-1	-1	0.0258857	0	0.275	250	219	26869	35964	2852	444	0.253	58530	4.87271
CTRL#alignments.possorted.tagged_BC1041_N01	CTRL	11.058	860	4112	677	0.165606	1	8.57948	3221	1296	12415	7898	-1	-1	0.0272654	0	0.27	544	210	26900	35337	2545	524	0.239	61683	4.12593
CTRL#alignments.possorted.tagged_BC1064_N01	CTRL	11.942	983	4371	616	0.176037	1	11.892	4094	963	12415	7358	-1	-1	0.0248087	0	0.286	251	214	26664	35249	1232	470	0.244	60063	2.05118
CTRL#alignments.possorted.tagged_BC1055_N01	CTRL	10.201	747	3411	703	0.137407	1	10.9117	3953	1042	12412	7417	-1	-1	0.0283194	0	0.23	249	218	26758	34463	1320	460	0.224	65097	2.02774
CTRL#alignments.possorted.tagged_BC2425_N04	CTRL	16.098	1130	4640	679	0.186946	1	8.17221	2117	1353	12410	8940	-1	-1	0.027357	0	0.296	218	205	27136	35143	1676	549	0.228	64899	2.58247
CTRL#alignments.possorted.tagged_BC1370_N02	CTRL	14.131	1049	4329	575	0.174486	1	10.9394	3782	1039	12405	7584	-1	-1	0.0231761	0	0.28	247	213	27040	36053	625	496	0.25	59509	1.05026
CTRL#alignments.possorted.tagged_BC1996_N02	CTRL	11.733	948	4050	759	0.16332	1	9.80994	3278	1147	12399	7974	-1	-1	0.0306073	0	0.261	238	210	28008	36601	3575	608	0.235	65200	5.48313
CTRL#alignments.possorted.tagged_BC2095_N02	CTRL	12.645	1092	4527	640	0.182599	1	7.60236	3357	1441	12396	7598	-1	-1	0.0258148	0	0.291	236	211	27643	34971	1257	630	0.21	71328	1.76228
CTRL#alignments.possorted.tagged_BC1645_N02	CTRL	15.336	1061	4504	700	0.181686	1	9.37238	3231	1195	12395	7969	-1	-1	0.0282372	0	0.288	5931	213	27262	35612	977	552	0.234	63537	1.53769
CTRL#alignments.possorted.tagged_BC1074_N01	CTRL	11.445	971	4267	747	0.172432	1	10.542	3585	1072	12373	7716	-1	-1	0.0301867	0	0.28	300	214	26497	35353	3024	484	0.251	58209	5.19507
CTRL#alignments.possorted.tagged_BC1037_N01	CTRL	17.71	1270	5047	691	0.203969	1	7.6578	3400	1429	12372	7543	-1	-1	0.027926	0	0.312	236	211	26949	35800	2596	586	0.247	59898	4.33403
CTRL#alignments.possorted.tagged_BC1231_N02	CTRL	10.12	879	3812	659	0.154058	1	10.6607	3681	1061	12372	7630	-1	-1	0.0266327	0	0.256	244	214	27165	35207	2827	458	0.228	64819	4.36138
CTRL#alignments.possorted.tagged_BC1031_N01	CTRL	13.473	1109	4756	646	0.192255	1	8.39894	3919	1316	12369	7134	-1	-1	0.0261137	0	0.317	244	214	27008	37286	4281	570	0.276	54529	7.85087
CTRL#alignments.possorted.tagged_BC1086_N01	CTRL	11.558	788	3657	652	0.147949	1	13.4044	3773	858	12359	7728	-1	-1	0.0263775	0	0.237	248	213	26327	34130	2268	417	0.229	62769	3.61325
CTRL#alignments.possorted.tagged_BC1061_N01	CTRL	8.772	855	3785	688	0.153152	1	10.7462	3745	1052	12357	7560	-1	-1	0.0278385	0	0.257	247	217	26682	35080	1536	464	0.239	61037	2.51651
CTRL#alignments.possorted.tagged_BC2041_N02	CTRL	10.765	897	3987	707	0.161326	1	10.9855	3604	1031	12357	7722	-1	-1	0.0286073	0	0.266	243	211	26738	35214	3780	543	0.241	60868	6.21016
CTRL#alignments.possorted.tagged_BC2468_N04	CTRL	16.546	1245	4923	733	0.199279	1	6.01022	949	1762	12352	9641	-1	-1	0.0296713	0	0.316	195	195	27853	36884	1318	864	0.245	62445	2.11066
CTRL#alignments.possorted.tagged_BC2012_N02	CTRL	13.085	859	3910	672	0.158312	1	9.34255	2919	1194	12349	8236	-1	-1	0.0272087	0	0.257	233	210	27359	35140	1799	450	0.221	67143	2.67936
CTRL#alignments.possorted.tagged_BC1318_N02	CTRL	13.97	1030	4140	620	0.167652	1	3.85911	3101	2541	12347	6705	-1	-1	0.0251073	0	0.256	219	198	28345	39819	864	423	0.288	55061	1.56917
CTRL#alignments.possorted.tagged_BC2588_N04	CTRL	11.378	1017	4314	577	0.174996	1	7.10921	1349	1520	12326	9457	-1	-1	0.0234058	0	0.281	204	200	27146	36540	1188	676	0.257	58276	2.03858
CTRL#alignments.possorted.tagged_BC1775_N02	CTRL	14.123	863	3714	654	0.150669	1	9.86861	2014	1134	12325	9177	-1	-1	0.0265314	0	0.239	1054	204	27127	35477	2247	479	0.235	63007	3.56627
CTRL#alignments.possorted.tagged_BC1081_N01	CTRL	9.687	724	3516	606	0.142764	1	9.18528	3153	1209	12314	7952	-1	-1	0.0246061	0	0.246	242	219	26382	32509	1113	367	0.188	75028	1.48345
CTRL#alignments.possorted.tagged_BC2533_N04	CTRL	14.176	945	3726	615	0.151451	1	7.00846	359	1536	12301	10406	-1	-1	0.024998	0	0.252	189	193	27083	34354	1302	529	0.212	69249	1.88017
CTRL#alignments.possorted.tagged_BC2505_N04	CTRL	12.51	935	3916	715	0.159187	1	10.0413	2528	1114	12300	8658	-1	-1	0.029065	0	0.269	228	208	26003	35726	1208	536	0.272	53090	2.27538
CTRL#alignments.possorted.tagged_BC1088_N01	CTRL	16.295	971	4081	631	0.16607	1	11.654	3546	971	12287	7770	-1	-1	0.0256775	0	0.268	245	214	26293	35232	1515	473	0.254	57110	2.65278
CTRL#alignments.possorted.tagged_BC2504_N03	CTRL	14.429	991	4148	646	0.168824	1	10.0875	2565	1108	12285	8612	-1	-1	0.0262922	0	0.269	228	207	27515	35920	595	679	0.234	64245	0.926142
CTRL#alignments.possorted.tagged_BC1069_N01	CTRL	9.379	791	3673	674	0.149576	1	11.377	3949	992	12278	7337	-1	-1	0.0274475	0	0.252	249	215	26542	33803	1527	456	0.215	66958	2.28053
CTRL#alignments.possorted.tagged_BC1084_N01	CTRL	18.927	1233	4933	620	0.200888	1	9.39627	3285	1181	12278	7812	-1	-1	0.0252484	0	0.319	240	214	26341	33909	2065	586	0.223	64184	3.21731
CTRL#alignments.possorted.tagged_BC2122_N02	CTRL	9.567	860	3927	684	0.15992	1	12.811	3580	889	12278	7809	-1	-1	0.0278547	0	0.257	247	215	27207	34549	1504	485	0.213	69310	2.16996
CTRL#alignments.possorted.tagged_BC1094_N01	CTRL	10.814	912	3991	612	0.162553	1	11.9357	3400	949	12276	7927	-1	-1	0.0249267	0	0.259	1406	216	26199	34029	1934	456	0.23	62103	3.11418
CTRL#alignments.possorted.tagged_BC2623_N04	CTRL	8.643	742	3205	651	0.130571	1	7.45248	705	1452	12273	10116	-1	-1	0.0265216	0	0.224	196	196	26803	34256	1907	482	0.218	66836	2.85325
CTRL#alignments.possorted.tagged_BC1068_N01	CTRL	10.299	879	3982	608	0.162266	1	11.8347	4128	956	12270	7186	-1	-1	0.0247759	0	0.256	251	216	26551	35479	3257	500	0.252	58092	5.60662
CTRL#alignments.possorted.tagged_BC1737_N02	CTRL	11.826	860	4024	547	0.164366	1	12.291	3868	921	12241	7452	-1	-1	0.0223429	0	0.265	249	216	26961	34632	2584	453	0.222	66147	3.90645
CTRL#alignments.possorted.tagged_BC1093_N01	CTRL	12.702	789	3556	642	0.145261	1	13.451	4748	847	12240	6645	-1	-1	0.0262255	0	0.245	3153	222	26202	33478	1079	400	0.217	65400	1.64985
CTRL#alignments.possorted.tagged_BC2083_N02	CTRL	10.112	909	3982	552	0.162717	1	11.079	3376	1013	12236	7847	-1	-1	0.0225564	0	0.274	241	212	26921	34904	472	527	0.229	64163	0.735626
CTRL#alignments.possorted.tagged_BC2005_N02	CTRL	13.307	1008	4364	689	0.178414	1	12.9931	4208	874	12230	7148	-1	-1	0.0281684	0	0.288	255	220	27424	35267	1575	508	0.222	67039	2.34938
CTRL#alignments.possorted.tagged_BC2003_N02	CTRL	12.449	943	4097	624	0.16758	1	11.9629	3713	943	12224	7568	-1	-1	0.0255236	0	0.266	248	215	27311	35453	1695	499	0.23	64851	2.61368
CTRL#alignments.possorted.tagged_BC2147_N02	CTRL	14.993	1007	4304	698	0.176177	1	10.9521	3976	1022	12215	7217	-1	-1	0.0285714	0	0.29	253	218	27246	35213	986	564	0.226	65575	1.50362
CTRL#alignments.possorted.tagged_BC2469_N03	CTRL	13.827	1215	4888	651	0.200229	1	7.44706	2877	1445	12206	7884	-1	-1	0.0266672	0	0.308	238	209	27576	36248	4182	610	0.239	63118	6.62569
CTRL#alignments.possorted.tagged_BC2570_N04	CTRL	11.506	982	4354	553	0.178428	1	7.91234	2506	1369	12201	8326	-1	-1	0.0226621	0	0.288	1793	204	26415	36792	2832	641	0.282	52276	5.4174
CTRL#alignments.possorted.tagged_BC1764_N02	CTRL	11.123	865	4060	723	0.166448	1	8.749	3317	1251	12196	7628	-1	-1	0.0296409	0	0.269	2441	214	27276	35449	2322	508	0.231	64540	3.59777
CTRL#alignments.possorted.tagged_BC1961_N02	CTRL	10.642	876	4030	715	0.165435	1	10.5232	3287	1057	12180	7836	-1	-1	0.0293514	0	0.271	242	214	26746	34092	1187	480	0.215	67282	1.76422
CTRL#alignments.possorted.tagged_BC2296_N03	CTRL	10.414	852	3695	637	0.151708	1	7.20067	1008	1485	12178	9685	-1	-1	0.0261537	0	0.251	200	198	27112	35561	1209	535	0.238	62442	1.9362
CTRL#alignments.possorted.tagged_BC1101_N01	CTRL	10.915	915	4113	654	0.168884	1	12.3666	3629	911	12177	7637	-1	-1	0.0268539	0	0.271	249	216	26083	34123	519	425	0.236	60524	0.857511
CTRL#alignments.possorted.tagged_BC1104_N01	CTRL	4.223	354	2445	591	0.100419	1	31.1214	3863	379	12174	7932	-1	-1	0.024273	0	0.181	250	212	25997	35580	63	240	0.269	53565	0.117614
CTRL#alignments.possorted.tagged_BC1778_N02	CTRL	13.829	852	3543	693	0.145563	1	4.20308	2306	2339	12170	7525	-1	-1	0.0284717	0	0.221	209	197	28175	37758	1114	462	0.254	61180	1.82086
CTRL#alignments.possorted.tagged_BC1109_N01	CTRL	11.221	663	3061	740	0.125791	1	12.8419	4089	879	12167	7199	-1	-1	0.0304101	0	0.207	255	219	25942	33118	2032	372	0.217	64930	3.12952
CTRL#alignments.possorted.tagged_BC2000_N03	CTRL	13.452	985	4156	620	0.170888	1	8.96721	2600	1220	12160	8340	-1	-1	0.0254934	0	0.276	227	206	26764	35319	880	533	0.242	60585	1.4525
CTRL#alignments.possorted.tagged_BC2180_N03	CTRL	14.468	906	3724	614	0.153175	1	6.37174	505	1649	12156	10002	-1	-1	0.025255	0	0.245	188	191	27070	34845	4067	559	0.223	65974	6.16455
CTRL#alignments.possorted.tagged_BC1113_N01	CTRL	9.13	604	3046	644	0.125298	1	12.4756	3943	902	12155	7310	-1	-1	0.0264912	0	0.211	250	216	25849	32894	2160	357	0.214	65385	3.30351
CTRL#alignments.possorted.tagged_BC1099_N01	CTRL	9.974	821	3681	686	0.151544	1	13.811	4470	820	12145	6855	-1	-1	0.0282421	0	0.25	257	218	26144	36020	1903	389	0.274	53033	3.58833
CTRL#alignments.possorted.tagged_BC1844_N02	CTRL	13.886	1129	4729	715	0.194705	1	9.89148	3164	1115	12144	7865	-1	-1	0.0294384	0	0.304	239	212	26921	35057	2862	583	0.232	63324	4.51961
CTRL#alignments.possorted.tagged_BC2008_N02	CTRL	13.395	1035	4103	626	0.169182	1	8.65446	3052	1256	12126	7818	-1	-1	0.0258123	0	0.274	234	209	27183	36062	2061	532	0.246	60641	3.39869
CTRL#alignments.possorted.tagged_BC2490_N03	CTRL	13.645	944	3954	657	0.163173	1	9.95479	2023	1106	12116	8987	-1	-1	0.0271129	0	0.27	219	204	26870	34453	420	517	0.22	66304	0.633446
CTRL#alignments.possorted.tagged_BC1700_N02	CTRL	10.403	788	3392	691	0.140061	1	9.86009	1861	1115	12109	9133	-1	-1	0.0285325	0	0.233	216	203	26418	34023	818	446	0.224	64283	1.2725
CTRL#alignments.possorted.tagged_BC1114_N01	CTRL	10.596	717	3529	588	0.145754	1	12.3326	2979	908	12106	8219	-1	-1	0.0242855	0	0.237	237	208	25843	33238	1372	368	0.222	63149	2.17264
CTRL#alignments.possorted.tagged_BC1091_N01	CTRL	10.18	766	3391	698	0.140066	1	9.91524	3578	1109	12105	7418	-1	-1	0.0288311	0	0.23	2991	214	26251	33829	2483	441	0.224	63751	3.89484
CTRL#alignments.possorted.tagged_BC2093_N02	CTRL	11.907	932	4272	764	0.176456	1	10.6282	3789	1041	12105	7275	-1	-1	0.0315572	0	0.288	242	209	27158	35538	4154	555	0.236	62974	6.59637
CTRL#alignments.possorted.tagged_BC2480_N04	CTRL	11.498	1051	4319	653	0.178397	1	7.83577	2185	1370	12105	8550	-1	-1	0.0269723	0	0.279	216	204	26984	35415	3117	580	0.238	62037	5.02442
CTRL#alignments.possorted.tagged_BC1953_N02	CTRL	12.106	1076	4436	675	0.183245	1	8.12133	3591	1327	12104	7186	-1	-1	0.0278833	0	0.291	244	216	27133	35908	2937	587	0.244	60936	4.81981
CTRL#alignments.possorted.tagged_BC1102_N01	CTRL	12.77	1006	4152	728	0.171599	1	9.5937	3184	1142	12098	7772	-1	-1	0.0300876	0	0.278	237	210	26025	34276	1380	522	0.241	59240	2.32951
CTRL#alignments.possorted.tagged_BC2279_N03	CTRL	12.551	843	3413	630	0.141196	1	6.87362	818	1535	12086	9733	-1	-1	0.0260632	0	0.24	195	195	26161	35193	2269	578	0.257	56248	4.03392
CTRL#alignments.possorted.tagged_BC2210_N02	CTRL	9.805	718	3241	734	0.134103	1	10.1785	3002	1081	12084	8001	-1	-1	0.0303707	0	0.213	7186	205	26851	34656	5500	463	0.225	64893	8.47549
CTRL#alignments.possorted.tagged_BC1888_N03	CTRL	12.436	986	4317	657	0.178743	1	8.03216	2422	1337	12076	8317	-1	-1	0.0272027	0	0.292	226	210	25382	34602	826	566	0.266	52794	1.56457
CTRL#alignments.possorted.tagged_BC2597_N04	CTRL	17.129	1237	4944	627	0.204958	1	8.43002	2341	1279	12061	8441	-1	-1	0.0259929	0	0.315	225	208	26641	35348	1860	577	0.246	59409	3.13084
CTRL#alignments.possorted.tagged_BC2263_N03	CTRL	15.599	1095	4319	582	0.179137	1	6.73252	3102	1559	12055	7394	-1	-1	0.0241394	0	0.286	232	207	25889	34959	1674	571	0.259	55131	3.0364
CTRL#alignments.possorted.tagged_BC2164_N02	CTRL	11.133	922	3972	690	0.164786	1	10.6783	3342	1032	12052	7678	-1	-1	0.028626	0	0.265	245	214	26245	33172	348	435	0.209	67935	0.512254
CTRL#alignments.possorted.tagged_BC2221_N02	CTRL	11.014	940	3980	732	0.165132	1	9.76944	3177	1119	12051	7755	-1	-1	0.0303709	0	0.263	3041	213	26081	34339	1774	545	0.24	59420	2.98553
CTRL#alignments.possorted.tagged_BC1107_N01	CTRL	12.416	859	3778	603	0.156933	1	11.1709	3180	989	12037	7868	-1	-1	0.0250478	0	0.252	1611	210	25966	34348	3171	486	0.244	58388	5.43091
CTRL#alignments.possorted.tagged_BC1105_N01	CTRL	10.897	875	4050	508	0.168343	1	10.5886	4057	1038	12029	6934	-1	-1	0.0211156	0	0.272	246	209	25985	34693	1533	364	0.251	56983	2.69028
CTRL#alignments.possorted.tagged_BC2436_N03	CTRL	13.331	956	3984	660	0.165655	1	9.64159	2623	1130	12025	8272	-1	-1	0.0274428	0	0.264	230	208	26125	34709	1623	488	0.247	58050	2.79587
CTRL#alignments.possorted.tagged_BC1115_N01	CTRL	15.842	1184	4890	698	0.203411	1	9.80935	3622	1112	12020	7286	-1	-1	0.0290349	0	0.319	246	218	25838	33574	1961	478	0.23	61171	3.20577
CTRL#alignments.possorted.tagged_BC2435_N03	CTRL	9.361	780	3624	620	0.150862	1	9.72411	1592	1120	12011	9299	-1	-1	0.0258097	0	0.256	4852	201	26075	34831	1570	454	0.251	57103	2.74942
CTRL#alignments.possorted.tagged_BC2067_N02	CTRL	12.763	999	4233	662	0.176331	1	9.90191	3862	1101	12003	7040	-1	-1	0.0275764	0	0.287	249	218	27076	35549	3016	555	0.238	62182	4.85028
CTRL#alignments.possorted.tagged_BC1132_N01	CTRL	14.214	1170	4706	653	0.196345	1	10.3057	3611	1060	11984	7313	-1	-1	0.0272447	0	0.316	245	213	25547	32798	2727	448	0.221	62785	4.34339
CTRL#alignments.possorted.tagged_BC2412_N03	CTRL	12.286	881	3565	657	0.14874	1	7.58453	1508	1396	11984	9080	-1	-1	0.0274115	0	0.252	205	195	26215	34560	1229	609	0.241	59508	2.06527
CTRL#alignments.possorted.tagged_BC1392_N02	CTRL	11.159	834	3813	706	0.159127	1	11.1511	3069	986	11981	7926	-1	-1	0.0294633	0	0.259	240	213	25816	33426	682	434	0.228	61784	1.10385
CTRL#alignments.possorted.tagged_BC1108_N01	CTRL	10.368	843	3794	639	0.158387	1	11.209	4271	981	11977	6725	-1	-1	0.0266761	0	0.257	255	219	25956	34132	2271	454	0.24	59344	3.82684
CTRL#alignments.possorted.tagged_BC2088_N02	CTRL	11.609	809	3380	752	0.141304	1	9.79422	2974	1108	11960	7878	-1	-1	0.0314381	0	0.237	985	211	26495	34140	3241	490	0.224	64364	5.03542
CTRL#alignments.possorted.tagged_BC2640_N04	CTRL	12.865	968	4226	613	0.176717	1	10.6087	2606	1030	11957	8321	-1	-1	0.0256335	0	0.277	229	207	26713	34552	877	594	0.227	64132	1.36749
CTRL#alignments.possorted.tagged_BC2452_N03	CTRL	12.767	922	3801	690	0.158984	1	9.04538	2469	1190	11954	8295	-1	-1	0.0288606	0	0.266	227	208	26606	34766	1028	524	0.235	61951	1.65938
CTRL#alignments.possorted.tagged_BC2143_N02	CTRL	11.519	826	3800	673	0.159289	1	12.0076	3334	917	11928	7677	-1	-1	0.0282109	0	0.26	245	214	26039	33230	1139	473	0.216	65249	1.74562
CTRL#alignments.possorted.tagged_BC1121_N01	CTRL	11.112	881	3743	607	0.156966	1	12.1746	4398	905	11923	6620	-1	-1	0.025455	0	0.263	9705	221	25739	33628	1449	439	0.235	59959	2.41665
CTRL#alignments.possorted.tagged_BC2199_N02	CTRL	15.802	1197	4692	649	0.197226	1	6.93	1384	1500	11895	9011	-1	-1	0.0272804	0	0.314	205	199	26287	34008	3947	616	0.227	63070	6.25813
CTRL#alignments.possorted.tagged_BC2225_N02	CTRL	11.101	953	4008	633	0.168517	1	13.0401	3723	847	11892	7322	-1	-1	0.0266145	0	0.285	251	217	26177	33747	537	495	0.224	63493	0.845763
CTRL#alignments.possorted.tagged_BC2356_N03	CTRL	13.201	1040	4255	579	0.179052	1	9.74322	3045	1106	11882	7731	-1	-1	0.0243646	0	0.291	237	212	26628	35244	425	572	0.244	59782	0.710916
CTRL#alignments.possorted.tagged_BC2188_N03	CTRL	11.696	756	3296	780	0.138744	1	10.3774	3157	1044	11878	7677	-1	-1	0.0328338	0	0.232	241	216	26156	35245	2506	487	0.258	55998	4.47516
CTRL#alignments.possorted.tagged_BC2532_N04	CTRL	11.635	946	3874	563	0.163116	1	7.95551	1758	1326	11875	8791	-1	-1	0.0237053	0	0.269	213	202	26105	33845	1428	553	0.229	62224	2.29493
CTRL#alignments.possorted.tagged_BC1843_N02	CTRL	9.678	953	4157	703	0.175105	1	11.1869	3643	974	11870	7253	-1	-1	0.0296125	0	0.288	248	215	26158	33839	1403	486	0.227	62772	2.23507
CTRL#alignments.possorted.tagged_BC2545_N04	CTRL	14.833	1221	4691	713	0.197749	1	6.91789	1669	1498	11861	8694	-1	-1	0.0300565	0	0.311	210	202	25739	35080	1674	674	0.266	53569	3.12494
CTRL#alignments.possorted.tagged_BC1144_N01	CTRL	11.092	829	3681	638	0.155251	1	10.1524	3269	1063	11855	7523	-1	-1	0.0269085	0	0.247	241	213	25383	32248	2243	427	0.213	64560	3.47429
CTRL#alignments.possorted.tagged_BC1987_N02	CTRL	12.811	854	3809	626	0.16069	1	10.056	2350	1072	11852	8430	-1	-1	0.026409	0	0.263	226	209	26200	34254	2314	472	0.235	60910	3.79905
CTRL#alignments.possorted.tagged_BC1913_N02	CTRL	12.72	1092	4487	629	0.189341	1	11.2155	3607	970	11849	7272	-1	-1	0.0265423	0	0.301	248	215	26041	33088	598	443	0.213	66207	0.903228
CTRL#alignments.possorted.tagged_BC2408_N03	CTRL	12.016	977	4231	591	0.178538	1	10.4042	3019	1039	11849	7791	-1	-1	0.0249388	0	0.297	10780	209	25634	33754	2084	529	0.241	58384	3.56947
CTRL#alignments.possorted.tagged_BC1138_N01	CTRL	10.337	783	3464	648	0.146185	1	11.265	4350	966	11848	6532	-1	-1	0.0273464	0	0.239	258	222	25494	33136	1863	394	0.231	60308	3.08914
CTRL#alignments.possorted.tagged_BC1963_N03	CTRL	11.75	807	3561	702	0.150317	1	13.118	3752	839	11845	7254	-1	-1	0.0296328	0	0.247	253	217	24863	33569	1872	488	0.259	52964	3.53448
CTRL#alignments.possorted.tagged_BC1158_N01	CTRL	10.617	890	3810	564	0.161031	1	9.92336	3427	1083	11830	7320	-1	-1	0.0238377	0	0.274	244	214	25213	32636	1534	404	0.227	60394	2.53999
CTRL#alignments.possorted.tagged_BC1143_N01	CTRL	10.506	764	3444	600	0.145587	1	11.6503	3772	935	11828	7121	-1	-1	0.0253635	0	0.247	1171	216	25416	32775	1642	470	0.225	61594	2.66584
CTRL#alignments.possorted.tagged_BC1152_N01	CTRL	12.928	914	4058	614	0.171673	1	12.6478	4355	866	11819	6598	-1	-1	0.0259751	0	0.28	348	218	25286	31843	1378	410	0.206	66295	2.07859
CTRL#alignments.possorted.tagged_BC1841_N02	CTRL	11.776	785	3482	732	0.147355	1	13.8991	3626	793	11815	7396	-1	-1	0.0309776	0	0.239	250	215	25484	33914	3639	472	0.249	56371	6.45545
CTRL#alignments.possorted.tagged_BC1139_N01	CTRL	12.224	926	4083	664	0.172803	1	11.5016	3678	945	11814	7191	-1	-1	0.0281023	0	0.274	249	217	25491	33471	786	411	0.238	58527	1.34297
CTRL#alignments.possorted.tagged_BC2153_N02	CTRL	13.778	995	4100	705	0.173641	1	9.91128	3404	1082	11806	7320	-1	-1	0.0298577	0	0.271	246	215	26194	33759	728	489	0.224	63593	1.14478
CTRL#alignments.possorted.tagged_BC1133_N01	CTRL	13.395	947	4232	554	0.179322	1	9.75661	3803	1097	11800	6900	-1	-1	0.0234746	0	0.297	245	212	25537	33670	2649	438	0.242	57951	4.5711
CTRL#alignments.possorted.tagged_BC2486_N03	CTRL	15.464	1023	4126	691	0.174845	1	7.14848	1537	1448	11799	8814	-1	-1	0.0292821	0	0.279	208	201	26844	35496	2173	635	0.244	60426	3.59613
CTRL#alignments.possorted.tagged_BC2617_N04	CTRL	12.59	941	4065	572	0.17229	1	8.21641	1646	1280	11797	8871	-1	-1	0.0242435	0	0.273	254	202	26408	34560	1049	595	0.236	61217	1.71358
CTRL#alignments.possorted.tagged_BC1938_N02	CTRL	11.667	872	3538	607	0.150004	1	12.4164	3361	879	11793	7553	-1	-1	0.0257356	0	0.251	1550	214	25831	32698	1427	455	0.21	66517	2.14532
CTRL#alignments.possorted.tagged_BC1148_N01	CTRL	10.957	747	3300	739	0.139925	1	9.8682	3082	1085	11792	7625	-1	-1	0.0313348	0	0.233	239	212	25338	33823	4036	431	0.251	55591	7.26017
CTRL#alignments.possorted.tagged_BC1145_N01	CTRL	14.55	1014	4337	608	0.183911	1	10.7675	3480	1002	11791	7309	-1	-1	0.0257824	0	0.301	246	216	25382	33020	3432	517	0.231	59882	5.73127
CTRL#alignments.possorted.tagged_BC2352_N03	CTRL	15.258	1125	4160	714	0.176406	1	9.7484	2275	1097	11791	8419	-1	-1	0.0302773	0	0.285	225	207	25898	33387	366	539	0.224	62818	0.582636
CTRL#alignments.possorted.tagged_BC2567_N04	CTRL	13.272	811	3527	634	0.149817	1	7.74517	2000	1346	11771	8425	-1	-1	0.0269306	0	0.248	215	202	25861	35206	2428	556	0.265	53973	4.49855
CTRL#alignments.possorted.tagged_BC2207_N02	CTRL	15.904	1012	4476	710	0.190161	1	9.56463	3966	1114	11769	6689	-1	-1	0.030164	0	0.296	252	220	26752	35144	2375	578	0.239	61336	3.87211
CTRL#alignments.possorted.tagged_BC1967_N02	CTRL	11.742	925	4122	637	0.175181	1	10.0991	3133	1060	11765	7572	-1	-1	0.0270718	0	0.285	2872	217	25872	33574	791	552	0.229	61495	1.28628
CTRL#alignments.possorted.tagged_BC1889_N02	CTRL	13.292	980	4264	641	0.181262	1	8.40208	3630	1251	11762	6881	-1	-1	0.0272488	0	0.293	246	218	26357	34371	1272	526	0.233	61738	2.06032
CTRL#alignments.possorted.tagged_BC1171_N01	CTRL	12.767	980	4188	630	0.178198	1	9.81049	2270	1087	11751	8394	-1	-1	0.0268062	0	0.289	5434	210	25039	32599	1590	465	0.232	58936	2.69784
CTRL#alignments.possorted.tagged_BC1495_N02	CTRL	12.025	917	3733	688	0.158865	1	11.2513	3394	959	11749	7396	-1	-1	0.0292791	0	0.262	245	213	25286	33725	798	466	0.25	55602	1.4352
CTRL#alignments.possorted.tagged_BC1632_N02	CTRL	9.698	715	3082	629	0.131294	1	9.092	1897	1163	11737	8677	-1	-1	0.0267956	0	0.223	215	204	25498	32768	3077	439	0.222	62465	4.92596
CTRL#alignments.possorted.tagged_BC2063_N02	CTRL	11.664	966	4106	652	0.175006	1	9.40905	3121	1127	11731	7483	-1	-1	0.0277896	0	0.291	240	215	25913	33255	374	616	0.221	63764	0.586538
CTRL#alignments.possorted.tagged_BC2169_N03	CTRL	11.577	1029	4353	641	0.185613	1	9.11734	2933	1159	11726	7634	-1	-1	0.0273324	0	0.299	1993	212	26096	34010	672	535	0.233	61237	1.09738
CTRL#alignments.possorted.tagged_BC1149_N01	CTRL	13.023	947	4058	555	0.173079	1	9.12349	3941	1158	11723	6624	-1	-1	0.0236714	0	0.296	245	211	25318	32960	595	441	0.232	59605	0.998238
CTRL#alignments.possorted.tagged_BC2258_N02	CTRL	13.591	954	3925	592	0.167463	1	10.6723	3038	1004	11719	7677	-1	-1	0.0252581	0	0.265	236	205	25944	33162	3970	486	0.218	64669	6.13895
CTRL#alignments.possorted.tagged_BC1174_N01	CTRL	8.998	727	3378	667	0.144297	1	12.3163	3608	879	11705	7218	-1	-1	0.0284921	0	0.242	249	216	25015	31793	2373	353	0.213	63540	3.73466
CTRL#alignments.possorted.tagged_BC2465_N03	CTRL	14.673	1030	4100	568	0.175139	1	10.0425	2828	1060	11705	7817	-1	-1	0.0242631	0	0.282	234	208	25616	34051	2580	559	0.248	56836	4.53938
CTRL#alignments.possorted.tagged_BC2446_N03	CTRL	13.619	1066	4340	626	0.185486	1	10.3804	2773	1028	11699	7898	-1	-1	0.0267544	0	0.301	235	213	25502	33480	718	551	0.238	58580	1.22567
CTRL#alignments.possorted.tagged_BC1167_N01	CTRL	14.553	926	4099	686	0.175336	1	11.3693	3522	945	11689	7222	-1	-1	0.0293438	0	0.282	248	215	25084	33021	765	412	0.24	57175	1.338
CTRL#alignments.possorted.tagged_BC2355_N03	CTRL	16.763	1219	4665	552	0.199649	1	8.38394	2706	1245	11683	7732	-1	-1	0.0236241	0	0.305	230	208	26084	35027	2109	638	0.255	56341	3.74328
CTRL#alignments.possorted.tagged_BC1958_N02	CTRL	11.895	889	3833	686	0.16407	1	11.8645	3591	908	11681	7182	-1	-1	0.0293639	0	0.263	251	217	24921	32621	906	415	0.236	57734	1.56927
CTRL#alignments.possorted.tagged_BC2371_N03	CTRL	13.665	904	3981	622	0.170463	1	9.48205	3285	1114	11677	7278	-1	-1	0.0266336	0	0.276	2343	213	25985	34111	1791	495	0.238	59705	2.99975
CTRL#alignments.possorted.tagged_BC1663_N02	CTRL	10.556	757	3612	638	0.154875	1	11.0465	3403	968	11661	7290	-1	-1	0.0273561	0	0.255	246	215	25650	33046	1896	487	0.224	62342	3.04129
CTRL#alignments.possorted.tagged_BC1951_N02	CTRL	12.748	927	3949	659	0.169325	1	10.661	3556	1000	11661	7105	-1	-1	0.0282566	0	0.268	246	214	25965	33938	2849	518	0.235	60409	4.71618
CTRL#alignments.possorted.tagged_BC2200_N02	CTRL	13.798	1094	4524	609	0.194063	1	10.2077	3051	1040	11656	7565	-1	-1	0.0261239	0	0.312	237	208	25635	33499	874	596	0.235	59681	1.46445
CTRL#alignments.possorted.tagged_BC1165_N01	CTRL	11.837	801	3427	525	0.147107	1	11.6746	3572	919	11648	7157	-1	-1	0.0225361	0	0.244	245	211	25091	32591	2626	388	0.23	59471	4.4156
CTRL#alignments.possorted.tagged_BC1363_N02	CTRL	10.561	848	3716	669	0.159526	1	12.2352	3537	880	11647	7230	-1	-1	0.0287198	0	0.262	251	217	25155	32921	741	420	0.236	58308	1.27084
CTRL#alignments.possorted.tagged_BC2541_N03	CTRL	13.544	1108	4522	510	0.194294	1	10.309	2799	1029	11637	7809	-1	-1	0.0219129	0	0.312	236	209	25987	33758	549	456	0.23	61577	0.891567
CTRL#alignments.possorted.tagged_BC2272_N02	CTRL	12.854	727	3013	582	0.129469	1	11.5118	2213	930	11636	8493	-1	-1	0.0250086	0	0.213	222	203	25524	32518	2764	392	0.215	64315	4.2976
CTRL#alignments.possorted.tagged_BC1180_N01	CTRL	11.29	935	4388	632	0.188601	1	11.3362	3544	943	11633	7146	-1	-1	0.0271641	0	0.295	246	216	24936	32886	1442	505	0.242	56546	2.55014
CTRL#alignments.possorted.tagged_BC2449_N03	CTRL	10.223	826	3713	695	0.159617	1	10.3584	2634	1024	11631	7973	-1	-1	0.0298771	0	0.255	232	209	25763	33002	2379	545	0.219	63769	3.73065
CTRL#alignments.possorted.tagged_BC2737_N05	CTRL	15.299	1128	4534	622	0.194944	1	6.23197	571	1608	11629	9450	-1	-1	0.0267435	0	0.307	192	195	25742	33520	1577	613	0.232	60560	2.60403
CTRL#alignments.possorted.tagged_BC2277_N03	CTRL	8.677	574	2606	662	0.112067	1	6.7565	345	1499	11627	9783	-1	-1	0.0284682	0	0.194	187	190	25687	33442	755	529	0.232	60465	1.24866
CTRL#alignments.possorted.tagged_BC1703_N02	CTRL	12.608	885	3842	692	0.165347	1	11.14	3561	957	11618	7100	-1	-1	0.0297814	0	0.264	247	215	25588	33465	1532	552	0.235	59429	2.57787
CTRL#alignments.possorted.tagged_BC1192_N01	CTRL	11.636	664	3038	668	0.130779	1	13.2866	3733	813	11615	7069	-1	-1	0.0287559	0	0.219	249	213	24767	31767	2814	404	0.22	61050	4.60934
CTRL#alignments.possorted.tagged_BC2510_N03	CTRL	9.993	873	3861	765	0.16625	1	8.52584	2602	1219	11612	7791	-1	-1	0.0329401	0	0.268	236	206	25142	34206	2191	683	0.265	52551	4.16928
CTRL#alignments.possorted.tagged_BC2154_N02	CTRL	14.746	983	4208	585	0.181254	1	9.64954	3222	1090	11608	7296	-1	-1	0.0251981	0	0.296	1851	210	25860	33573	1592	536	0.23	61386	2.59343
CTRL#alignments.possorted.tagged_BC1178_N01	CTRL	13.175	998	3992	545	0.172188	1	12.3395	3370	869	11592	7353	-1	-1	0.0235076	0	0.285	247	214	24973	32442	1323	448	0.23	59167	2.23604
CTRL#alignments.possorted.tagged_BC1191_N01	CTRL	9.103	593	2795	588	0.120609	1	13.3226	3783	809	11587	6995	-1	-1	0.0253733	0	0.2	252	215	24768	31110	2455	326	0.204	65537	3.74598
CTRL#alignments.possorted.tagged_BC1175_N01	CTRL	10.738	949	4098	582	0.17705	1	10.5384	4542	1003	11573	6028	-1	-1	0.0251447	0	0.293	262	229	25013	34282	1682	454	0.27	51364	3.27467
CTRL#alignments.possorted.tagged_BC1978_N02	CTRL	12.556	1116	4503	555	0.194665	1	7.12219	979	1424	11566	9163	-1	-1	0.0239927	0	0.308	199	196	25594	33595	2626	667	0.238	58820	4.46447
CTRL#alignments.possorted.tagged_BC1211_N01	CTRL	10.06	757	3628	618	0.156948	1	12.5657	3323	852	11558	7383	-1	-1	0.0267347	0	0.261	247	215	24523	30002	4126	333	0.183	71804	5.7462
CTRL#alignments.possorted.tagged_BC2669_N04	CTRL	14.806	1144	4395	685	0.190145	1	7.00346	925	1444	11557	9188	-1	-1	0.0296357	0	0.308	200	199	25775	32827	1332	664	0.215	65018	2.04866
CTRL#alignments.possorted.tagged_BC2616_N04	CTRL	11.592	843	3736	587	0.161746	1	8.28376	1055	1244	11549	9250	-1	-1	0.0254135	0	0.265	203	200	25599	33514	292	529	0.236	59276	0.492611
CTRL#alignments.possorted.tagged_BC1581_N02	CTRL	9.877	833	3750	630	0.162422	1	11.2678	2722	941	11544	7881	-1	-1	0.0272869	0	0.265	2632	208	24985	32689	1459	437	0.236	57963	2.51712
CTRL#alignments.possorted.tagged_BC2574_N03	CTRL	12.515	809	3389	618	0.146786	1	8.1619	740	1260	11544	9544	-1	-1	0.0267672	0	0.241	197	195	25546	32847	1250	482	0.222	62478	2.0007
CTRL#alignments.possorted.tagged_BC2528_N04	CTRL	5.842	534	2598	591	0.112536	1	2.36433	1207	3431	11543	6905	-1	-1	0.0255999	0	0.191	230	174	27446	39419	24	365	0.304	50949	0.0471059
CTRL#alignments.possorted.tagged_BC1416_N02	CTRL	11.926	807	3533	593	0.153063	1	11.2516	3008	942	11541	7591	-1	-1	0.025691	0	0.25	242	213	24877	32423	1343	393	0.233	58367	2.30096
CTRL#alignments.possorted.tagged_BC2052_N03	CTRL	12.239	1026	4597	593	0.199263	1	9.62155	3233	1086	11535	7216	-1	-1	0.0257044	0	0.311	244	216	25068	32145	636	540	0.22	61842	1.02843
CTRL#alignments.possorted.tagged_BC1170_N01	CTRL	12.619	924	3913	656	0.169629	1	7.91345	3677	1294	11534	6563	-1	-1	0.0284377	0	0.278	241	210	25041	32978	2350	486	0.241	57010	4.12208
CTRL#alignments.possorted.tagged_BC2138_N02	CTRL	13.659	945	4237	653	0.183674	1	10.4085	3571	1011	11534	6952	-1	-1	0.0283076	0	0.295	250	217	24851	33587	392	493	0.26	52803	0.742382
CTRL#alignments.possorted.tagged_BC2211_N02	CTRL	14.152	779	3183	694	0.138031	1	7.65616	780	1332	11530	9418	-1	-1	0.0300954	0	0.232	196	195	25580	33283	3902	517	0.231	60319	6.46894
CTRL#alignments.possorted.tagged_BC2689_N04	CTRL	14.767	962	3831	672	0.166305	1	9.21099	1041	1128	11518	9349	-1	-1	0.0291717	0	0.273	205	201	25265	33543	782	557	0.247	56246	1.39032
CTRL#alignments.possorted.tagged_BC2256_N03	CTRL	10.556	741	3180	677	0.138093	1	10.6303	2861	990	11514	7663	-1	-1	0.029399	0	0.229	237	211	25156	33290	2340	444	0.244	56504	4.1413
CTRL#alignments.possorted.tagged_BC1209_N01	CTRL	13.144	916	3772	664	0.163829	1	9.90152	3143	1056	11512	7313	-1	-1	0.0288395	0	0.266	242	215	24535	30531	1819	431	0.196	67180	2.70765
CTRL#alignments.possorted.tagged_BC1197_N01	CTRL	13.072	878	3841	626	0.166869	1	13.1736	4680	812	11509	6017	-1	-1	0.0271961	0	0.277	263	226	24736	32007	899	404	0.227	59317	1.51559
CTRL#alignments.possorted.tagged_BC2109_N03	CTRL	14.521	990	4254	633	0.184844	1	9.78444	2446	1067	11507	7994	-1	-1	0.027505	0	0.295	2112	210	24449	32308	836	471	0.243	55135	1.51628
CTRL#alignments.possorted.tagged_BC1203_N01	CTRL	10.907	694	3220	465	0.14	1	12.4503	3622	855	11500	7023	-1	-1	0.0202174	0	0.235	250	216	24646	30496	562	376	0.192	68959	0.814977
CTRL#alignments.possorted.tagged_BC2633_N04	CTRL	14.26	929	3701	530	0.160913	1	8.28168	1545	1239	11500	8716	-1	-1	0.0230435	0	0.262	210	202	25682	33613	595	493	0.236	59518	0.999698
CTRL#alignments.possorted.tagged_BC1834_N03	CTRL	12.879	878	3972	669	0.172756	1	10.6592	3247	986	11496	7263	-1	-1	0.0290971	0	0.271	244	214	24941	33330	712	564	0.252	54559	1.30501
CTRL#alignments.possorted.tagged_BC1202_N01	CTRL	16.793	1077	4335	662	0.188642	1	8.48803	2452	1211	11490	7827	-1	-1	0.0288077	0	0.3	3006	207	24650	32057	2567	544	0.231	58213	4.40967
CTRL#alignments.possorted.tagged_BC2231_N03	CTRL	12.65	888	3567	642	0.155276	1	12.7392	2379	836	11486	8271	-1	-1	0.0279471	0	0.255	229	208	25040	32080	695	564	0.219	61953	1.12182
CTRL#alignments.possorted.tagged_BC2706_N04	CTRL	11.309	988	4159	451	0.181046	1	8.15949	2072	1254	11486	8160	-1	-1	0.0196326	0	0.279	219	205	26224	34667	1235	543	0.244	59074	2.0906
CTRL#alignments.possorted.tagged_BC2488_N03	CTRL	10.678	879	3788	643	0.164968	1	8.7132	2344	1182	11481	7955	-1	-1	0.0280028	0	0.276	226	210	25778	33527	2058	539	0.231	60860	3.38153
CTRL#alignments.possorted.tagged_BC2238_N02	CTRL	11.997	830	3695	687	0.1611	1	10.7984	3721	972	11468	6775	-1	-1	0.0299529	0	0.261	253	220	24771	33172	3180	422	0.253	53891	5.9008
CTRL#alignments.possorted.tagged_BC2119_N02	CTRL	11.303	782	3432	616	0.149647	1	9.87951	3066	1054	11467	7347	-1	-1	0.0268597	0	0.252	240	212	25380	32360	528	539	0.216	63785	0.827781
CTRL#alignments.possorted.tagged_BC2492_N03	CTRL	12.16	958	4090	644	0.1784	1	11.7367	3115	900	11463	7448	-1	-1	0.0280904	0	0.28	244	215	24884	33005	710	570	0.246	55545	1.27824
CTRL#alignments.possorted.tagged_BC2460_N03	CTRL	13.337	1017	4176	648	0.182167	1	9.45803	3094	1096	11462	7272	-1	-1	0.0282673	0	0.297	240	212	25670	33743	3223	505	0.239	58754	5.48558
CTRL#alignments.possorted.tagged_BC2450_N03	CTRL	14.91	1137	4448	556	0.194219	1	8.0881	2234	1260	11451	7957	-1	-1	0.0242774	0	0.31	2954	205	25471	33314	998	521	0.235	59147	1.68732
CTRL#alignments.possorted.tagged_BC2481_N03	CTRL	10.561	752	3633	647	0.158688	1	8.74213	1998	1175	11447	8274	-1	-1	0.0282607	0	0.256	5328	205	25230	32989	3049	567	0.235	58638	5.1997
CTRL#alignments.possorted.tagged_BC2592_N03	CTRL	14.231	963	3995	707	0.174698	1	9.27314	2697	1113	11434	7624	-1	-1	0.0309166	0	0.282	234	212	25909	33775	785	601	0.233	60752	1.29214
CTRL#alignments.possorted.tagged_BC2222_N04	CTRL	10.609	809	3443	552	0.150573	1	8.96774	2153	1147	11433	8133	-1	-1	0.0241406	0	0.248	223	207	24822	32742	1732	427	0.242	56257	3.07873
CTRL#alignments.possorted.tagged_BC2393_N03	CTRL	13.257	944	3682	644	0.16118	1	11.3215	2954	927	11422	7541	-1	-1	0.0281912	0	0.263	239	211	25248	32219	580	509	0.216	63277	0.916605
CTRL#alignments.possorted.tagged_BC1200_N01	CTRL	12.058	889	3940	618	0.17255	1	11.12	3660	942	11417	6815	-1	-1	0.0270649	0	0.278	251	219	24693	32645	1993	466	0.244	55616	3.5835
CTRL#alignments.possorted.tagged_BC1199_N01	CTRL	12.104	868	3766	493	0.164987	1	9.20841	2781	1118	11413	7514	-1	-1	0.0215982	0	0.267	231	206	24723	32630	1102	444	0.242	55944	1.96983
CTRL#alignments.possorted.tagged_BC2102_N02	CTRL	12.715	976	3984	668	0.174645	1	11.2513	3696	931	11406	6779	-1	-1	0.0292828	0	0.284	250	216	25168	32653	999	469	0.229	59863	1.66881
CTRL#alignments.possorted.tagged_BC2572_N04	CTRL	12.506	941	3926	610	0.172178	1	8.46927	1118	1204	11401	9079	-1	-1	0.026752	0	0.277	205	200	24939	31550	557	581	0.21	64352	0.865552
CTRL#alignments.possorted.tagged_BC1227_N01	CTRL	11.157	755	3422	500	0.150101	1	10.7153	2045	973	11399	8381	-1	-1	0.0219317	0	0.242	222	205	24304	31223	359	416	0.222	59604	0.602309
CTRL#alignments.possorted.tagged_BC1222_N01	CTRL	12.402	714	3135	682	0.137548	1	11.0977	2655	942	11396	7799	-1	-1	0.0299228	0	0.219	3654	206	24398	29317	4251	429	0.168	77291	5.49999
CTRL#alignments.possorted.tagged_BC2500_N03	CTRL	12.026	911	3714	570	0.163109	1	8.65649	2279	1179	11385	7927	-1	-1	0.0250329	0	0.26	223	203	25036	32123	708	564	0.221	61646	1.14849
CTRL#alignments.possorted.tagged_BC2233_N02	CTRL	13.082	839	3525	751	0.154836	1	8.85541	3609	1155	11383	6619	-1	-1	0.0329878	0	0.25	247	219	25778	34108	2700	487	0.244	57925	4.6612
CTRL#alignments.possorted.tagged_BC2193_N03	CTRL	17.152	1126	4297	584	0.188763	1	9.01055	3221	1137	11382	7024	-1	-1	0.0256545	0	0.308	240	213	24544	31751	2630	532	0.227	58899	4.46527
CTRL#alignments.possorted.tagged_BC2344_N03	CTRL	11.185	836	3755	541	0.165055	1	11.1528	3792	936	11375	6647	-1	-1	0.0237802	0	0.258	252	216	25460	33507	3711	520	0.24	58076	6.3899
CTRL#alignments.possorted.tagged_BC1820_N02	CTRL	11.797	840	3811	624	0.16762	1	10.8048	3768	963	11368	6637	-1	-1	0.0274455	0	0.265	253	221	25358	33221	1054	491	0.237	58603	1.79854
CTRL#alignments.possorted.tagged_BC2320_N03	CTRL	9.233	802	3568	626	0.156959	1	9.82476	2989	1050	11366	7327	-1	-1	0.0275383	0	0.255	696	215	25010	32367	1822	482	0.227	59943	3.03955
CTRL#alignments.possorted.tagged_BC1181_N01	CTRL	11.443	809	3315	483	0.145958	1	6.26552	2995	1563	11356	6798	-1	-1	0.0212663	0	0.242	227	204	24928	32603	2014	510	0.235	57890	3.47901
CTRL#alignments.possorted.tagged_BC2556_N04	CTRL	13.288	1067	4308	590	0.18988	1	8.20779	2150	1232	11344	7962	-1	-1	0.0260049	0	0.298	221	207	25002	32912	650	476	0.24	56993	1.14049
CTRL#alignments.possorted.tagged_BC1238_N01	CTRL	13.244	836	3650	656	0.161105	1	11.0511	3631	940	11328	6757	-1	-1	0.0289548	0	0.262	251	218	24167	32039	699	414	0.246	54013	1.29413
CTRL#alignments.possorted.tagged_BC2336_N03	CTRL	11.469	863	3892	611	0.171832	1	9.12064	1947	1119	11325	8259	-1	-1	0.0269757	0	0.27	220	205	24833	32696	1036	504	0.24	56576	1.83117
CTRL#alignments.possorted.tagged_BC2310_N02	CTRL	10.656	861	3696	544	0.163193	1	14.4699	3957	732	11324	6635	-1	-1	0.0240198	0	0.261	261	224	24326	32544	499	490	0.253	53060	0.940445
CTRL#alignments.possorted.tagged_BC2502_N03	CTRL	13.861	1050	4374	545	0.19313	1	8.2065	2345	1230	11324	7749	-1	-1	0.0240639	0	0.313	224	206	25030	33192	1459	667	0.246	55901	2.60997
CTRL#alignments.possorted.tagged_BC2110_N02	CTRL	11.746	866	3811	585	0.168584	1	9.21971	2440	1106	11303	7757	-1	-1	0.0258781	0	0.261	230	211	25042	32680	464	510	0.234	58532	0.792729
CTRL#alignments.possorted.tagged_BC2522_N03	CTRL	15.875	954	3870	585	0.171315	1	10.0735	2527	1020	11295	7748	-1	-1	0.0258964	0	0.279	231	211	25194	32575	827	570	0.227	60556	1.36568
CTRL#alignments.possorted.tagged_BC2544_N04	CTRL	15.052	1011	4163	663	0.18494	1	9.80134	1857	1042	11255	8356	-1	-1	0.0294536	0	0.295	219	205	24761	32087	1745	552	0.228	59107	2.95227
CTRL#alignments.possorted.tagged_BC1988_N02	CTRL	15.914	1093	4490	675	0.19952	1	7.9586	2297	1256	11252	7699	-1	-1	0.0299947	0	0.313	226	206	24303	31338	1474	571	0.224	58907	2.50225
CTRL#alignments.possorted.tagged_BC2269_N03	CTRL	15.258	994	4051	681	0.180044	1	10.5741	2624	972	11250	7654	-1	-1	0.0302667	0	0.291	234	211	24004	32147	994	515	0.253	52213	1.90374
CTRL#alignments.possorted.tagged_BC1235_N01	CTRL	13.614	825	3615	607	0.160938	1	10.6383	3361	965	11231	6905	-1	-1	0.0270234	0	0.263	245	215	24182	31268	2081	464	0.227	58115	3.58083
CTRL#alignments.possorted.tagged_BC1230_N01	CTRL	15.758	1130	4408	609	0.19626	1	8.61473	2840	1168	11230	7222	-1	-1	0.0271149	0	0.303	235	210	24278	32236	4339	514	0.247	54033	8.03028
CTRL#alignments.possorted.tagged_BC2080_N02	CTRL	9.995	747	3511	670	0.15635	1	10.0621	2429	1015	11228	7784	-1	-1	0.0298361	0	0.256	230	208	24602	30971	1142	388	0.206	64580	1.76835
CTRL#alignments.possorted.tagged_BC1233_N01	CTRL	11.371	758	3382	614	0.150726	1	13.3465	4508	782	11219	5929	-1	-1	0.0273643	0	0.244	4253	224	24237	32129	5159	363	0.246	54183	9.52144
CTRL#alignments.possorted.tagged_BC1229_N01	CTRL	13.411	745	3250	687	0.144856	1	11.5762	2921	892	11218	7405	-1	-1	0.0306204	0	0.226	240	212	24287	31937	1207	445	0.24	55529	2.17364
CTRL#alignments.possorted.tagged_BC1644_N02	CTRL	12.497	934	4156	580	0.185337	1	7.97678	2439	1249	11212	7524	-1	-1	0.0258651	0	0.303	228	208	24197	30641	528	482	0.21	62230	0.848465
CTRL#alignments.possorted.tagged_BC1854_N02	CTRL	11.81	835	3372	616	0.150469	1	10.733	3306	955	11205	6944	-1	-1	0.0274877	0	0.245	246	213	24558	31933	3123	490	0.231	58019	5.38272
CTRL#alignments.possorted.tagged_BC2120_N03	CTRL	14.032	985	4030	514	0.180039	1	9.5188	2357	1064	11192	7771	-1	-1	0.0229628	0	0.29	227	207	24506	32125	629	538	0.237	56531	1.11266
CTRL#alignments.possorted.tagged_BC2224_N03	CTRL	10.458	713	3257	644	0.145675	1	7.43698	741	1325	11179	9113	-1	-1	0.028804	0	0.23	194	193	24012	32469	1799	510	0.26	50957	3.53043
CTRL#alignments.possorted.tagged_BC2001_N03	CTRL	14.439	875	3737	581	0.167263	1	10.9604	2856	934	11171	7381	-1	-1	0.0260048	0	0.263	237	207	24378	32300	2286	476	0.245	54572	4.18896
CTRL#alignments.possorted.tagged_BC1268_N01	CTRL	10.513	807	3336	669	0.149422	1	11.9652	2751	861	11163	7551	-1	-1	0.0299651	0	0.249	238	210	23819	30786	1973	415	0.226	57315	3.44238
CTRL#alignments.possorted.tagged_BC2357_N03	CTRL	15.538	1177	4391	690	0.196694	1	6.56233	1020	1476	11162	8666	-1	-1	0.0309084	0	0.314	199	196	24141	32708	2774	685	0.262	50978	5.44156
CTRL#alignments.possorted.tagged_BC2065_N02	CTRL	9.406	722	3731	587	0.167159	1	10.353	331	983	11160	9846	-1	-1	0.0262993	0	0.295	188	189	24774	31398	1064	650	0.211	63532	1.67475
CTRL#alignments.possorted.tagged_BC2466_N03	CTRL	11.855	922	3984	660	0.178527	1	8.64391	2454	1157	11158	7547	-1	-1	0.0295752	0	0.284	229	209	24794	32013	1388	473	0.226	59853	2.31901
CTRL#alignments.possorted.tagged_BC2282_N02	CTRL	16.414	1061	4147	557	0.185931	1	7.57846	1245	1300	11152	8607	-1	-1	0.0249731	0	0.296	207	201	24026	31703	2460	545	0.242	54400	4.52206
CTRL#alignments.possorted.tagged_BC2600_N03	CTRL	12.443	1018	4154	568	0.186311	1	11.0649	3167	924	11148	7057	-1	-1	0.0254754	0	0.296	246	216	24794	32009	788	457	0.225	59876	1.31605
CTRL#alignments.possorted.tagged_BC2536_N03	CTRL	13.287	926	3963	595	0.178144	1	9.8623	3292	1024	11123	6807	-1	-1	0.0267464	0	0.285	243	213	25070	32845	893	575	0.237	57931	1.54149
CTRL#alignments.possorted.tagged_BC1836_N02	CTRL	11.822	800	3303	513	0.148556	1	6.68811	661	1446	11117	9010	-1	-1	0.0230728	0	0.242	1669	192	24838	33416	1367	498	0.257	53393	2.56026
CTRL#alignments.possorted.tagged_BC1272_N01	CTRL	11.852	808	3518	603	0.15824	1	10.9914	2672	927	11116	7517	-1	-1	0.0271231	0	0.254	236	211	23800	31049	1197	370	0.233	55683	2.14967
CTRL#alignments.possorted.tagged_BC2417_N03	CTRL	11.346	848	3710	593	0.166892	1	10.0487	1618	1006	11115	8491	-1	-1	0.0266757	0	0.282	1393	207	24068	31303	422	448	0.231	56823	0.742657
CTRL#alignments.possorted.tagged_BC1281_N01	CTRL	14.118	991	4131	596	0.185981	1	9.86693	3182	1022	11106	6902	-1	-1	0.0268323	0	0.291	245	214	23712	31872	942	479	0.256	51092	1.84373
CTRL#alignments.possorted.tagged_BC1990_N02	CTRL	12.323	809	3508	520	0.157961	1	9.03071	3027	1107	11104	6970	-1	-1	0.023415	0	0.247	239	211	24606	31218	3008	408	0.212	62875	4.7841
CTRL#alignments.possorted.tagged_BC1246_N01	CTRL	11.588	831	3679	725	0.165691	1	11.8794	3594	862	11102	6646	-1	-1	0.0326518	0	0.272	253	221	24057	32490	1536	409	0.26	51210	2.99941
CTRL#alignments.possorted.tagged_BC2529_N03	CTRL	10.593	781	3646	667	0.164279	1	10.2432	2813	987	11097	7297	-1	-1	0.0300532	0	0.264	238	212	24390	31919	2140	554	0.236	56539	3.785
CTRL#alignments.possorted.tagged_BC2489_N03	CTRL	13.381	892	3704	623	0.166952	1	9.03891	1259	1105	11093	8729	-1	-1	0.0280808	0	0.276	208	200	24494	31365	1309	535	0.219	60699	2.15654
CTRL#alignments.possorted.tagged_BC2036_N02	CTRL	15.671	1013	4291	588	0.193707	1	9.90157	3297	1016	11076	6763	-1	-1	0.0265439	0	0.306	245	214	24395	31674	525	524	0.23	57892	0.906861
CTRL#alignments.possorted.tagged_BC2374_N03	CTRL	15.498	1174	4522	673	0.204153	1	7.63885	1976	1282	11075	7817	-1	-1	0.0303837	0	0.312	217	202	24542	32165	2137	667	0.237	56651	3.77222
CTRL#alignments.possorted.tagged_BC1796_N02	CTRL	13.009	946	3824	609	0.172703	1	10.0159	3334	1005	11071	6732	-1	-1	0.0275043	0	0.292	247	215	24105	29894	2902	500	0.194	66861	4.34035
CTRL#alignments.possorted.tagged_BC2298_N03	CTRL	14.681	949	3917	540	0.177032	1	8.08292	2056	1218	11063	7789	-1	-1	0.0244057	0	0.286	221	205	24589	33098	1110	459	0.257	52788	2.10275
CTRL#alignments.possorted.tagged_BC2228_N03	CTRL	15.688	1022	4388	538	0.198337	1	8.60243	2934	1152	11062	6976	-1	-1	0.0243175	0	0.298	239	215	24514	32567	2554	492	0.247	54478	4.68813
CTRL#alignments.possorted.tagged_BC1279_N01	CTRL	9.736	708	3344	550	0.151203	1	13.55	4036	760	11058	6262	-1	-1	0.0248689	0	0.249	258	220	23757	31274	802	356	0.24	54150	1.48107
CTRL#alignments.possorted.tagged_BC2682_N04	CTRL	16.748	998	3999	532	0.180934	1	9.55492	1690	1047	11051	8314	-1	-1	0.0240702	0	0.299	215	203	23669	32047	597	559	0.261	50065	1.19245
CTRL#alignments.possorted.tagged_BC1999_N02	CTRL	15.315	1106	4518	592	0.204527	1	6.55472	1281	1462	11045	8302	-1	-1	0.0267995	0	0.316	205	200	23973	32068	2203	626	0.252	52306	4.21175
CTRL#alignments.possorted.tagged_BC1277_N01	CTRL	12.306	870	3734	440	0.169327	1	12.8344	3980	797	11026	6249	-1	-1	0.0199528	0	0.273	256	220	23776	29972	1926	391	0.207	62113	3.1008
CTRL#alignments.possorted.tagged_BC1922_N02	CTRL	12.129	833	3645	652	0.165351	1	11.8312	3201	859	11022	6962	-1	-1	0.0295772	0	0.273	246	216	24224	29909	1219	487	0.19	68354	1.78336
CTRL#alignments.possorted.tagged_BC2362_N03	CTRL	12.289	813	3487	571	0.158227	1	11.0822	2091	912	11019	8016	-1	-1	0.0259098	0	0.253	228	206	23824	30888	905	429	0.229	56785	1.59373
CTRL#alignments.possorted.tagged_BC1283_N01	CTRL	8.338	619	2930	537	0.133013	1	13.7839	3501	745	11014	6768	-1	-1	0.0243781	0	0.224	251	216	23678	29278	798	361	0.191	66429	1.20128
CTRL#alignments.possorted.tagged_BC1461_N02	CTRL	17.504	1158	4586	515	0.208777	1	9.04849	3000	1093	10983	6890	-1	-1	0.0234453	0	0.311	239	211	23794	31744	1728	492	0.25	52282	3.30515
CTRL#alignments.possorted.tagged_BC1944_N02	CTRL	12.624	765	3114	652	0.141816	1	7.85403	1065	1240	10979	8674	-1	-1	0.0296931	0	0.237	205	202	23537	31181	968	419	0.245	52711	1.83643
CTRL#alignments.possorted.tagged_BC1280_N01	CTRL	13.759	945	4088	486	0.186479	1	7.67854	2394	1263	10961	7304	-1	-1	0.0221695	0	0.291	226	205	23717	29512	2877	466	0.196	64949	4.42963
CTRL#alignments.possorted.tagged_BC1292_N01	CTRL	11.864	701	3271	636	0.149374	1	12.4015	3137	817	10949	6995	-1	-1	0.0290437	0	0.24	245	213	23584	30259	2623	425	0.221	58076	4.5165
CTRL#alignments.possorted.tagged_BC1946_N02	CTRL	9.612	699	3212	575	0.14676	1	15.1163	3905	679	10943	6359	-1	-1	0.0262725	0	0.242	261	222	23790	29614	1107	350	0.197	65057	1.70158
CTRL#alignments.possorted.tagged_BC1992_N02	CTRL	11.718	716	3233	590	0.14772	1	9.98695	3058	996	10943	6889	-1	-1	0.0269579	0	0.234	242	213	23855	32277	3008	466	0.261	50544	5.95125
CTRL#alignments.possorted.tagged_BC2148_N02	CTRL	13.609	1079	4275	523	0.195438	1	8.79141	3153	1117	10937	6667	-1	-1	0.0239097	0	0.304	244	216	24254	31251	1248	518	0.224	58928	2.11784
CTRL#alignments.possorted.tagged_BC1305_N01	CTRL	11.643	976	3988	548	0.1824	1	10.4953	3533	951	10932	6448	-1	-1	0.025064	0	0.306	250	217	23381	30336	1285	408	0.229	55605	2.31094
CTRL#alignments.possorted.tagged_BC2150_N02	CTRL	13.984	798	3528	522	0.161361	1	13.0514	3474	778	10932	6680	-1	-1	0.0238749	0	0.257	254	221	24117	31010	764	413	0.222	58980	1.29535
CTRL#alignments.possorted.tagged_BC2693_N04	CTRL	12.466	831	3434	623	0.157162	1	7.839	993	1236	10925	8696	-1	-1	0.0285126	0	0.259	200	197	24756	32305	1188	539	0.234	57873	2.05277
CTRL#alignments.possorted.tagged_BC2660_N04	CTRL	12.302	907	3826	530	0.175167	1	9.48081	1364	1042	10921	8515	-1	-1	0.0242652	0	0.287	211	203	23680	31840	86	498	0.256	50977	0.168704
CTRL#alignments.possorted.tagged_BC2342_N02	CTRL	13.297	1014	4019	540	0.18402	1	11.5229	2992	872	10920	7056	-1	-1	0.0247253	0	0.301	244	213	24030	30664	430	427	0.216	60229	0.713942
CTRL#alignments.possorted.tagged_BC2565_N03	CTRL	12.346	929	3731	652	0.17088	1	7.93372	2290	1222	10917	7405	-1	-1	0.0298617	0	0.271	225	207	24697	31938	1276	594	0.227	59329	2.15072
CTRL#alignments.possorted.tagged_BC1426_N02	CTRL	12.318	790	3443	493	0.157733	1	9.81665	2523	1009	10914	7382	-1	-1	0.0225857	0	0.266	232	209	23490	30937	605	383	0.241	53471	1.13145
CTRL#alignments.possorted.tagged_BC2428_N03	CTRL	13.878	855	3713	621	0.170196	1	9.33934	1914	1055	10908	7939	-1	-1	0.0284653	0	0.276	218	203	24278	31831	855	487	0.237	55980	1.52733
CTRL#alignments.possorted.tagged_BC2760_N05	CTRL	11.76	968	3695	564	0.169418	1	5.26005	183	1742	10905	8980	-1	-1	0.0258597	0	0.277	179	186	24210	31395	2690	648	0.229	57669	4.66455
CTRL#alignments.possorted.tagged_BC2631_N04	CTRL	9.305	578	2801	532	0.128439	1	7.82915	179	1235	10904	9490	-1	-1	0.0243947	0	0.21	185	190	23714	30546	930	421	0.224	57671	1.6126
CTRL#alignments.possorted.tagged_BC2700_N04	CTRL	12.688	833	3533	753	0.162079	1	10.213	1639	972	10899	8288	-1	-1	0.0345445	0	0.262	216	202	23847	30787	1079	494	0.225	57586	1.87372
CTRL#alignments.possorted.tagged_BC2548_N03	CTRL	13.583	830	3522	556	0.161649	1	4.62997	381	1935	10894	8578	-1	-1	0.0255186	0	0.268	186	193	24628	32107	2430	583	0.233	57738	4.20867
CTRL#alignments.possorted.tagged_BC1273_N01	CTRL	10.719	812	3719	603	0.170737	1	8.26105	3407	1176	10891	6308	-1	-1	0.0276834	0	0.269	245	217	23800	32657	3481	474	0.271	48740	7.14198
CTRL#alignments.possorted.tagged_BC2217_N02	CTRL	13.211	914	3873	512	0.17784	1	8.54338	2446	1141	10889	7302	-1	-1	0.02351	0	0.285	230	208	24049	31471	754	493	0.236	55758	1.35227
CTRL#alignments.possorted.tagged_BC1310_N01	CTRL	10.879	901	3816	554	0.175271	1	11.6729	3333	859	10886	6694	-1	-1	0.0254455	0	0.286	246	213	23295	30092	1742	403	0.226	56150	3.1024
CTRL#alignments.possorted.tagged_BC2239_N02	CTRL	11.345	825	3734	576	0.171505	1	7.43876	2760	1290	10886	6836	-1	-1	0.026456	0	0.276	231	207	23890	32862	2298	517	0.273	48641	4.72441
CTRL#alignments.possorted.tagged_BC1787_N02	CTRL	11.962	888	3978	600	0.182796	1	9.08434	3247	1079	10881	6555	-1	-1	0.027571	0	0.285	244	215	24235	31586	2689	504	0.233	56863	4.72891
CTRL#alignments.possorted.tagged_BC2318_N02	CTRL	12.219	833	3469	548	0.159626	1	8.16962	1480	1185	10866	8201	-1	-1	0.0252163	0	0.267	212	203	24090	31267	1172	512	0.23	57229	2.04791
CTRL#alignments.possorted.tagged_BC2223_N02	CTRL	9.803	802	3460	543	0.15933	1	11.1318	3051	895	10858	6912	-1	-1	0.0250046	0	0.265	244	215	23728	30760	1033	411	0.229	56576	1.82586
CTRL#alignments.possorted.tagged_BC2671_N04	CTRL	12.136	809	3569	617	0.1645	1	9.24363	1950	1059	10848	7839	-1	-1	0.0284384	0	0.261	222	207	24355	31629	1026	540	0.23	57759	1.77635
CTRL#alignments.possorted.tagged_BC2267_N03	CTRL	11.04	814	3421	551	0.15781	1	11.4586	2602	870	10839	7367	-1	-1	0.0254175	0	0.258	1011	212	23588	30125	1036	420	0.217	58960	1.75712
CTRL#alignments.possorted.tagged_BC2314_N03	CTRL	14.666	1148	4445	565	0.205066	1	7.51375	2632	1273	10838	6933	-1	-1	0.0260657	0	0.318	233	210	24004	30604	2608	650	0.216	60338	4.32232
CTRL#alignments.possorted.tagged_BC2247_N02	CTRL	7.958	647	2918	603	0.134768	1	7.2327	978	1315	10826	8533	-1	-1	0.0278496	0	0.225	199	195	24106	31425	1796	412	0.233	56522	3.17752
CTRL#alignments.possorted.tagged_BC2294_N02	CTRL	9.497	753	3368	573	0.155609	1	7.77697	1959	1233	10822	7630	-1	-1	0.0264738	0	0.26	218	201	23953	30686	1104	434	0.219	59272	1.8626
CTRL#alignments.possorted.tagged_BC2330_N02	CTRL	12.232	871	3690	569	0.170612	1	8.96682	3315	1085	10814	6414	-1	-1	0.0263085	0	0.264	246	216	24416	32232	1292	478	0.242	55214	2.33999
CTRL#alignments.possorted.tagged_BC2171_N02	CTRL	12.363	949	4066	649	0.188154	1	9.31996	3057	1047	10805	6701	-1	-1	0.0300324	0	0.293	245	219	23960	30689	1874	469	0.219	59327	3.15876
CTRL#alignments.possorted.tagged_BC2554_N03	CTRL	12.519	923	3995	546	0.185039	1	9.06996	2604	1072	10795	7119	-1	-1	0.0252895	0	0.299	233	210	24055	31179	480	489	0.228	57383	0.836485
CTRL#alignments.possorted.tagged_BC2535_N03	CTRL	12.863	786	3245	601	0.150357	1	10.7549	2668	918	10791	7205	-1	-1	0.0278473	0	0.245	236	208	23814	29790	1458	458	0.201	63948	2.27998
CTRL#alignments.possorted.tagged_BC2227_N02	CTRL	14.324	897	3739	544	0.17331	1	9.85211	3278	994	10787	6515	-1	-1	0.0252155	0	0.281	246	214	24087	31672	2622	447	0.239	55082	4.76018
CTRL#alignments.possorted.tagged_BC2157_N02	CTRL	12.493	858	3666	445	0.170132	1	11.2711	1900	878	10774	7996	-1	-1	0.0206516	0	0.276	223	207	23595	30556	389	444	0.228	56437	0.689264
CTRL#alignments.possorted.tagged_BC1319_N01	CTRL	14.89	970	4164	483	0.193512	1	10.184	2958	962	10759	6839	-1	-1	0.0224463	0	0.303	241	212	23184	31280	655	504	0.259	49475	1.3239
CTRL#alignments.possorted.tagged_BC1340_N01	CTRL	12.25	631	2833	546	0.131669	1	10.9268	2139	902	10758	7717	-1	-1	0.0253765	0	0.211	226	205	22986	29284	1655	350	0.215	57923	2.85724
CTRL#alignments.possorted.tagged_BC2142_N04	CTRL	11.044	686	3059	687	0.142332	1	9.89858	905	986	10746	8855	-1	-1	0.0319654	0	0.233	203	198	23030	30098	910	425	0.235	53600	1.69776
CTRL#alignments.possorted.tagged_BC2186_N02	CTRL	13.711	914	4069	606	0.18952	1	11.2967	3313	873	10735	6549	-1	-1	0.0282254	0	0.306	246	214	23861	30447	281	493	0.216	59814	0.46979
CTRL#alignments.possorted.tagged_BC1853_N02	CTRL	12.159	743	3136	588	0.146173	1	7.69992	1307	1233	10727	8187	-1	-1	0.0274075	0	0.236	208	201	23694	30763	808	455	0.23	56233	1.43688
CTRL#alignments.possorted.tagged_BC1880_N02	CTRL	16.96	925	3911	583	0.182416	1	10.4286	3190	938	10720	6592	-1	-1	0.0271922	0	0.289	248	218	23529	30332	1189	395	0.224	57078	2.08311
CTRL#alignments.possorted.tagged_BC1331_N01	CTRL	10.393	761	3334	610	0.155736	1	11.6525	3527	846	10704	6331	-1	-1	0.028494	0	0.259	251	216	23073	30516	764	423	0.244	51907	1.47186
CTRL#alignments.possorted.tagged_BC1702_N02	CTRL	11.277	803	3489	660	0.163098	1	9.95902	2788	976	10696	6932	-1	-1	0.0308527	0	0.265	238	209	23276	29838	464	496	0.22	57477	0.807279
CTRL#alignments.possorted.tagged_BC1341_N01	CTRL	10.175	817	3534	524	0.165248	1	10.4855	2958	931	10693	6804	-1	-1	0.024502	0	0.263	239	211	22985	30186	2314	431	0.239	52746	4.38706
CTRL#alignments.possorted.tagged_BC1333_N01	CTRL	10.746	814	3488	606	0.163204	1	9.46621	3148	1021	10686	6517	-1	-1	0.0283549	0	0.255	242	210	23054	29779	1537	480	0.226	55579	2.76543
CTRL#alignments.possorted.tagged_BC2383_N02	CTRL	13.224	975	3844	580	0.180064	1	9.36311	2156	1030	10674	7488	-1	-1	0.0271688	0	0.284	225	204	23476	29759	1301	468	0.211	60161	2.16253
CTRL#alignments.possorted.tagged_BC2237_N04	CTRL	12.888	781	3457	500	0.162027	1	7.21247	897	1299	10668	8472	-1	-1	0.0234346	0	0.261	198	196	22632	31802	1109	537	0.288	43938	2.52401
CTRL#alignments.possorted.tagged_BC2303_N04	CTRL	14.423	925	3485	547	0.163523	1	4.73211	94	1859	10656	8703	-1	-1	0.0256663	0	0.274	171	179	23498	29675	392	690	0.208	61002	0.642602
CTRL#alignments.possorted.tagged_BC1352_N01	CTRL	11.598	574	2562	580	0.120225	1	10.7605	2811	906	10655	6938	-1	-1	0.0272173	0	0.201	238	210	22827	28446	1579	289	0.198	62171	2.53977
CTRL#alignments.possorted.tagged_BC2549_N04	CTRL	14.216	883	3442	659	0.161809	1	7.87813	1225	1198	10636	8213	-1	-1	0.0309797	0	0.268	4556	201	23565	30711	66	507	0.233	55300	0.119349
CTRL#alignments.possorted.tagged_BC1678_N02	CTRL	15.15	811	3428	618	0.161257	1	12.1547	3272	808	10629	6549	-1	-1	0.0290714	0	0.254	252	216	23113	30829	748	392	0.25	50814	1.47204
CTRL#alignments.possorted.tagged_BC2064_N02	CTRL	14.681	949	4036	579	0.190126	1	9.67807	2530	994	10614	7090	-1	-1	0.0272753	0	0.307	234	209	23443	29818	940	467	0.214	59394	1.58265
CTRL#alignments.possorted.tagged_BC2726_N05	CTRL	16.081	1007	4131	539	0.194693	1	6.89948	807	1343	10609	8459	-1	-1	0.025403	0	0.3	199	197	23550	30716	644	567	0.233	55134	1.16806
CTRL#alignments.possorted.tagged_BC2652_N03	CTRL	12.865	955	3730	552	0.175943	1	9.27132	1789	1032	10600	7779	-1	-1	0.0260377	0	0.278	220	205	23054	29656	1594	431	0.223	56304	2.83106
CTRL#alignments.possorted.tagged_BC1534_N02	CTRL	13.333	1010	4096	582	0.19328	1	9.90123	2802	972	10596	6822	-1	-1	0.0274632	0	0.308	242	217	22640	29076	1022	432	0.221	55579	1.83882
CTRL#alignments.possorted.tagged_BC2257_N02	CTRL	14.779	1015	4131	632	0.19495	1	9.39745	2912	1019	10595	6664	-1	-1	0.0298254	0	0.297	240	211	23391	29412	4083	481	0.205	61656	6.62223
CTRL#alignments.possorted.tagged_BC1364_N01	CTRL	14.614	738	3285	536	0.155172	1	10.2129	2443	944	10585	7198	-1	-1	0.0253188	0	0.245	1250	211	22680	28463	1994	345	0.203	60196	3.31251
CTRL#alignments.possorted.tagged_BC1351_N01	CTRL	9.961	659	3033	538	0.143431	1	12.9485	3471	758	10573	6344	-1	-1	0.0254422	0	0.238	254	218	22837	28698	1086	401	0.204	60326	1.80022
CTRL#alignments.possorted.tagged_BC2431_N03	CTRL	14.835	884	3549	592	0.167976	1	8.40695	1810	1123	10564	7631	-1	-1	0.0280197	0	0.278	217	202	22930	31049	1133	505	0.261	48492	2.33647
CTRL#alignments.possorted.tagged_BC1374_N01	CTRL	13.39	852	3670	556	0.173769	1	9.87539	2765	971	10560	6824	-1	-1	0.0263258	0	0.285	240	213	22512	28250	2407	448	0.203	59766	4.02737
CTRL#alignments.possorted.tagged_BC2027_N02	CTRL	12.18	898	3767	555	0.178446	1	12.1608	3269	802	10555	6484	-1	-1	0.0262909	0	0.286	251	216	22547	29634	1149	429	0.239	51625	2.22567
CTRL#alignments.possorted.tagged_BC1365_N01	CTRL	13.691	885	3630	555	0.171989	1	11.6535	3537	834	10553	6182	-1	-1	0.0262958	0	0.28	251	218	22667	30117	692	363	0.247	50356	1.37422
CTRL#alignments.possorted.tagged_BC2160_N02	CTRL	7.88	768	3389	602	0.160616	1	7.96347	909	1177	10550	8464	-1	-1	0.0285308	0	0.273	202	198	22716	29409	1498	402	0.228	54383	2.75454
CTRL#alignments.possorted.tagged_BC2752_N05	CTRL	15.025	865	3512	735	0.166682	1	7.17935	780	1288	10535	8467	-1	-1	0.0348837	0	0.267	196	194	23828	30960	1677	642	0.23	56425	2.97209
CTRL#alignments.possorted.tagged_BC2039_N02	CTRL	12.661	812	3367	487	0.160272	1	9.89627	2803	964	10504	6737	-1	-1	0.0231816	0	0.261	238	213	23173	30405	765	464	0.238	53317	1.43481
CTRL#alignments.possorted.tagged_BC1397_N02	CTRL	8.692	654	2828	563	0.134769	1	9.4398	2091	1005	10492	7396	-1	-1	0.02683	0	0.222	227	208	21788	28540	1940	333	0.237	50373	3.85127
CTRL#alignments.possorted.tagged_BC2328_N03	CTRL	12.404	783	3418	570	0.163104	1	9.54125	2202	994	10478	7282	-1	-1	0.0271998	0	0.261	228	207	22579	29147	1026	444	0.225	54541	1.88115
CTRL#alignments.possorted.tagged_BC1399_N01	CTRL	10.045	629	3032	594	0.144878	1	13.0645	3547	744	10464	6173	-1	-1	0.028383	0	0.238	255	219	22328	28453	2172	319	0.215	56217	3.8636
CTRL#alignments.possorted.tagged_BC1391_N01	CTRL	7.366	491	2484	553	0.118818	1	13.5382	3997	719	10453	5737	-1	-1	0.0264517	0	0.211	259	222	22382	27869	957	274	0.197	61143	1.56518
CTRL#alignments.possorted.tagged_BC2471_N03	CTRL	14.574	920	3864	511	0.184951	1	10.8705	3019	880	10446	6547	-1	-1	0.0244591	0	0.301	246	216	23024	29706	499	475	0.225	55706	0.895774
CTRL#alignments.possorted.tagged_BC1388_N01	CTRL	12.687	724	3018	550	0.144471	1	13.0013	2929	746	10445	6770	-1	-1	0.0263284	0	0.243	245	213	22393	28678	2100	375	0.219	55471	3.78576
CTRL#alignments.possorted.tagged_BC1381_N01	CTRL	11.982	950	4093	570	0.195987	1	10.2159	3332	931	10442	6179	-1	-1	0.0272936	0	0.301	249	218	22461	30124	3688	494	0.254	48673	7.5771
CTRL#alignments.possorted.tagged_BC2287_N02	CTRL	12.177	824	3360	578	0.161043	1	11.8157	2961	814	10432	6657	-1	-1	0.0277032	0	0.257	246	215	23168	29674	3248	436	0.219	57369	5.66159
CTRL#alignments.possorted.tagged_BC2564_N03	CTRL	11.043	619	2650	626	0.127074	1	9.40619	900	1002	10427	8525	-1	-1	0.0300182	0	0.21	204	200	23156	29142	1125	484	0.205	60848	1.84887
CTRL#alignments.possorted.tagged_BC2699_N04	CTRL	17.61	916	3532	458	0.169384	1	7.3743	1719	1245	10426	7462	-1	-1	0.0219643	0	0.28	213	200	23545	30748	873	501	0.234	54919	1.58961
CTRL#alignments.possorted.tagged_BC1386_N01	CTRL	12.451	786	3223	602	0.154714	1	11.1399	3198	858	10416	6360	-1	-1	0.0288978	0	0.255	250	218	22400	28929	914	398	0.226	54033	1.69156
CTRL#alignments.possorted.tagged_BC2079_N02	CTRL	10.311	755	3272	627	0.157187	1	8.7362	2064	1069	10408	7275	-1	-1	0.0301211	0	0.263	225	208	22368	29745	2110	405	0.248	49578	4.25592
CTRL#alignments.possorted.tagged_BC2183_N02	CTRL	10.566	747	3499	594	0.168189	1	12.2005	3494	788	10402	6120	-1	-1	0.0285522	0	0.265	254	219	22470	30540	1618	501	0.264	47082	3.43656
CTRL#alignments.possorted.tagged_BC1409_N01	CTRL	11.843	927	3817	506	0.18351	1	11.6061	3747	825	10400	5828	-1	-1	0.0243269	0	0.299	255	218	22232	29116	374	400	0.236	51428	0.72723
CTRL#alignments.possorted.tagged_BC2634_N03	CTRL	12.521	841	3675	633	0.176802	1	9.34129	2713	1005	10393	6675	-1	-1	0.0304532	0	0.285	239	212	23230	29958	1268	448	0.225	56285	2.25282
CTRL#alignments.possorted.tagged_BC2561_N03	CTRL	14.307	932	3646	517	0.175423	1	9.6694	2427	974	10392	6991	-1	-1	0.0248749	0	0.283	233	209	22457	30619	2435	449	0.267	46694	5.2148
CTRL#alignments.possorted.tagged_BC1797_N02	CTRL	14.155	915	3740	619	0.180137	1	8.915	2734	1047	10381	6600	-1	-1	0.0298141	0	0.288	238	212	22733	29102	1292	513	0.219	56385	2.29139
CTRL#alignments.possorted.tagged_BC2627_N04	CTRL	16.495	833	3623	600	0.174501	1	7.95686	1490	1159	10381	7732	-1	-1	0.028899	0	0.283	815	202	22128	30636	1335	635	0.278	44387	3.00764
CTRL#alignments.possorted.tagged_BC2659_N03	CTRL	14.743	953	3762	599	0.181214	1	10.0661	2215	938	10380	7227	-1	-1	0.0288536	0	0.298	229	207	23220	29280	523	497	0.207	60596	0.863093
CTRL#alignments.possorted.tagged_BC1434_N01	CTRL	9.807	733	3359	476	0.161926	1	14.1637	3774	684	10372	5914	-1	-1	0.0229464	0	0.267	260	222	21939	27847	312	298	0.212	55974	0.557402
CTRL#alignments.possorted.tagged_BC2004_N03	CTRL	13.044	830	3392	587	0.163928	1	11.5711	2639	823	10346	6884	-1	-1	0.0283685	0	0.27	3081	212	22349	28419	349	381	0.214	56672	0.615824
CTRL#alignments.possorted.tagged_BC2301_N02	CTRL	16.704	852	3698	599	0.178734	1	9.2833	2678	1006	10345	6661	-1	-1	0.0289512	0	0.284	3766	211	22992	29091	2151	472	0.21	59299	3.62738
CTRL#alignments.possorted.tagged_BC1376_N01	CTRL	13.169	685	3184	639	0.153906	1	9.68595	2942	968	10344	6434	-1	-1	0.0308875	0	0.251	286	215	22482	28801	743	390	0.219	55636	1.33547
CTRL#alignments.possorted.tagged_BC2006_N02	CTRL	13.026	967	3731	537	0.180871	1	8.64827	3145	1069	10314	6100	-1	-1	0.0260326	0	0.297	245	215	23077	30281	2421	535	0.238	53086	4.56052
CTRL#alignments.possorted.tagged_BC1420_N01	CTRL	8.692	575	2533	547	0.122866	1	15.2587	3555	634	10308	6119	-1	-1	0.0265328	0	0.209	255	217	22091	27620	809	354	0.2	59436	1.36113
CTRL#alignments.possorted.tagged_BC2718_N04	CTRL	14.111	905	3831	532	0.185827	1	9.69295	2418	964	10308	6926	-1	-1	0.0258052	0	0.296	232	211	23132	29828	663	421	0.224	56069	1.18247
CTRL#alignments.possorted.tagged_BC2335_N02	CTRL	11.016	840	3646	533	0.176973	1	10.0883	2617	929	10301	6755	-1	-1	0.0258713	0	0.278	236	209	22669	28936	1124	464	0.217	56761	1.98023
CTRL#alignments.possorted.tagged_BC2268_N03	CTRL	10.176	704	3014	503	0.146368	1	10.0354	1408	933	10296	7955	-1	-1	0.024427	0	0.237	212	201	22328	28564	2798	429	0.218	55504	5.04108
CTRL#alignments.possorted.tagged_BC2416_N03	CTRL	15.029	888	3873	549	0.188083	1	9.17391	2118	1012	10296	7166	-1	-1	0.0266608	0	0.3	226	207	22093	29467	628	516	0.25	48578	1.29277
CTRL#alignments.possorted.tagged_BC2520_N03	CTRL	13.45	883	3708	507	0.180087	1	11.663	2908	813	10295	6574	-1	-1	0.0246236	0	0.297	245	215	23095	29833	533	491	0.226	55672	0.957393
CTRL#alignments.possorted.tagged_BC1428_N01	CTRL	12.856	844	3473	534	0.16869	1	8.09364	1806	1132	10294	7356	-1	-1	0.0259374	0	0.263	3508	207	21999	28965	3486	413	0.24	50118	6.95558
CTRL#alignments.possorted.tagged_BC2675_N04	CTRL	15.449	944	3630	514	0.176419	1	7.17156	1439	1259	10288	7590	-1	-1	0.0249806	0	0.28	209	200	21973	30908	708	521	0.289	42564	1.66338
CTRL#alignments.possorted.tagged_BC2721_N05	CTRL	11.665	701	3139	588	0.152586	1	7.97557	1440	1146	10286	7700	-1	-1	0.0285825	0	0.247	210	202	22534	30756	3966	535	0.267	46736	8.48596
CTRL#alignments.possorted.tagged_BC2717_N04	CTRL	12.488	782	3285	473	0.159745	1	7.21902	770	1251	10282	8261	-1	-1	0.0230014	0	0.255	3070	197	22528	30102	242	511	0.252	49296	0.490912
CTRL#alignments.possorted.tagged_BC1441_N01	CTRL	15.007	773	3328	588	0.161899	1	12.6858	3733	751	10278	5794	-1	-1	0.0286048	0	0.275	261	224	21874	28311	664	361	0.227	52412	1.26689
CTRL#alignments.possorted.tagged_BC2499_N03	CTRL	13.662	959	3996	580	0.19449	1	8.45948	1808	1086	10273	7379	-1	-1	0.0282293	0	0.302	1860	207	22572	29167	926	504	0.226	54356	1.70358
CTRL#alignments.possorted.tagged_BC2612_N04	CTRL	11.674	902	3782	511	0.184093	1	7.46826	2008	1213	10272	7051	-1	-1	0.0248734	0	0.291	224	211	22702	29554	1501	469	0.232	53448	2.80834
CTRL#alignments.possorted.tagged_BC1417_N01	CTRL	12.027	826	3553	621	0.17298	1	10.8728	2837	865	10270	6568	-1	-1	0.0302337	0	0.277	243	214	22109	28812	1060	347	0.233	51891	2.04274
CTRL#alignments.possorted.tagged_BC1401_N01	CTRL	11.645	641	3154	621	0.153599	1	11.355	3436	831	10267	6000	-1	-1	0.0302425	0	0.245	254	220	22308	29744	3044	403	0.25	49094	6.20035
CTRL#alignments.possorted.tagged_BC1439_N01	CTRL	11.794	810	3429	593	0.166991	1	10.3573	2189	904	10267	7174	-1	-1	0.0288789	0	0.272	231	209	21908	28306	1040	387	0.226	52774	1.97067
CTRL#alignments.possorted.tagged_BC2590_N03	CTRL	14.669	926	3988	546	0.194252	1	8.72064	2462	1056	10265	6747	-1	-1	0.0265952	0	0.295	234	211	23004	29758	792	558	0.227	55208	1.43457
CTRL#alignments.possorted.tagged_BC1429_N01	CTRL	11.745	860	3751	597	0.183315	1	12.6413	3378	750	10231	6103	-1	-1	0.029176	0	0.299	254	219	21995	28076	250	413	0.217	55071	0.453959
CTRL#alignments.possorted.tagged_BC1431_N01	CTRL	12.899	938	4013	482	0.196292	1	9.54902	3078	969	10222	6175	-1	-1	0.0235766	0	0.312	244	212	21969	28945	1004	432	0.241	49954	2.00985
CTRL#alignments.possorted.tagged_BC2658_N04	CTRL	11.622	898	3886	484	0.19008	1	7.97454	1390	1139	10222	7693	-1	-1	0.0236744	0	0.307	209	199	22798	29450	623	508	0.226	54952	1.13372
CTRL#alignments.possorted.tagged_BC2598_N03	CTRL	13.8	892	3802	514	0.18619	1	6.79985	885	1309	10210	8016	-1	-1	0.0251714	0	0.304	2536	196	21942	30016	1096	482	0.269	45261	2.42151
CTRL#alignments.possorted.tagged_BC2484_N03	CTRL	12.07	768	2931	562	0.143691	1	8.22152	1492	1106	10199	7601	-1	-1	0.0275517	0	0.25	210	198	21994	28964	1093	458	0.241	50079	2.18255
CTRL#alignments.possorted.tagged_BC2569_N03	CTRL	13.977	847	3556	549	0.174416	1	5.88784	615	1480	10194	8099	-1	-1	0.0269276	0	0.287	268	192	23181	30085	1326	614	0.229	55082	2.40732
CTRL#alignments.possorted.tagged_BC2498_N03	CTRL	13.043	909	3732	655	0.183121	1	10.0881	2715	919	10190	6556	-1	-1	0.0321394	0	0.296	239	213	22146	28981	1221	466	0.236	51344	2.37808
CTRL#alignments.possorted.tagged_BC1449_N01	CTRL	9.901	665	2920	580	0.143306	1	12.6752	2871	745	10188	6572	-1	-1	0.0284649	0	0.233	244	212	21748	28166	4550	417	0.228	52008	8.74865
CTRL#alignments.possorted.tagged_BC2205_N02	CTRL	12.434	810	3530	567	0.173584	1	14.7888	3155	644	10168	6369	-1	-1	0.0278816	0	0.285	253	218	21645	28185	413	365	0.232	50922	0.811044
CTRL#alignments.possorted.tagged_BC2244_N03	CTRL	11.868	875	3778	578	0.18598	1	8.66413	2048	1051	10157	7058	-1	-1	0.0284533	0	0.298	224	205	22370	28943	1189	508	0.227	53657	2.21593
CTRL#alignments.possorted.tagged_BC1622_N02	CTRL	11.835	765	3336	620	0.164708	1	10.6536	2367	869	10127	6891	-1	-1	0.0306112	0	0.256	234	208	21834	28319	2586	425	0.229	51980	4.97499
CTRL#alignments.possorted.tagged_BC2099_N02	CTRL	13.326	747	3325	555	0.164376	1	7.55668	2648	1182	10114	6284	-1	-1	0.0274372	0	0.264	232	205	22488	28646	2325	478	0.215	56692	4.10111
CTRL#alignments.possorted.tagged_BC2423_N02	CTRL	11.708	745	3403	559	0.168315	1	9.37885	2906	974	10109	6229	-1	-1	0.0276486	0	0.265	244	216	22673	29425	2348	498	0.229	53879	4.35791
CTRL#alignments.possorted.tagged_BC1877_N02	CTRL	16.988	978	3974	644	0.196791	1	8.02324	1809	1119	10097	7169	-1	-1	0.0318907	0	0.308	219	205	22116	28468	1764	532	0.223	53901	3.27267
CTRL#alignments.possorted.tagged_BC2630_N03	CTRL	14.307	867	3476	569	0.172147	1	9.47303	2268	964	10096	6864	-1	-1	0.0281795	0	0.267	231	207	21938	29240	1080	461	0.25	48327	2.23478
CTRL#alignments.possorted.tagged_BC1440_N01	CTRL	12.818	958	3924	539	0.194431	1	8.86413	2395	1023	10091	6673	-1	-1	0.026707	0	0.298	233	208	21884	27464	1934	435	0.203	58083	3.32972
CTRL#alignments.possorted.tagged_BC1698_N02	CTRL	14.906	956	3874	495	0.191972	1	6.441	639	1356	10090	8095	-1	-1	0.0245292	0	0.313	192	192	22034	28612	3774	551	0.23	52270	7.2202
CTRL#alignments.possorted.tagged_BC2432_N02	CTRL	9.837	765	3224	540	0.159937	1	8.53548	2041	1057	10079	6981	-1	-1	0.0267884	0	0.263	227	209	22228	28786	939	446	0.228	53165	1.7662
CTRL#alignments.possorted.tagged_BC2525_N03	CTRL	14.231	963	3935	538	0.195674	1	8.76214	1927	1030	10055	7098	-1	-1	0.0267529	0	0.309	221	203	22454	29210	2119	600	0.231	52979	3.9997
CTRL#alignments.possorted.tagged_BC2185_N02	CTRL	13.196	873	3729	582	0.185467	1	7.65891	2768	1161	10053	6124	-1	-1	0.0289466	0	0.298	235	209	22593	29456	1958	472	0.233	52956	3.69741
CTRL#alignments.possorted.tagged_BC1452_N01	CTRL	13.966	804	3637	529	0.181017	1	10.3643	3065	884	10046	6097	-1	-1	0.0263289	0	0.286	247	216	21738	28690	2742	390	0.242	49191	5.57419
CTRL#alignments.possorted.tagged_BC1467_N01	CTRL	12.325	778	3336	577	0.166086	1	12.7199	3258	732	10043	6053	-1	-1	0.0287265	0	0.27	252	219	21567	27873	727	382	0.226	51909	1.40053
CTRL#alignments.possorted.tagged_BC1668_N02	CTRL	11.574	754	3291	587	0.163992	1	12.1163	2692	765	10034	6577	-1	-1	0.0292505	0	0.263	242	213	21701	27323	773	376	0.206	56935	1.35769
CTRL#alignments.possorted.tagged_BC2632_N03	CTRL	18.495	962	3640	534	0.181456	1	8.61649	2467	1043	10030	6520	-1	-1	0.0266201	0	0.289	234	209	22392	28854	739	525	0.224	54392	1.35866
CTRL#alignments.possorted.tagged_BC2638_N03	CTRL	17.932	978	3884	542	0.193774	1	7.05627	1164	1244	10022	7614	-1	-1	0.0270405	0	0.302	204	197	22207	28225	641	473	0.213	56402	1.13648
CTRL#alignments.possorted.tagged_BC1479_N01	CTRL	9.369	634	2803	571	0.139912	1	14.1543	3717	661	10017	5639	-1	-1	0.0285015	0	0.237	258	218	21463	26771	1928	294	0.198	58255	3.30959
CTRL#alignments.possorted.tagged_BC1454_N01	CTRL	13.16	751	3257	589	0.162655	1	8.21915	3019	1086	10012	5907	-1	-1	0.0294147	0	0.268	240	210	21731	27704	1812	465	0.216	54637	3.31643
CTRL#alignments.possorted.tagged_BC2367_N02	CTRL	14.083	889	3786	550	0.189073	1	8.64547	3059	1038	10012	5915	-1	-1	0.027467	0	0.302	249	221	21649	28626	1543	445	0.244	48735	3.1661
CTRL#alignments.possorted.tagged_BC1488_N01	CTRL	11.026	774	3327	408	0.166184	1	12.1193	3312	763	10010	5935	-1	-1	0.0203796	0	0.275	251	215	21371	27389	60	326	0.22	52816	0.113602
CTRL#alignments.possorted.tagged_BC2730_N04	CTRL	14.13	842	3238	563	0.161835	1	9.68803	1196	936	10004	7872	-1	-1	0.0281387	0	0.261	218	200	21324	28559	1896	466	0.253	46379	4.08806
CTRL#alignments.possorted.tagged_BC1475_N01	CTRL	16.284	921	3848	525	0.1924	1	10.0742	3131	903	10000	5966	-1	-1	0.02625	0	0.308	250	218	21489	27720	1050	361	0.225	52024	2.0183
CTRL#alignments.possorted.tagged_BC2738_N05	CTRL	10.388	682	2791	540	0.139606	1	8.05435	569	1104	9996	8323	-1	-1	0.0270108	0	0.234	3311	196	21720	29010	945	532	0.251	47581	1.98609
CTRL#alignments.possorted.tagged_BC2769_N05	CTRL	17.102	950	3754	575	0.187813	1	7.29378	1479	1205	9994	7310	-1	-1	0.0287673	0	0.298	212	203	21506	29637	592	559	0.274	43600	1.3578
CTRL#alignments.possorted.tagged_BC1474_N01	CTRL	11.313	697	3063	509	0.153288	1	11.3346	3214	810	9991	5967	-1	-1	0.0254729	0	0.247	250	217	21503	27081	1872	354	0.206	56362	3.32139
CTRL#alignments.possorted.tagged_BC2454_N02	CTRL	13.554	794	3288	620	0.164581	1	10.7795	3201	848	9989	5940	-1	-1	0.0310341	0	0.271	250	218	22169	28671	1252	409	0.227	53243	2.35148
CTRL#alignments.possorted.tagged_BC2339_N02	CTRL	10.349	763	3276	590	0.164211	1	8.647	1441	1034	9975	7500	-1	-1	0.0295739	0	0.266	214	203	22021	28291	1070	471	0.222	53999	1.98152
CTRL#alignments.possorted.tagged_BC1502_N01	CTRL	11.759	772	3316	588	0.166232	1	9.09514	1382	988	9974	7604	-1	-1	0.0294766	0	0.266	211	200	21296	27979	3757	443	0.239	48814	7.69656
CTRL#alignments.possorted.tagged_BC2651_N03	CTRL	13.614	825	3456	493	0.173494	1	9.12195	1932	984	9960	7044	-1	-1	0.024749	0	0.277	223	206	22500	29434	1199	477	0.236	52218	2.29614
CTRL#alignments.possorted.tagged_BC2369_N02	CTRL	12.631	657	2657	543	0.133518	1	8.91036	1900	1004	9950	7046	-1	-1	0.0272864	0	0.226	222	204	21992	27800	1205	390	0.209	56901	2.11771
CTRL#alignments.possorted.tagged_BC1505_N01	CTRL	15.735	882	3538	576	0.177986	1	9.1834	2511	976	9939	6452	-1	-1	0.0289768	0	0.281	236	210	21267	27878	396	458	0.237	49064	0.807109
CTRL#alignments.possorted.tagged_BC1462_N01	CTRL	14.442	846	3457	574	0.174139	1	7.78407	2256	1130	9926	6540	-1	-1	0.028914	0	0.284	227	205	21634	28236	1546	487	0.234	50548	3.05848
CTRL#alignments.possorted.tagged_BC2562_N04	CTRL	12.9	899	3593	643	0.181008	1	9.02525	1784	990	9925	7151	-1	-1	0.0323929	0	0.295	220	204	21966	28600	1930	444	0.232	51693	3.73358
CTRL#alignments.possorted.tagged_BC1529_N01	CTRL	9.963	644	2822	436	0.14254	1	8.50913	1071	1041	9899	7787	-1	-1	0.0220224	0	0.238	207	200	21112	27256	776	308	0.225	50981	1.52214
CTRL#alignments.possorted.tagged_BC2309_N02	CTRL	12.573	654	2932	572	0.148096	1	9.9745	2470	902	9899	6527	-1	-1	0.0288918	0	0.249	235	212	21889	27916	1556	418	0.216	54966	2.83084
CTRL#alignments.possorted.tagged_BC2494_N03	CTRL	16.15	995	3860	550	0.194989	1	9.13101	2484	977	9898	6437	-1	-1	0.0277834	0	0.315	238	213	21778	27888	492	442	0.219	53963	0.911736
CTRL#alignments.possorted.tagged_BC2558_N03	CTRL	16.84	961	3779	604	0.191013	1	8.97177	2702	992	9892	6198	-1	-1	0.0305297	0	0.305	241	214	22132	28936	953	501	0.235	51450	1.85228
CTRL#alignments.possorted.tagged_BC2204_N02	CTRL	12.978	852	3633	596	0.183708	1	9.62084	2783	931	9888	6174	-1	-1	0.0301375	0	0.291	242	212	22000	28639	1993	509	0.232	51801	3.84742
CTRL#alignments.possorted.tagged_BC1523_N01	CTRL	15.122	1008	3995	573	0.202176	1	8.88989	2332	999	9880	6549	-1	-1	0.028998	0	0.306	233	209	21153	27188	3178	488	0.222	51797	6.13549
CTRL#alignments.possorted.tagged_BC2242_N03	CTRL	13.771	911	3674	523	0.186025	1	9.4719	2394	943	9875	6538	-1	-1	0.026481	0	0.294	234	209	21814	28640	1369	554	0.238	50099	2.73259
CTRL#alignments.possorted.tagged_BC2438_N02	CTRL	14.165	794	3270	608	0.16567	1	6.73433	629	1276	9869	7964	-1	-1	0.0308035	0	0.259	194	194	21962	28271	1779	515	0.223	53519	3.32405
[truncated: 2,145 more rows]
