# Supplementary material for: scATAC-Seq reveals heterogeneity associated with spermatogonial differentiation in cultured male germline stem cells
Source: Sci Rep. 2022 Dec 12;12:21482. doi: 10.1038/s41598-022-25729-7 (PMC9744833; doi:10.1038/s41598-022-25729-7)
Supplement: Supplementary file 3 — Supplementary Information 3. [file 41598_2022_25729_MOESM3_ESM.xlsx]

## Sheet: Pseudobulk marker peaks
seqnames	idx	start	end	Log2FC	FDR	MeanDiff
53586	chr2	1939	30779127	30779627	1.10986	1.54195e-09	0.248967
3334	chr1	3334	90404916	90405416	1.75067	4.51977e-08	0.107295
85675	chr6	1169	34919954	34920454	2.26684	6.48606e-08	0.0720873
10385	chr10	3089	78353003	78353503	0.841722	0.000169769	0.107837
15364	chr11	2001	57684206	57684706	1.57041	0.000237099	0.055751
90257	chr6	5751	143520970	143521470	1.29017	0.00102433	0.103485
79220	chr5	2455	73074412	73074912	1.23511	0.00134602	0.115274
75917	chr4	7021	149568628	149569128	-1.7036	0.00150067	-0.0475679
18152	chr11	4789	101119767	101120267	-0.440346	0.00228273	-0.142123
18331	chr11	4968	102467020	102467520	-0.609496	0.00228273	-0.108752
27370	chr13	2789	62964646	62965146	-0.564641	0.00245874	-0.157566
58245	chr2	6598	106844853	106845353	1.08309	0.00390161	0.0972696
109668	chr9	5316	121797701	121798201	-0.681197	0.00390161	-0.0948397
16999	chr11	3636	84525791	84526291	-0.674199	0.00436025	-0.0744365
17966	chr11	4603	98775142	98775642	-0.744115	0.00436025	-0.0996858
61745	chr2	10098	167765078	167765578	-1.02276	0.00436025	-0.0709653
31251	chr14	1745	55823910	55824410	-0.806244	0.00518031	-0.0988536
69878	chr4	982	33189132	33189632	-0.704924	0.00518031	-0.106571
46607	chr18	293	12973751	12974251	-0.393915	0.00535134	-0.101476
104019	chr8	5777	123235470	123235970	-0.746354	0.00573024	-0.0785556
61410	chr2	9763	164911114	164911614	-0.563228	0.00604523	-0.127161
74083	chr4	5187	129189629	129190129	-0.636683	0.0061651	-0.134338
51470	chr19	2195	57008171	57008671	-1.02024	0.00637024	-0.077103
18026	chr11	4663	99229973	99230473	-0.933551	0.00640454	-0.07934
7861	chr10	565	18329451	18329951	-0.694147	0.00665315	-0.0684462
59513	chr2	7866	132815867	132816367	-0.414126	0.00670753	-0.149625
70915	chr4	2019	56685132	56685632	-0.894293	0.00670753	-0.0837856
106714	chr9	2362	56795749	56796249	-0.691941	0.00670753	-0.0715862
76059	chr4	7163	150692540	150693040	-1.36962	0.00683769	-0.0486385
51157	chr19	1882	47014896	47015396	-1.21441	0.00820064	-0.0703916
79949	chr5	3184	93101220	93101720	1.65085	0.00820064	0.0390594
82087	chr5	5322	123344190	123344690	-1.13615	0.00820064	-0.0774936
85674	chr6	1168	34919352	34919852	1.292	0.00820064	0.0469371
90431	chr6	5925	146685806	146686306	-0.944408	0.00820064	-0.0649297
101877	chr8	3635	84822611	84823111	-1.28714	0.00820064	-0.0508057
31933	chr14	2427	72294533	72295033	1.37033	0.0083719	0.0576331
17969	chr11	4606	98783260	98783760	-0.512298	0.0101938	-0.0871489
9506	chr10	2210	61880511	61881011	1.07356	0.0103455	0.0816991
15583	chr11	2220	60416977	60417477	-0.461397	0.0103455	-0.117043
18432	chr11	5069	103412026	103412526	-0.816828	0.0103455	-0.0535222
99365	chr8	1123	27057485	27057985	1.14872	0.0108188	0.0663713
19413	chr11	6050	117932102	117932602	-0.7669	0.0122382	-0.0671686
83528	chr5	6763	142367097	142367597	-0.51501	0.0125578	-0.0884104
18214	chr11	4851	101639785	101640285	-1.44941	0.0130983	-0.0390056
99366	chr8	1124	27058075	27058575	0.748203	0.0130983	0.112769
6780	chr1	6780	183345280	183345780	-0.508834	0.0132463	-0.0682275
35394	chr15	1802	76477096	76477596	-0.445257	0.0142129	-0.107455
74614	chr4	5718	134128568	134129068	-0.526245	0.0142129	-0.115013
59377	chr2	7730	130839645	130840145	-0.59415	0.0143973	-0.113324
31810	chr14	2304	69706432	69706932	-1.27807	0.0148752	-0.0467431
15330	chr11	1967	55518988	55519488	-1.02218	0.0155632	-0.0615167
35438	chr15	1846	76710334	76710834	-0.528408	0.0155632	-0.0904736
18714	chr11	5351	109113897	109114397	-0.939857	0.015746	-0.055442
61063	chr2	9416	160367772	160368272	-0.581506	0.015746	-0.0833219
106511	chr9	2159	52167978	52168478	-0.671845	0.0163497	-0.0779162
27013	chr13	2432	56702705	56703205	-0.816563	0.016369	-0.0797936
32056	chr14	2550	75863630	75864130	0.847046	0.016369	0.0490132
106389	chr9	2037	48860427	48860927	-0.803333	0.0172106	-0.0539774
13932	chr11	569	12997497	12997997	1.09393	0.0176262	0.0607958
104064	chr8	5822	123812244	123812744	-1.88722	0.0176262	-0.0433372
82440	chr5	5675	129063238	129063738	-1.10291	0.0185657	-0.0469689
17728	chr11	4365	96916346	96916846	-0.388522	0.0193658	-0.123549
10087	chr10	2791	74948771	74949271	1.2166	0.0195778	0.0516046
82210	chr5	5445	125184747	125185247	-0.693288	0.0195778	-0.058663
6150	chr1	6150	170644189	170644689	-0.462912	0.0196735	-0.0771364
17892	chr11	4529	98020170	98020670	-0.91584	0.0196735	-0.0527806
99906	chr8	1664	45063468	45063968	1.20223	0.0196735	0.0556857
50946	chr19	1671	44487219	44487719	-0.582383	0.0218083	-0.0803955
95972	chr7	5425	97082082	97082582	-1.06437	0.0223154	-0.0649558
17809	chr11	4446	97531634	97532134	-0.894292	0.0225936	-0.071768
48729	chr18	2415	76171550	76172050	1.01689	0.0229835	0.0787472
74196	chr4	5300	130066781	130067281	-0.632095	0.0229835	-0.0758199
107327	chr9	2975	67043670	67044170	-0.559005	0.0229835	-0.0969568
83499	chr5	6734	141241035	141241535	-0.568829	0.0236088	-0.0905755
96856	chr7	6309	116307237	116307737	-0.694784	0.0236088	-0.0753126
104121	chr8	5879	124721232	124721732	-1.14923	0.0236088	-0.0527068
51510	chr19	2235	57461651	57462151	-0.575605	0.0241667	-0.0495302
16929	chr11	3566	82914920	82915420	-0.992655	0.0243561	-0.0611816
63045	chr2	11398	181159744	181160244	-0.828149	0.0263203	-0.059317
15498	chr11	2135	59307493	59307993	-1.0339	0.0273379	-0.0375314
15911	chr11	2548	68961134	68961634	-1.00743	0.0273379	-0.027425
18346	chr11	4983	102611234	102611734	-0.814561	0.0273379	-0.0674977
76521	chr4	7625	154825699	154826199	-0.898475	0.0273379	-0.0836679
80972	chr5	4207	112412715	112413215	-1.22689	0.0273379	-0.0401968
97377	chr7	6830	127876618	127877118	-0.570605	0.0273379	-0.0864792
103632	chr8	5390	120334801	120335301	-0.661202	0.0273379	-0.0492418
103756	chr8	5514	121113239	121113739	-0.753034	0.0273379	-0.0906395
59519	chr2	7872	132879220	132879720	-0.521519	0.0274042	-0.0745416
66763	chr3	3626	98013193	98013693	-0.535662	0.0275482	-0.107034
16221	chr11	2858	70764215	70764715	-0.652555	0.0282222	-0.091003
29724	chr14	218	16574752	16575252	0.838813	0.0282222	0.0593682
58019	chr2	6372	102945103	102945603	-0.981923	0.0282222	-0.0518565
79954	chr5	3189	93152309	93152809	-1.1088	0.0294362	-0.044429
17244	chr11	3881	88494727	88495227	-1.37807	0.0294617	-0.031453
48238	chr18	1924	64266410	64266910	-0.862894	0.0294908	-0.0692968
36924	chr15	3332	99391923	99392423	-1.08631	0.0297386	-0.0404809
15588	chr11	2225	60478178	60478678	-0.796165	0.0299174	-0.0649948
16729	chr11	3366	78194768	78195268	-0.579548	0.0299174	-0.0884299
17015	chr11	3652	84794421	84794921	-0.692244	0.0299174	-0.0456024
51618	chr19	2343	59943492	59943992	-0.708563	0.0299174	-0.073635
53820	chr2	2173	32343019	32343519	-0.947193	0.0299174	-0.0545914
56786	chr2	5139	84798705	84799205	0.634786	0.0299174	0.083327
57858	chr2	6211	99464873	99465373	1.28303	0.0299174	0.0563398
59385	chr2	7738	131041200	131041700	-0.754092	0.0299174	-0.0767187
81968	chr5	5203	122372090	122372590	-0.375089	0.0299174	-0.10398
82780	chr5	6015	135073739	135074239	-0.57879	0.0299174	-0.0483936
84359	chr5	7594	149677973	149678473	-0.947216	0.0299174	-0.0772507
95089	chr7	4542	68370682	68371182	-0.945566	0.0299174	-0.0518578
101731	chr8	3489	83998145	83998645	-1.21998	0.0299174	-0.033001
70503	chr4	1607	45826625	45827125	-0.848178	0.0300384	-0.0421242
72959	chr4	4063	116004027	116004527	-1.08106	0.0300384	-0.0594999
82426	chr5	5661	128971273	128971773	-0.748065	0.0300384	-0.0598422
53081	chr2	1434	26910396	26910896	-0.330469	0.0303481	-0.107261
59189	chr2	7542	127792266	127792766	-0.441645	0.0303481	-0.0781278
73128	chr4	4232	117484628	117485128	-0.552405	0.0303481	-0.0897055
74845	chr4	5949	135987046	135987546	-0.760299	0.0303481	-0.0656615
36121	chr15	2529	85131831	85132331	-0.695122	0.0309118	-0.0908523
50890	chr19	1615	43674915	43675415	-0.308969	0.0309118	-0.0837186
63814	chr3	677	23608212	23608712	1.77182	0.0309118	0.0524486
45822	chr17	4850	84148776	84149276	-0.438545	0.0310737	-0.0508928
49522	chr19	247	5456680	5457180	-0.837342	0.0310737	-0.0510316
41462	chr17	490	14200080	14200580	1.3138	0.0312675	0.0399787
60719	chr2	9072	155819048	155819548	-0.304082	0.0312675	-0.122807
19049	chr11	5686	115083535	115084035	-0.903545	0.0317933	-0.0463448
21755	chr12	1997	65382750	65383250	1.25987	0.0324467	0.0540591
30363	chr14	857	34662222	34662722	1.30548	0.0324467	0.0547626
59254	chr2	7607	129039012	129039512	-0.721364	0.0324467	-0.0657296
59657	chr2	8010	138502084	138502584	1.97419	0.0324467	0.0498586
107181	chr9	2829	64683922	64684422	-0.78533	0.0324467	-0.0526334
8099	chr10	803	24223448	24223948	-1.01175	0.0332101	-0.07184
61095	chr2	9448	160645582	160646082	-0.340385	0.0332101	-0.117199
37805	chr16	374	13779912	13780412	-0.705416	0.0336034	-0.0496538
100985	chr8	2743	70691672	70692172	0.755825	0.0352081	0.0669169
18371	chr11	5008	102924943	102925443	-0.474448	0.0384199	-0.0665773
74092	chr4	5196	129247673	129248173	-0.953344	0.0384199	-0.0681604
25147	chr13	566	20523954	20524454	1.43641	0.038447	0.0448433
42179	chr17	1207	25567055	25567555	-0.782224	0.038447	-0.0627961
45408	chr17	4436	74316222	74316722	-0.398619	0.038447	-0.0912038
61017	chr2	9370	158799255	158799755	-0.904571	0.038447	-0.0452782
60424	chr2	8777	152914400	152914900	-0.573565	0.0385191	-0.0797361
17526	chr11	4163	95258976	95259476	-0.394532	0.0387802	-0.0658411
77610	chr5	845	29568876	29569376	-0.590545	0.039294	-0.111161
35179	chr15	1587	73090484	73090984	-0.511638	0.0398323	-0.110776
11270	chr10	3974	85185110	85185610	-0.488757	0.0399603	-0.116666
15158	chr11	1795	52167140	52167640	-0.790312	0.0399603	-0.0536142
15570	chr11	2207	60189368	60189868	-0.663956	0.0399603	-0.0713357
17027	chr11	3664	84880575	84881075	-1.35396	0.0399603	-0.0435077
49487	chr19	212	5273052	5273552	-0.564373	0.0399603	-0.0662182
52789	chr2	1142	25116083	25116583	2.15697	0.0399603	0.0244038
57787	chr2	6140	98106774	98107274	0.717812	0.0399603	0.131125
61271	chr2	9624	163857876	163858376	-0.785514	0.0399603	-0.0443966
70632	chr4	1736	47353598	47354098	-0.856486	0.0399603	-0.0441077
76402	chr4	7506	153670112	153670612	-0.499757	0.0399603	-0.0831607
81172	chr5	4407	114031859	114032359	-1.15474	0.0399603	-0.0441332
81750	chr5	4985	120095117	120095617	-1.36148	0.0399603	-0.04131
103422	chr8	5180	117157628	117158128	-0.609302	0.0399603	-0.100809
103977	chr8	5735	122869567	122870067	-0.637154	0.0399603	-0.048664
18146	chr11	4783	101069748	101070248	-0.443796	0.0409864	-0.063333
47059	chr18	745	34330858	34331358	-0.554485	0.0409864	-0.0981794
81113	chr5	4348	113570016	113570516	-0.670111	0.0409864	-0.0587814
84436	chr5	7671	150427680	150428180	1.93089	0.0409864	0.0324376
51075	chr19	1800	46045253	46045753	-0.668068	0.0413131	-0.0843019
106046	chr9	1694	43711169	43711669	0.88145	0.0430914	0.0711408
98235	chr7	7688	145283745	145284245	-0.633612	0.0434589	-0.0794092
55835	chr2	4188	69789294	69789794	-0.396398	0.0436751	-0.107644
81340	chr5	4575	115394120	115394620	-1.08482	0.0448126	-0.053626
9385	chr10	2089	60811678	60812178	-0.737111	0.0448787	-0.0636388
30952	chr14	1446	52070779	52071279	1.06472	0.0448787	0.0507134
49366	chr19	91	4217068	4217568	-0.881244	0.0448787	-0.0497158
61481	chr2	9834	165325826	165326326	-0.622383	0.0448787	-0.0522764
78828	chr5	2063	64500672	64501172	1.36029	0.0448787	0.0441015
83061	chr5	6296	137102534	137103034	-0.503292	0.0448787	-0.0682803
61094	chr2	9447	160597797	160598297	-0.676845	0.0448969	-0.0483313
9511	chr10	2215	61902757	61903257	-0.835577	0.044978	-0.0449688
53129	chr2	1482	27210532	27211032	-1.10232	0.044978	-0.0354095
56419	chr2	4772	77777688	77778188	-1.0396	0.044978	-0.0315777
44424	chr17	3452	52600958	52601458	0.767761	0.0455248	0.0732766
87508	chr6	3002	85477646	85478146	-1.57491	0.0455248	-0.0258576
101780	chr8	3538	84202783	84203283	-1.24581	0.0455248	-0.0281391
53772	chr2	2125	31974173	31974673	-0.348683	0.04665	-0.165552
42553	chr17	1581	28341054	28341554	-0.483803	0.0474499	-0.080976
35861	chr15	2269	81768946	81769446	-0.837108	0.0475256	-0.0660008
50787	chr19	1512	41933217	41933717	-0.35277	0.0475256	-0.0930178
84871	chr6	365	13839167	13839667	1.40413	0.0475256	0.0322972
47201	chr18	887	35873668	35874168	-0.594083	0.0480854	-0.0648957
107320	chr9	2968	66945816	66946316	-0.440391	0.0480854	-0.0823646
62768	chr2	11121	179246745	179247245	-0.90078	0.0483948	-0.0504584
74048	chr4	5152	128961295	128961795	-0.942154	0.0483948	-0.0474134
10947	chr10	3651	81136618	81137118	-0.607994	0.0494131	-0.0539434
17925	chr11	4562	98327620	98328120	-0.837295	0.0494131	-0.047044
52647	chr2	1000	22622556	22623056	0.852701	0.0494131	0.0738945
100823	chr8	2581	70042506	70043006	-0.409975	0.0494131	-0.109862
71760	chr4	2864	83597297	83597797	-1.05105	0.0498965	-0.0558829
22361	chr12	2603	79647390	79647890	-0.933658	0.0500231	-0.0485785
58099	chr2	6452	104410053	104410553	-0.580225	0.0510722	-0.0988351
36663	chr15	3071	97144392	97144892	-0.71687	0.0512358	-0.0610155
60890	chr2	9243	157458452	157458952	-0.723648	0.0512358	-0.065004
95603	chr7	5056	82047381	82047881	-1.17365	0.0512358	-0.0469547
103178	chr8	4936	111056560	111057060	-0.949496	0.0513023	-0.0514016
18382	chr11	5019	102988866	102989366	-2.38678	0.0513521	-0.0205322
21702	chr12	1944	64176936	64177436	1.03585	0.0513521	0.05611
49376	chr19	101	4283018	4283518	-0.411766	0.0513521	-0.0799002
60687	chr2	9040	155612715	155613215	-0.846213	0.0513521	-0.0311776
76714	chr4	7818	155891480	155891980	-0.331815	0.0513521	-0.074663
80508	chr5	3743	106448582	106449082	-1.10245	0.0513521	-0.0481405
82488	chr5	5723	129725437	129725937	-0.85755	0.0513521	-0.0282509
93877	chr7	3330	44551692	44552192	-0.620892	0.0513521	-0.0546462
104635	chr9	283	13827219	13827719	0.421092	0.0513521	0.199684
31851	chr14	2345	70167876	70168376	-0.702824	0.0515031	-0.0639598
53290	chr2	1643	28513494	28513994	-0.354693	0.0515736	-0.0613206
97932	chr7	7385	141279186	141279686	-0.705326	0.0522986	-0.0456251
48967	chr18	2653	80960623	80961123	-1.0368	0.052388	-0.0299995
74677	chr4	5781	134543211	134543711	-1.04688	0.0528335	-0.0369374
17533	chr11	4170	95378508	95379008	-1.58019	0.0530719	-0.0378929
36802	chr15	3210	98628591	98629091	-0.673028	0.0530719	-0.0502549
87503	chr6	2997	85468750	85469250	-1.16638	0.0530719	-0.0364974
2678	chr1	2678	75660563	75661063	1.44494	0.0531552	0.0506551
50329	chr19	1054	25505321	25505821	-0.497588	0.0531552	-0.105862
50940	chr19	1665	44388378	44388878	-0.382976	0.0531552	-0.08269
87103	chr6	2597	72467981	72468481	0.95585	0.0531552	0.0377974
106742	chr9	2390	57076645	57077145	-0.477708	0.0531552	-0.0770756
15792	chr11	2429	65162250	65162750	-0.626514	0.0532269	-0.0526465
59146	chr2	7499	127336282	127336782	-0.577263	0.0532849	-0.0840476
103720	chr8	5478	120867345	120867845	-0.48205	0.05418	-0.0469188
17839	chr11	4476	97662309	97662809	-0.923189	0.0546181	-0.0385325
21928	chr12	2170	70226938	70227438	-0.845297	0.0546181	-0.0588206
33826	chr15	234	12205327	12205827	-1.05049	0.0546181	-0.0554564
83831	chr5	7066	144948067	144948567	1.43163	0.0546181	0.0362097
87358	chr6	2852	83179327	83179827	-0.673502	0.0546181	-0.0361467
47203	chr18	889	35874967	35875467	-0.685	0.0551191	-0.0510904
51360	chr19	2085	53902943	53903443	-0.478027	0.0551191	-0.0693657
51564	chr19	2289	58794172	58794672	-0.808516	0.0551191	-0.0437874
53219	chr2	1572	27764190	27764690	-0.752992	0.0553001	-0.0490255
62255	chr2	10608	172510275	172510775	-0.397353	0.0553702	-0.0627821
36283	chr15	2691	89075608	89076108	-0.460576	0.0559367	-0.0445679
51634	chr19	2359	60790497	60790997	-0.454149	0.0559367	-0.0956393
75258	chr4	6362	140139012	140139512	-0.905586	0.0559367	-0.0380377
3335	chr1	3335	90405477	90405977	1.33601	0.0560164	0.0321636
13078	chr10	5782	127530076	127530576	-1.8447	0.0561705	-0.0238256
13320	chr10	6024	129228994	129229494	1.18264	0.0561705	0.0511297
53545	chr2	1898	30658396	30658896	-0.353137	0.0561705	-0.0641904
61180	chr2	9533	162943232	162943732	-0.567327	0.0561705	-0.0963181
81099	chr5	4334	113469223	113469723	-0.729064	0.0561705	-0.0485356
84342	chr5	7577	149483849	149484349	-1.37558	0.0561705	-0.040755
18693	chr11	5330	108424915	108425415	-0.388783	0.0561828	-0.074797
65947	chr3	2810	88082285	88082785	0.887518	0.0562762	0.067014
106846	chr9	2494	58488491	58488991	-0.864547	0.0562762	-0.0466372
67839	chr3	4702	129214478	129214978	-0.983785	0.0563717	-0.0499704
72431	chr4	3535	106161531	106162031	-0.597688	0.0563717	-0.0400236
106419	chr9	2067	49534123	49534623	-0.571772	0.057057	-0.0459824
44064	chr17	3092	46852594	46853094	0.931814	0.0577589	0.0658073
15329	chr11	1966	55469711	55470211	-0.397106	0.0577609	-0.0484456
80425	chr5	3660	104493884	104494384	-1.58845	0.0577609	-0.038843
83964	chr5	7199	146702883	146703383	1.15496	0.0577609	0.0422667
92289	chr7	1742	25422704	25423204	-0.487665	0.0577609	-0.0454574
103523	chr8	5281	119344138	119344638	-0.408448	0.0577609	-0.0666282
40782	chr16	3351	94713669	94714169	-0.659084	0.0578261	-0.0840202
15274	chr11	1911	54163050	54163550	1.33765	0.0580658	0.0507498
99996	chr8	1754	46471095	46471595	-0.545898	0.0580658	-0.0732313
17176	chr11	3813	87764442	87764942	-0.520615	0.0591976	-0.0533581
50792	chr19	1517	41982387	41982887	-1.15534	0.0591976	-0.0376225
79435	chr5	2670	76850524	76851024	1.52236	0.0593542	0.0303312
29424	chr13	4843	118598008	118598508	0.956007	0.059926	0.0597702
50120	chr19	845	16780806	16781306	-0.43963	0.059926	-0.0778278
63606	chr3	469	16907669	16908169	-0.93871	0.059926	-0.0299035
74129	chr4	5233	129500614	129501114	-0.418903	0.059926	-0.0812159
87504	chr6	2998	85469825	85470325	-0.970154	0.059926	-0.0392326
82779	chr5	6014	135073233	135073733	-0.786466	0.0602552	-0.0594118
36273	chr15	2681	88982621	88983121	-0.483262	0.0603078	-0.0841649
6414	chr1	6414	177382771	177383271	-0.587131	0.0607466	-0.0597623
11266	chr10	3970	85103362	85103862	-0.856072	0.0607466	-0.0822517
17559	chr11	4196	95645523	95646023	-0.818434	0.0607466	-0.0451008
67449	chr3	4312	115554059	115554559	0.821228	0.0607466	0.0572488
103747	chr8	5505	121082902	121083402	-0.613717	0.0607466	-0.0276295
108491	chr9	4139	101034954	101035454	-0.62593	0.0607466	-0.04672
56105	chr2	4458	73385661	73386161	-0.530111	0.0608247	-0.0440575
59457	chr2	7810	131812700	131813200	-0.405993	0.0608247	-0.0569118
80935	chr5	4170	112214367	112214867	-0.602453	0.0608247	-0.0467359
82818	chr5	6053	135353460	135353960	-0.543352	0.0608247	-0.064765
91929	chr7	1382	19823943	19824443	0.708622	0.0608247	0.0952234
76380	chr4	7484	153482486	153482986	-0.654653	0.0613491	-0.0417334
106504	chr9	2152	51963304	51963804	-0.510033	0.0613491	-0.0858487
15945	chr11	2582	69094941	69095441	-0.421267	0.061571	-0.0925021
53778	chr2	2131	32084401	32084901	-0.745089	0.061571	-0.0489416
67266	chr3	4129	108174677	108175177	-0.915514	0.0622894	-0.0537228
75665	chr4	6769	144898168	144898668	0.974276	0.0623222	0.0595091
104287	chr8	6045	126826322	126826822	-0.590734	0.0625427	-0.0718522
337	chr1	337	12717992	12718492	0.772626	0.0626701	0.0773722
17798	chr11	4435	97440342	97440842	-1.05452	0.0626701	-0.0323696
53789	chr2	2142	32133969	32134469	-0.727136	0.0626701	-0.028688
93402	chr7	2855	35695136	35695636	-0.744972	0.0626701	-0.0483737
95556	chr7	5009	81493232	81493732	-0.5523	0.0626701	-0.0712668
18017	chr11	4654	99106248	99106748	-0.989219	0.0643249	-0.0335297
75028	chr4	6132	137862607	137863107	-0.585354	0.0648845	-0.0391518
17442	chr11	4079	94565172	94565672	-1.09544	0.0651674	-0.040892
21198	chr12	1440	50331860	50332360	1.62411	0.0651674	0.0339264
54547	chr2	2900	38286622	38287122	-0.487789	0.0651674	-0.0754888
53453	chr2	1806	30066159	30066659	-0.435535	0.0663414	-0.0561232
96108	chr7	5561	99188610	99189110	-0.864032	0.0663414	-0.026588
49483	chr19	208	5118115	5118615	-0.362442	0.0663557	-0.0873769
99527	chr8	1285	33871241	33871741	1.33009	0.0663557	0.0357866
43894	chr17	2922	45564545	45565045	-0.580489	0.0669023	-0.0549234
103543	chr8	5301	119558684	119559184	-0.46163	0.0669023	-0.0964702
95029	chr7	4482	67372636	67373136	-0.577494	0.0672392	-0.0755066
8814	chr10	1518	43479183	43479683	-0.869727	0.0673118	-0.035823
18444	chr11	5081	103749665	103750165	-0.72003	0.0673449	-0.0658448
62767	chr2	11120	179246133	179246633	-1.26079	0.0673449	-0.0401191
77932	chr5	1167	35244205	35244705	-0.870367	0.0673449	-0.0234259
81832	chr5	5067	120694713	120695213	-0.882177	0.0673449	-0.0405174
106984	chr9	2632	61384415	61384915	-0.859062	0.0673449	-0.0251762
76579	chr4	7683	155086762	155087262	-0.590571	0.0674059	-0.0554408
17153	chr11	3790	87595319	87595819	-0.45864	0.0678219	-0.0681921
19548	chr11	6185	119146029	119146529	-0.42649	0.0678219	-0.0601874
27012	chr13	2431	56682370	56682870	-0.514862	0.0678219	-0.054459
32882	chr14	3376	105895953	105896453	0.698507	0.0678219	0.0678345
59412	chr2	7765	131179512	131180012	-0.58742	0.0678219	-0.0634685
60032	chr2	8385	148443319	148443819	-0.379897	0.0678219	-0.0751553
73682	chr4	4786	124656876	124657376	-0.52317	0.0678219	-0.0849349
74305	chr4	5409	131710352	131710852	-0.750342	0.0678219	-0.0518201
81128	chr5	4363	113661289	113661789	-1.01254	0.0678219	-0.0374099
93497	chr7	2950	37367494	37367994	-0.749566	0.0678219	-0.0755186
106340	chr9	1988	47531492	47531992	-1.14764	0.0678219	-0.0475067
35251	chr15	1659	74659345	74659845	-0.641505	0.0685468	-0.0333673
74571	chr4	5675	133827799	133828299	-0.839987	0.0685468	-0.0518531
96381	chr7	5834	103912964	103913464	1.06553	0.0685468	0.0519133
61733	chr2	10086	167698020	167698520	1.33932	0.0687833	0.0530244
30324	chr14	818	34202023	34202523	-1.30723	0.0688922	-0.0356172
21726	chr12	1968	64902495	64902995	1.07315	0.0691119	0.0551512
7205	chr1	7205	192443910	192444410	-0.703445	0.069871	-0.0555914
50450	chr19	1175	29647939	29648439	-0.522955	0.0699659	-0.0555484
38607	chr16	1176	32277497	32277997	-0.366833	0.0699986	-0.0515619
49623	chr19	348	5989025	5989525	-0.723285	0.070288	-0.0630938
53863	chr2	2216	32612161	32612661	-0.301797	0.0706659	-0.125325
74714	chr4	5818	134914758	134915258	-0.610192	0.0706659	-0.0669739
34935	chr15	1343	58019256	58019756	-0.963803	0.0708416	-0.0225629
81831	chr5	5066	120683430	120683930	-0.76468	0.0708416	-0.0317001
22582	chr12	2824	84038575	84039075	-0.647367	0.0709627	-0.0623426
39333	chr16	1902	55757888	55758388	1.08472	0.070985	0.0371158
56825	chr2	5178	84889299	84889799	0.576764	0.070985	0.120864
80765	chr5	4000	110386389	110386889	-0.616996	0.070985	-0.0584684
87884	chr6	3378	92022257	92022757	-1.57601	0.070985	-0.0297095
88367	chr6	3861	113696728	113697228	-0.441846	0.070985	-0.118121
104133	chr8	5891	124783192	124783692	-0.695974	0.0713818	-0.0436192
107170	chr9	2818	64386015	64386515	-0.663304	0.0713818	-0.0449997
61445	chr2	9798	165076966	165077466	-0.884592	0.071402	-0.0261556
22826	chr12	3068	86882046	86882546	-0.659379	0.0717457	-0.0443947
60505	chr2	8858	153525035	153525535	0.962769	0.072883	0.0432468
43545	chr17	2573	36270927	36271427	-0.375114	0.073243	-0.061533
80202	chr5	3437	100429939	100430439	-0.51206	0.0735394	-0.0441088
81550	chr5	4785	117823775	117824275	-0.414911	0.0735394	-0.043745
25115	chr13	534	19139060	19139560	0.914577	0.0739372	0.0382602
61491	chr2	9844	165388049	165388549	-0.39204	0.0739372	-0.0776653
76634	chr4	7738	155397454	155397954	-0.482378	0.0739372	-0.0533896
78114	chr5	1349	37792084	37792584	-1.33674	0.0739372	-0.0307675
81184	chr5	4419	114131168	114131668	-0.45325	0.0739372	-0.0655657
106460	chr9	2108	50727804	50728304	-0.527497	0.0739372	-0.0796673
108931	chr9	4579	108460289	108460789	-0.731972	0.0739372	-0.0631176
71098	chr4	2202	59430525	59431025	1.38876	0.0743844	0.0425243
24977	chr13	396	14220398	14220898	1.31183	0.0746525	0.0314903
61452	chr2	9805	165121168	165121668	-0.592445	0.0754989	-0.0632442
50705	chr19	1430	39885383	39885883	-0.821457	0.0759137	-0.0571966
49866	chr19	591	8756760	8757260	-0.545821	0.0761732	-0.0804368
16793	chr11	3430	79224432	79224932	-0.587826	0.0764425	-0.0653636
60537	chr2	8890	153632490	153632990	-0.490329	0.0764425	-0.0717711
72463	chr4	3567	106617076	106617576	-0.837876	0.0764425	-0.0579652
106671	chr9	2319	56121061	56121561	-0.447491	0.0764425	-0.0556457
108992	chr9	4640	109094887	109095387	-0.487093	0.0767358	-0.0551739
20781	chr12	1023	31499361	31499861	-0.362162	0.0767767	-0.102391
46815	chr18	501	23039828	23040328	-0.805259	0.0769627	-0.0500656
2111	chr1	2111	60043166	60043666	-1.04045	0.0776654	-0.0357039
104078	chr8	5836	124020689	124021189	-0.751384	0.0776654	-0.0427257
18674	chr11	5311	107861807	107862307	-1.01336	0.07767	-0.0374418
23996	chr12	4238	111442289	111442789	-0.549332	0.07767	-0.0380701
56381	chr2	4734	76699628	76700128	-0.786486	0.0777174	-0.046284
97414	chr7	6867	128417243	128417743	-1.65108	0.0805881	-0.0408363
53914	chr2	2267	32875890	32876390	-0.398585	0.0807549	-0.0686688
44990	chr17	4018	64331387	64331887	-0.530942	0.0808357	-0.0520182
15386	chr11	2023	57934238	57934738	-0.617538	0.0811213	-0.0524807
28479	chr13	3898	94885099	94885599	-1.2549	0.0811213	-0.0564622
59478	chr2	7831	132145211	132145711	-0.486297	0.0811213	-0.0685362
74840	chr4	5944	135963431	135963931	-0.356649	0.0811213	-0.0732617
36063	chr15	2471	84466977	84467477	-0.695803	0.0816462	-0.0453102
15300	chr11	1937	55033199	55033699	-0.644191	0.081701	-0.0528476
47452	chr18	1138	37956239	37956739	-0.495762	0.081701	-0.0476735
97919	chr7	7372	141194759	141195259	-0.692741	0.0825848	-0.0932168
103627	chr8	5385	120319447	120319947	-1.07765	0.0825848	-0.0426202
76115	chr4	7219	151139428	151139928	-0.529095	0.0826315	-0.0613962
35504	chr15	1912	77841660	77842160	-0.441393	0.0827017	-0.0688523
56106	chr2	4459	73386234	73386734	-0.230091	0.0827638	-0.0809413
19243	chr11	5880	116532675	116533175	-0.741076	0.0830641	-0.0580662
39334	chr16	1903	55758770	55759270	1.21265	0.0830641	0.0252184
1451	chr1	1451	40113058	40113558	-0.770462	0.0830684	-0.0420945
60851	chr2	9204	157059128	157059628	-0.616566	0.0830684	-0.0386654
94111	chr7	3564	45366183	45366683	-0.473698	0.0830684	-0.0450869
40631	chr16	3200	92511682	92512182	0.968002	0.0831822	0.0441135
16751	chr11	3388	78454249	78454749	-0.830052	0.0832809	-0.0461612
19311	chr11	5948	117076475	117076975	-0.444649	0.0832809	-0.0452158
38484	chr16	1053	30309538	30310038	-0.766015	0.0832809	-0.05371
35536	chr15	1944	78204045	78204545	-1.08361	0.083364	-0.0384849
101736	chr8	3494	84004591	84005091	-0.40036	0.083364	-0.0374664
38054	chr16	623	18629178	18629678	-0.78374	0.0839223	-0.043606
50645	chr19	1370	37698625	37699125	-0.708912	0.0851776	-0.0399746
82308	chr5	5543	126733366	126733866	-1.54526	0.0852129	-0.0377363
3673	chr1	3673	97769840	97770340	0.451025	0.085273	0.141475
62214	chr2	10567	172042073	172042573	-0.526314	0.085273	-0.0717511
75162	chr4	6266	139310481	139310981	-0.340597	0.085273	-0.0765803
77469	chr5	704	24749879	24750379	-0.678266	0.085273	-0.0518648
36605	chr15	3013	96460728	96461228	-0.734588	0.085403	-0.0828519
49896	chr19	621	8929733	8930233	-0.704446	0.0854219	-0.0437984
35114	chr15	1522	66969521	66970021	-0.387795	0.085592	-0.0765415
55427	chr2	3780	58486356	58486856	-1.67877	0.0858745	-0.0331308
19310	chr11	5947	117072051	117072551	-0.670473	0.0859002	-0.0521694
42011	chr17	1039	24488627	24489127	-0.904292	0.0859002	-0.0456497
49404	chr19	129	4616377	4616877	-0.959867	0.0859002	-0.0275808
77593	chr5	828	29377524	29378024	-0.685345	0.0859002	-0.0431519
21770	chr12	2012	66269252	66269752	0.652142	0.0860977	0.0657344
82262	chr5	5497	125475614	125476114	-0.413916	0.0860977	-0.0839666
97568	chr7	7021	132597391	132597891	-0.917399	0.0860977	-0.032973
36738	chr15	3146	97932489	97932989	-0.750209	0.0866518	-0.0620201
70596	chr4	1700	46833089	46833589	-0.61693	0.0866518	-0.0649772
79201	chr5	2436	72896876	72897376	0.497283	0.0866518	0.0435526
81908	chr5	5143	121843461	121843961	-0.754318	0.0866518	-0.0381169
110400	chrX	630	42853138	42853638	1.65414	0.0866518	0.0294241
1261	chr1	1261	37616230	37616730	1.34947	0.0868906	0.0322633
9547	chr10	2251	62183002	62183502	-0.463063	0.0868906	-0.0499443
13173	chr10	5877	128254658	128255158	0.797587	0.0868906	0.0697682
15063	chr11	1700	50602608	50603108	-0.90173	0.0868906	-0.0304895
15421	chr11	2058	58323137	58323637	-0.401385	0.0868906	-0.0615551
17838	chr11	4475	97661771	97662271	-0.525079	0.0868906	-0.0419298
18528	chr11	5165	105181051	105181551	-0.513153	0.0868906	-0.051893
23870	chr12	4112	110276664	110277164	-1.29615	0.0868906	-0.0261323
34788	chr15	1196	51599670	51600170	1.09684	0.0868906	0.0453836
36728	chr15	3136	97840081	97840581	-0.800565	0.0868906	-0.0646643
41464	chr17	492	14201300	14201800	0.791118	0.0868906	0.0648298
41533	chr17	561	15376425	15376925	-0.592037	0.0868906	-0.0460374
46202	chr17	5230	89976264	89976764	0.715419	0.0868906	0.069081
51191	chr19	1916	47348608	47349108	-0.866104	0.0868906	-0.0421257
72697	chr4	3801	109977760	109978260	-0.529548	0.0868906	-0.0509453
72952	chr4	4056	115972247	115972747	1.0457	0.0868906	0.034421
81553	chr5	4788	117841924	117842424	-0.493749	0.0868906	-0.0571485
90534	chr6	6028	149309404	149309904	-0.448195	0.0868906	-0.0706588
94012	chr7	3465	45076391	45076891	-0.515711	0.0868906	-0.0305388
97777	chr7	7230	139303230	139303730	-0.951704	0.0868906	-0.0408832
101102	chr8	2860	71374771	71375271	-0.408826	0.0868906	-0.033348
108400	chr9	4048	99416780	99417280	0.944388	0.0868906	0.0508141
85587	chr6	1081	31938363	31938863	-0.531542	0.0869021	-0.0441471
109085	chr9	4733	110964994	110965494	-0.658523	0.0869701	-0.0469261
69119	chr4	223	8799394	8799894	1.08495	0.0871096	0.0329165
18457	chr11	5094	103808686	103809186	-1.05268	0.0872367	-0.0238962
18539	chr11	5176	105347700	105348200	-1.58357	0.0872367	-0.0324464
22747	chr12	2989	86163031	86163531	-0.854152	0.0872367	-0.0540163
35119	chr15	1527	67039284	67039784	-0.328133	0.0872367	-0.0540235
37760	chr16	329	12113952	12114452	-0.862775	0.0872367	-0.0268861
37876	chr16	445	16358777	16359277	-0.360585	0.0872367	-0.0639427
42405	chr17	1433	27189768	27190268	-0.689684	0.0872367	-0.0427642
50797	chr19	1522	42017332	42017832	-0.903338	0.0872367	-0.0499416
55491	chr2	3844	59611154	59611654	-0.725247	0.0872367	-0.0526898
56366	chr2	4719	76407014	76407514	-0.556587	0.0872367	-0.0619913
67882	chr3	4745	129901171	129901671	-0.567517	0.0872367	-0.0571556
74394	chr4	5498	132731733	132732233	-0.80427	0.0872367	-0.0318241
74890	chr4	5994	136290571	136291071	-0.60749	0.0872367	-0.0508418
75200	chr4	6304	139683639	139684139	-1.21792	0.0872367	-0.0268134
82235	chr5	5470	125340906	125341406	-0.412644	0.0872367	-0.0710888
84136	chr5	7371	147951860	147952360	-0.724061	0.0872367	-0.0316424
85693	chr6	1187	35251717	35252217	-0.648949	0.0872367	-0.0457272
90729	chr7	182	4527159	4527659	0.622201	0.0872367	0.0799099
97159	chr7	6612	126256700	126257200	-1.06402	0.0872367	-0.0517892
97974	chr7	7427	141475248	141475748	-0.455396	0.0872367	-0.0677641
106351	chr9	1999	47922542	47923042	-0.695373	0.0872367	-0.0535079
106792	chr9	2440	57681378	57681878	-0.514822	0.0872367	-0.0533383
41480	chr17	508	14280393	14280893	-0.548523	0.0877233	-0.0718106
46074	chr17	5102	87635599	87636099	0.592212	0.0877233	0.0522139
88841	chr6	4335	121617272	121617772	1.00805	0.0877233	0.0401876
19508	chr11	6145	119007716	119008216	-0.377395	0.088071	-0.058001
44131	chr17	3159	47502047	47502547	-0.325143	0.088071	-0.0924778
47547	chr18	1233	38631628	38632128	-0.314857	0.088071	-0.0616441
50858	chr19	1583	43427382	43427882	-0.993676	0.088071	-0.0573969
95826	chr7	5279	90107420	90107920	0.895097	0.088071	0.0422531
96988	chr7	6441	120635471	120635971	-0.594792	0.088071	-0.0514349
100868	chr8	2626	70315711	70316211	-0.636809	0.088071	-0.0613904
107451	chr9	3099	70842301	70842801	-1.18451	0.088071	-0.0378828
18356	chr11	4993	102697517	102698017	-0.483396	0.0885077	-0.0499906
22766	chr12	3008	86402667	86403167	-0.964688	0.0885077	-0.0725493
58889	chr2	7242	121294139	121294639	-0.666233	0.0896444	-0.0380371
15724	chr11	2361	62756724	62757224	-0.512779	0.0898367	-0.0800618
17256	chr11	3893	88718387	88718887	-0.673638	0.0898367	-0.0515332
19010	chr11	5647	114657688	114658188	-1.0451	0.0898367	-0.0351547
30018	chr14	512	25794274	25794774	-1.29395	0.0898367	-0.0259083
31257	chr14	1751	55838650	55839150	1.82234	0.0898367	0.0248842
36056	chr15	2464	84412394	84412894	-0.619779	0.0898367	-0.0495957
36205	chr15	2613	86214153	86214653	-0.586528	0.0898367	-0.079848
45276	chr17	4304	70852590	70853090	-0.662871	0.0898367	-0.0566731
51156	chr19	1881	47014392	47014892	-0.984218	0.0898367	-0.0304199
58700	chr2	7053	118761964	118762464	-0.536578	0.0898367	-0.0590394
59352	chr2	7705	130576634	130577134	-0.727916	0.0898367	-0.0394104
60647	chr2	9000	154892595	154893095	-0.23237	0.0898367	-0.0870789
61237	chr2	9590	163439115	163439615	-0.494376	0.0898367	-0.0492052
72159	chr4	3263	97751117	97751617	0.754852	0.0898367	0.0899914
78022	chr5	1257	36483556	36484056	-0.466334	0.0898367	-0.0457923
81098	chr5	4333	113467963	113468463	-0.786113	0.0898367	-0.0449566
96124	chr7	5577	99351920	99352420	-0.522907	0.0898367	-0.0569294
101308	chr8	3066	72570831	72571331	0.387711	0.0898367	0.177008
103753	chr8	5511	121092657	121093157	-0.83356	0.0898367	-0.0465463
106508	chr9	2156	52048635	52049135	-1.04592	0.0898367	-0.0447225
108937	chr9	4585	108490924	108491424	-0.510225	0.0898367	-0.0485606
109031	chr9	4679	110476737	110477237	-0.435472	0.0898367	-0.0587118
77594	chr5	829	29378164	29378664	-0.314422	0.0898639	-0.0688503
5604	chr1	5604	155086467	155086967	-0.387003	0.0904918	-0.051088
17752	chr11	4389	97101662	97102162	-0.855793	0.0904918	-0.0335888
81420	chr5	4655	116192737	116193237	-1.20557	0.0904918	-0.0371758
88272	chr6	3766	112287682	112288182	-0.739946	0.0904918	-0.0580148
50387	chr19	1112	28011349	28011849	-0.455139	0.0908166	-0.083746
109981	chrX	211	11997695	11998195	1.67468	0.0909155	0.0286248
37568	chr16	137	5166648	5167148	-0.934561	0.0910179	-0.0416278
66417	chr3	3280	93694879	93695379	1.42177	0.0910179	0.0271474
60889	chr2	9242	157457360	157457860	-0.343293	0.09251	-0.088199
78654	chr5	1889	57717806	57718306	0.681235	0.09251	0.0745573
75151	chr4	6255	139193109	139193609	-0.923397	0.092786	-0.0621097
335	chr1	335	12692737	12693237	1.14055	0.0929244	0.0639545
37077	chr15	3485	101006628	101007128	-0.60974	0.0929244	-0.0542971
92269	chr7	1722	25321963	25322463	-0.564041	0.0929244	-0.0570713
35954	chr15	2362	83036076	83036576	1.11694	0.093114	0.0312156
53049	chr2	1402	26507429	26507929	-0.643375	0.093114	-0.0629752
3058	chr1	3058	86442381	86442881	-0.307211	0.0933352	-0.0867801
9558	chr10	2262	62338257	62338757	-0.629318	0.0933352	-0.0386206
42567	chr17	1595	28368377	28368877	-0.652869	0.0934912	-0.0730587
17951	chr11	4588	98551358	98551858	-0.685495	0.0936877	-0.0520827
59283	chr2	7636	129587858	129588358	-0.856652	0.0940539	-0.0338366
73107	chr4	4211	117312236	117312736	-0.519184	0.0940539	-0.0602406
50564	chr19	1289	34878832	34879332	-0.886366	0.0946702	-0.0515046
101681	chr8	3439	83660826	83661326	-0.372976	0.0948082	-0.0348494
27714	chr13	3133	70681836	70682336	-0.961174	0.0948716	-0.0362186
43027	chr17	2055	32905304	32905804	-0.601072	0.0948716	-0.0577749
81551	chr5	4786	117824422	117824922	-0.455925	0.0948716	-0.0243468
15471	chr11	2108	59163214	59163714	-0.459508	0.0950263	-0.0869439
60874	chr2	9227	157367403	157367903	-0.559791	0.0950263	-0.0967168
16567	chr11	3204	76243503	76244003	-0.362827	0.0953446	-0.0560485
69425	chr4	529	17171669	17172169	0.988906	0.0953446	0.0654338
102863	chr8	4621	106136758	106137258	-0.741996	0.0953446	-0.0671608
104657	chr9	305	14363533	14364033	-0.483217	0.0953446	-0.0750934
28183	chr13	3602	85920549	85921049	0.711279	0.0954718	0.0530592
31656	chr14	2150	65627558	65628058	-1.17207	0.0956299	-0.0417164
42229	chr17	1257	25836337	25836837	-0.640608	0.0956299	-0.0370991
96883	chr7	6336	117804363	117804863	-1.28954	0.0956299	-0.0276615
9041	chr10	1745	49788882	49789382	0.779927	0.0956694	0.0523577
17249	chr11	3886	88576107	88576607	-0.809095	0.0958899	-0.0277569
61393	chr2	9746	164857125	164857625	-0.45158	0.0960735	-0.057011
42575	chr17	1603	28486005	28486505	-0.273643	0.0961003	-0.0720307
49584	chr19	309	5757743	5758243	-0.726631	0.0961003	-0.0369822
51595	chr19	2320	59261118	59261618	-0.723198	0.0961003	-0.0436954
82806	chr5	6041	135250363	135250863	-0.618863	0.0961003	-0.0466581
97360	chr7	6813	127769511	127770011	-0.431676	0.0961003	-0.0673477
22346	chr12	2588	79089417	79089917	-0.411731	0.0962363	-0.0575398
81486	chr5	4721	117121104	117121604	-0.985246	0.0964144	-0.0322172
12751	chr10	5455	122921026	122921526	1.64098	0.0965216	0.0396317
31447	chr14	1941	60796519	60797019	1.25548	0.0967832	0.030445
59436	chr2	7789	131492226	131492726	-0.500343	0.0967832	-0.0588933
58689	chr2	7042	118711152	118711652	-0.52314	0.0971387	-0.0646355
82193	chr5	5428	125003978	125004478	-1.28902	0.0971387	-0.025842
88931	chr6	4425	122695823	122696323	1.04822	0.0971387	0.0458436
66065	chr3	2928	88949754	88950254	-0.467639	0.0972759	-0.0702379
107860	chr9	3508	83956889	83957389	-1.01679	0.0972759	-0.039508
107073	chr9	2721	62749320	62749820	-0.596665	0.097513	-0.0432569
106130	chr9	1778	44454085	44454585	-0.487446	0.0979423	-0.0683322
55426	chr2	3779	58485689	58486189	-1.47261	0.0980164	-0.0246018
62894	chr2	11247	180272440	180272940	-0.817988	0.0982523	-0.0513219
76114	chr4	7218	151138757	151139257	-0.96686	0.0984364	-0.0262841
109604	chr9	5252	120907300	120907800	-0.593332	0.0984364	-0.0215084
60911	chr2	9264	157737197	157737697	-0.27012	0.0984594	-0.0838076
49536	chr19	261	5510321	5510821	-0.561621	0.0985475	-0.0714507
57036	chr2	5389	87546827	87547327	1.10618	0.0985505	0.0382742
53544	chr2	1897	30657656	30658156	-0.676162	0.0985706	-0.0558902
49578	chr19	303	5741718	5742218	-0.811977	0.0985807	-0.0413993
103456	chr8	5214	117600768	117601268	-1.02688	0.0990601	-0.0407474
16123	chr11	2760	70013949	70014449	-1.30363	0.0997348	-0.0370842
19101	chr11	5738	115393640	115394140	-0.7609	0.0998736	-0.0746563
