# Supplementary material for: scATAC-Seq reveals heterogeneity associated with spermatogonial differentiation in cultured male germline stem cells
Source: Sci Rep. 2022 Dec 12;12:21482. doi: 10.1038/s41598-022-25729-7 (PMC9744833; doi:10.1038/s41598-022-25729-7)
Supplement: Supplementary file 4 — Supplementary Information 4. [file 41598_2022_25729_MOESM4_ESM.xlsx]

## Sheet: CTRL_vs_RA_pseudobulk_markergen
	group	group_name	seqnames	start	end	strand	name	idx	Log2FC	FDR	MeanDiff
Zbtb16	1	RA	chr9	48836222	48654297	2	Zbtb16	513	-0.419503	5.86004e-19	-0.264789
Ncor2	1	RA	chr5	125179214	125017153	2	Ncor2	1021	-0.331492	1.21881e-17	-0.313948
Mir3084-1	1	RA	chr19	60774397	24942235	2	Mir3084-1	437	-0.16167	7.80637e-17	-6.7853
Sept9	1	RA	chr11	117199661	117362325	1	Sept9	1716	-0.333325	1.70125e-16	-0.232602
Msi2	1	RA	chr11	88718267	88339382	2	Msi2	1123	-0.330526	9.27154e-15	-0.286152
Tcf7l2	1	RA	chr19	55741810	55933655	1	Tcf7l2	744	-0.350789	2.65882e-14	-0.146596
Ksr2	1	RA	chr5	117414002	117767996	1	Ksr2	889	-0.2818	4.03923e-14	-0.229833
Nr1d1	1	RA	chr11	98775377	98767932	2	Nr1d1	1302	-0.495622	3.21028e-13	-0.237502
Stra8	1	RA	chr6	34920637	34939342	1	Stra8	182	0.797114	3.93461e-13	0.195522
Prdm16	1	RA	chr4	154636873	154316125	2	Prdm16	1394	-0.248869	5.78299e-13	-0.300501
Glis3	1	RA	chr19	28680077	28258851	2	Glis3	452	-0.337956	8.66455e-13	-0.156484
Rbfox3	1	RA	chr11	118911597	118489760	2	Rbfox3	1744	-0.228728	1.83528e-12	-0.218852
Tha1	1	RA	chr11	117873526	117867949	2	Tha1	1730	-0.320793	4.10114e-11	-0.152765
C030037D09Rik	1	RA	chr11	88718643	88728572	1	C030037D09Rik	1126	-0.422804	7.07921e-11	-0.160054
Tmem132b	1	RA	chr5	125532418	125792583	1	Tmem132b	1027	-0.229797	2.1763e-10	-0.143833
Prpsap1	1	RA	chr11	116490346	116470816	2	Prpsap1	1693	-0.491101	2.2095e-10	-0.129521
Nfatc2	1	RA	chr2	168601657	168476410	2	Nfatc2	1893	-0.217097	2.2095e-10	-0.245388
Tbc1d16	1	RA	chr11	119228499	119143043	2	Tbc1d16	1749	-0.34879	2.56703e-10	-0.177517
Afap1l2	1	RA	chr19	57008575	56912354	2	Afap1l2	755	-0.408605	2.60918e-10	-0.118356
Cdh22	1	RA	chr2	165234737	165111507	2	Cdh22	1849	-0.241975	4.18562e-10	-0.199601
Tmem211	1	RA	chr5	113226909	113239263	1	Tmem211	804	-0.324923	5.10796e-10	-0.144663
Nrg3	1	RA	chr14	39473088	38368951	2	Nrg3	253	0.308256	5.60932e-10	0.38202
Ephb1	1	RA	chr9	102354693	101922128	2	Ephb1	1010	-0.227198	7.04328e-10	-0.191834
Fendrr	1	RA	chr8	121083110	121054882	2	Fendrr	1057	-0.36298	7.30307e-10	-0.149808
Zfp553	1	RA	chr7	127233255	127508184	1	Zfp553	1858	-0.196681	8.3883e-10	-0.262063
Med13l	1	RA	chr5	118560719	118765438	1	Med13l	897	-0.251297	1.05164e-09	-0.171134
Ablim1	1	RA	chr19	57314919	57033264	2	Ablim1	756	-0.31207	1.3201e-09	-0.140428
0610039H22Rik	1	RA	chr11	88619251	88623426	1	0610039H22Rik	1125	-0.35563	1.60691e-09	-0.166597
Vti1a	1	RA	chr19	55316057	55627461	1	Vti1a	742	-0.265121	1.81131e-09	-0.0915571
Wscd2	1	RA	chr5	113490447	113589725	1	Wscd2	809	-0.293332	2.00601e-09	-0.145221
Tmem132e	1	RA	chr11	82388900	82446361	1	Tmem132e	1002	-0.264402	3.4063e-09	-0.113926
Dlgap4	1	RA	chr2	156613697	156764363	1	Dlgap4	1711	-0.242588	3.4264e-09	-0.197265
2900026A02Rik	1	RA	chr5	113163313	113086323	2	2900026A02Rik	803	-0.243064	3.4264e-09	-0.155767
Socs3	1	RA	chr11	117969366	117966079	2	Socs3	1731	-0.278551	3.70128e-09	-0.279865
Csnk1e	1	RA	chr15	79442057	79417852	2	Csnk1e	468	-0.343733	3.81155e-09	-0.0914549
Cmip	1	RA	chr8	117257019	117461506	1	Cmip	1018	-0.263928	3.81155e-09	-0.16116
Vav2	1	RA	chr2	27427608	27262104	2	Vav2	287	-0.223382	6.11587e-09	-0.226584
Cdk5rap3	1	RA	chr11	96916514	96907425	2	Cdk5rap3	1233	-0.384255	6.98699e-09	-0.163103
Bcl7a	1	RA	chr5	123344448	123374083	1	Bcl7a	979	-0.351608	7.05545e-09	-0.104272
Tmem132c	1	RA	chr5	127241826	127565790	1	Tmem132c	1030	-0.241633	7.60421e-09	-0.14047
Pdgfb	1	RA	chr15	80014808	79995874	2	Pdgfb	487	-0.369986	7.73966e-09	-0.154022
Dscaml1	1	RA	chr9	45426628	45753713	1	Dscaml1	485	-0.25371	8.06481e-09	-0.196141
Kank1	1	RA	chr19	25237202	25434496	1	Kank1	439	-0.210592	9.75787e-09	-0.0787199
Rbm19	1	RA	chr5	120116513	120198971	1	Rbm19	906	-0.286532	9.75787e-09	-0.118383
Etv4	1	RA	chr11	101785310	101769748	2	Etv4	1446	-0.392502	1.10124e-08	-0.156386
Mir7659	1	RA	chr10	78340207	78340150	2	Mir7659	518	0.622488	1.13046e-08	0.355478
Vps37d	1	RA	chr5	135078266	135072900	2	Vps37d	1097	-0.409291	1.13046e-08	-0.176763
Rnf24	1	RA	chr2	131352892	131298488	2	Rnf24	1444	-0.344444	1.15448e-08	-0.0863383
Abr	1	RA	chr11	76577739	76416732	2	Abr	895	-0.233997	1.18227e-08	-0.163374
1700034G24Rik	1	RA	chr5	112589996	112582936	2	1700034G24Rik	797	-0.280727	1.22824e-08	-0.19179
Cdh13	1	RA	chr8	118283611	119324927	1	Cdh13	1026	-0.199729	1.23042e-08	-0.254815
Ube2o	1	RA	chr11	116581447	116537753	2	Ube2o	1695	-0.43622	1.92876e-08	-0.123696
Prex1	1	RA	chr2	166713832	166566345	2	Prex1	1864	-0.199762	2.17151e-08	-0.196776
Mthfsd	1	RA	chr8	121108379	121097557	2	Mthfsd	1059	-0.404691	2.21996e-08	-0.126777
Nphp4	1	RA	chr4	152476706	152563184	1	Nphp4	1379	-0.248418	2.23499e-08	-0.149044
Tbc1d22a	1	RA	chr15	86214459	86498503	1	Tbc1d22a	620	-0.23513	2.72986e-08	-0.122565
A330008L17Rik	1	RA	chr8	99416674	99733438	1	A330008L17Rik	816	0.398387	2.72986e-08	0.187171
Foxf1	1	RA	chr8	121084386	121088154	1	Foxf1	1058	-0.466606	2.95148e-08	-0.22969
Gpam	1	RA	chr19	55127216	55067268	2	Gpam	736	-0.436661	3.26525e-08	-0.0760463
1700109G15Rik	1	RA	chr11	84720432	84716976	2	1700109G15Rik	1055	-0.308464	3.2927e-08	-0.134733
Impact	1	RA	chr18	12972252	12992948	1	Impact	59	-0.417594	3.2927e-08	-0.104477
Rora	1	RA	chr9	68653786	69388246	1	Rora	777	-0.151745	3.95167e-08	-0.127185
Mir7019	1	RA	chr4	138316200	138316132	2	Mir7019	1150	-0.534517	4.5745e-08	-0.180772
Ccdc40	1	RA	chr11	119228572	119265212	1	Ccdc40	1751	-0.298102	4.77278e-08	-0.106268
Adrb1	1	RA	chr19	56722372	56724862	1	Adrb1	751	-0.345838	5.14271e-08	-0.154305
Asic2	1	RA	chr11	81968396	80880163	2	Asic2	993	-0.168855	5.34958e-08	-0.184077
Gm11733	1	RA	chr11	117484368	117489014	1	Gm11733	1719	-0.327551	5.36797e-08	-0.124661
4930515B02Rik	1	RA	chr4	140872693	140878057	1	4930515B02Rik	1192	-0.420117	5.36797e-08	-0.14393
Cfap43	1	RA	chr19	47919299	47736857	2	Cfap43	711	-0.275789	5.39259e-08	-0.12579
Myh9	1	RA	chr15	77842175	77760585	2	Myh9	415	-0.269421	5.48157e-08	-0.127103
Rhbdf2	1	RA	chr11	116627019	116598165	2	Rhbdf2	1697	-0.389025	6.15779e-08	-0.106224
Ube2v1	1	RA	chr2	167632005	167607639	2	Ube2v1	1880	-0.250007	6.3858e-08	-0.155541
A330074K22Rik	1	RA	chr8	120228230	120204434	2	A330074K22Rik	1048	-0.229107	7.98539e-08	-0.105799
A830018L16Rik	1	RA	chr1	11414105	11975902	1	A830018L16Rik	34	0.278387	8.39154e-08	0.227959
Pink1	1	RA	chr4	138326296	138313409	2	Pink1	1149	-0.543376	8.69706e-08	-0.117022
4930405A21Rik	1	RA	chr2	156720909	156714539	2	4930405A21Rik	1713	-0.250775	8.86296e-08	-0.181997
Cbx4	1	RA	chr11	119086237	119077571	2	Cbx4	1748	-0.284884	1.10326e-07	-0.188454
2610035D17Rik	1	RA	chr11	113201838	113043906	2	2610035D17Rik	1605	-0.22236	1.17638e-07	-0.100983
Nkain1	1	RA	chr4	130574036	130530131	2	Nkain1	988	-0.343674	1.17638e-07	-0.105762
Agpat3	1	RA	chr10	78352442	78271563	2	Agpat3	517	0.447283	1.27579e-07	0.206377
Fam19a5	1	RA	chr15	87544299	87759364	1	Fam19a5	621	-0.241227	1.46307e-07	-0.092408
Bhlha9	1	RA	chr11	76672470	76673676	1	Bhlha9	896	-0.311794	1.51851e-07	-0.199675
Jup	1	RA	chr11	100397790	100368856	2	Jup	1382	-0.358577	1.56467e-07	-0.126504
Scarb1	1	RA	chr5	125341094	125277087	2	Scarb1	1022	-0.245138	1.56467e-07	-0.147153
Socs7	1	RA	chr11	97362551	97398542	1	Socs7	1252	-0.333153	1.67917e-07	-0.0828548
Auts2	1	RA	chr5	132542343	131437682	2	Auts2	1069	-0.165407	1.8731e-07	-0.225851
Atp9b	1	RA	chr18	80934058	80734141	2	Atp9b	572	-0.336427	1.8823e-07	-0.0966749
Sez6l	1	RA	chr5	112577198	112419151	2	Sez6l	795	-0.210087	1.8823e-07	-0.155901
Slc12a9	1	RA	chr5	137333582	137314558	2	Slc12a9	1154	-0.33146	2.33105e-07	-0.149073
Mdga1	1	RA	chr17	29887882	29827958	2	Mdga1	444	-0.211911	2.47683e-07	-0.160727
Rfx3	1	RA	chr19	28011166	27761721	2	Rfx3	451	-0.228732	2.47683e-07	-0.0540697
Rcc2	1	RA	chr4	140701473	140723220	1	Rcc2	1186	-0.365182	2.51801e-07	-0.11258
Top1	1	RA	chr2	160645897	160722764	1	Top1	1759	-0.258072	2.8881e-07	-0.0750715
Slc4a8	1	RA	chr15	100761747	100823971	1	Slc4a8	809	-0.2908	2.90477e-07	-0.113899
Gse1	1	RA	chr8	120488866	120581383	1	Gse1	1049	-0.202783	2.91811e-07	-0.183129
Rarb	1	RA	chr14	17082331	16430839	2	Rarb	61	0.305306	3.15091e-07	0.293091
Rpl38	1	RA	chr11	114668543	114672331	1	Rpl38	1617	-0.299562	3.21179e-07	-0.150145
Grm4	1	RA	chr17	27512832	27422387	2	Grm4	387	-0.250176	3.21179e-07	-0.149029
Ahdc1	1	RA	chr4	133011506	133078110	1	Ahdc1	1031	-0.246618	3.21179e-07	-0.146784
Gan	1	RA	chr8	117158135	117205186	1	Gan	1017	-0.355324	3.21179e-07	-0.0909316
Mir7213	1	RA	chr15	79999026	79998970	2	Mir7213	488	-0.325026	3.23734e-07	-0.197928
Smad6	1	RA	chr9	64022059	63953076	2	Smad6	712	-0.249865	3.2569e-07	-0.129483
Taok3	1	RA	chr5	117120129	117275101	1	Taok3	884	-0.295551	3.27503e-07	-0.133756
Msi1	1	RA	chr5	115429685	115454202	1	Msi1	863	-0.241937	3.31197e-07	-0.081142
Msl1	1	RA	chr11	98795769	98807859	1	Msl1	1303	-0.364739	3.41784e-07	-0.0992635
Ctif	1	RA	chr18	75697696	75431205	2	Ctif	536	-0.176806	3.41784e-07	-0.135661
Asl	1	RA	chr5	130024331	130011503	2	Asl	1058	-0.404602	3.54004e-07	-0.131047
Ndst1	1	RA	chr18	60748665	60685963	2	Ndst1	409	-0.313361	4.06632e-07	-0.0952757
Gm14169	1	RA	chr2	156613422	156609198	2	Gm14169	1712	-0.267507	4.06632e-07	-0.160458
Slc35c2	1	RA	chr2	165287838	165276522	2	Slc35c2	1850	-0.275451	4.06632e-07	-0.108407
Qrich2	1	RA	chr11	116454347	116441325	2	Qrich2	1692	-0.477061	4.43993e-07	-0.093993
Kcnab2	1	RA	chr4	152477549	152390740	2	Kcnab2	1378	-0.275942	4.83851e-07	-0.135113
Asphd2	1	RA	chr5	112392213	112385445	2	Asphd2	794	-0.317085	5.11306e-07	-0.160721
Serpine1	1	RA	chr5	137072272	137061504	2	Serpine1	1146	-0.322262	5.56767e-07	-0.106458
Cntn5	1	RA	chr9	10904775	9660891	2	Cntn5	42	0.241191	6.30554e-07	0.366742
Rai1	1	RA	chr11	60105013	60199195	1	Rai1	531	-0.217686	6.43304e-07	-0.162501
Tpm1	1	RA	chr9	67049213	67022593	2	Tpm1	766	-0.280847	6.47633e-07	-0.0933631
Galr3	1	RA	chr15	79041885	79043558	1	Galr3	453	-0.452356	6.93769e-07	-0.18775
Pcdh7	1	RA	chr5	57718081	58133235	1	Pcdh7	384	0.315682	6.93769e-07	0.231774
Bop1	1	RA	chr15	76477269	76452996	2	Bop1	371	-0.381064	7.02144e-07	-0.123198
Wwox	1	RA	chr8	114439652	115352712	1	Wwox	1005	-0.18157	7.02144e-07	-0.22039
Mlycd	1	RA	chr8	119394892	119411088	1	Mlycd	1028	-0.336595	7.02144e-07	-0.10432
Grm3	1	RA	chr5	9725352	9485236	2	Grm3	41	0.315607	7.05435e-07	0.176836
Vstm2l	1	RA	chr2	157914653	157944719	1	Vstm2l	1733	-0.272428	7.16745e-07	-0.115054
Srebf1	1	RA	chr11	60220627	60199084	2	Srebf1	532	-0.298447	7.3584e-07	-0.127721
Shank3	1	RA	chr15	89499857	89560261	1	Shank3	661	-0.248561	7.3584e-07	-0.10657
Trim56	1	RA	chr5	137116207	137111286	2	Trim56	1147	-0.240587	7.3584e-07	-0.148842
Gm13003	1	RA	chr4	137165066	137159082	2	Gm13003	1128	-0.239819	7.40833e-07	-0.135618
Slc7a5	1	RA	chr8	121907686	121881146	2	Slc7a5	1069	-0.260217	7.40833e-07	-0.107854
Mir142b	1	RA	chr11	87756955	87756841	2	Mir142b	1108	-0.375177	7.54915e-07	-0.293148
Meox1	1	RA	chr11	101894354	101877510	2	Meox1	1447	-0.259556	7.65544e-07	-0.093339
Myh7b	1	RA	chr2	155611243	155634307	1	Myh7b	1684	-0.254707	7.76899e-07	-0.15437
Mgat5b	1	RA	chr11	116918863	116986944	1	Mgat5b	1712	-0.218833	7.92081e-07	-0.0809126
Gm10390	1	RA	chr5	120139263	120121096	2	Gm10390	907	-0.238517	7.92081e-07	-0.0651654
Nxph3	1	RA	chr11	95514565	95509846	2	Nxph3	1191	-0.281793	8.38598e-07	-0.15259
Smad5	1	RA	chr13	56703010	56742378	1	Smad5	505	-0.292395	8.54284e-07	-0.076327
Rflna	1	RA	chr5	125003475	125012547	1	Rflna	1020	-0.343669	8.86073e-07	-0.118064
Tlx1	1	RA	chr19	45150715	45156943	1	Tlx1	658	-0.25562	8.96133e-07	-0.109084
Fam43b	1	RA	chr4	138396458	138394092	2	Fam43b	1152	-0.379795	8.96133e-07	-0.177727
Ky	1	RA	chr9	102506138	102546239	1	Ky	1012	-0.286709	9.12037e-07	-0.0762902
Cep295nl	1	RA	chr11	118342542	118332360	2	Cep295nl	1738	-0.434161	9.3838e-07	-0.0672699
Ldb1	1	RA	chr19	46045211	46032594	2	Ldb1	671	-0.356255	9.57566e-07	-0.119118
Soga1	1	RA	chr2	157079265	157010442	2	Soga1	1721	-0.244253	9.94648e-07	-0.140709
Gm11715	1	RA	chr11	107157408	107167125	1	Gm11715	1565	-0.686246	1.03371e-06	-0.0869803
Cpsf1	1	RA	chr15	76607591	76595808	2	Cpsf1	378	-0.529015	1.03371e-06	-0.10998
Cxxc5	1	RA	chr18	35829818	35861688	1	Cxxc5	185	-0.212105	1.03371e-06	-0.208229
Dmrt1	1	RA	chr19	25505706	25604328	1	Dmrt1	440	-0.263077	1.03371e-06	-0.0854049
Pax2	1	RA	chr19	44757394	44837871	1	Pax2	646	-0.217856	1.03371e-06	-0.0796521
Snai1	1	RA	chr2	167538195	167542814	1	Snai1	1879	-0.225251	1.03371e-06	-0.210037
Aacs	1	RA	chr5	125475873	125517403	1	Aacs	1026	-0.268227	1.03371e-06	-0.0851475
Rptor	1	RA	chr11	119602905	119899591	1	Rptor	1762	-0.21866	1.03689e-06	-0.134282
Efcab6	1	RA	chr15	84065349	83866712	2	Efcab6	581	-0.226319	1.04405e-06	-0.097273
Gm10782	1	RA	chr13	56362900	56368857	1	Gm10782	499	-0.215593	1.11871e-06	-0.0762066
Gfi1b	1	RA	chr2	28621982	28609450	2	Gfi1b	303	-0.363803	1.11871e-06	-0.132699
Clec16a	1	RA	chr16	10545339	10744878	1	Clec16a	69	-0.196786	1.15758e-06	-0.0997002
Rxra	1	RA	chr2	27677201	27763319	1	Rxra	292	-0.195514	1.15927e-06	-0.198739
Sirpa	1	RA	chr2	129592839	129632228	1	Sirpa	1396	-0.251151	1.15927e-06	-0.0838833
Ubr4	1	RA	chr4	139352587	139489533	1	Ubr4	1176	-0.248757	1.29924e-06	-0.124682
Ppp6r2	1	RA	chr15	89211559	89286261	1	Ppp6r2	645	-0.302335	1.31911e-06	-0.0653789
Hpca	1	RA	chr4	129121925	129111570	2	Hpca	946	-0.339332	1.33597e-06	-0.148831
1700067K01Rik	1	RA	chr8	84001706	84004770	1	1700067K01Rik	642	-0.357477	1.34597e-06	-0.165415
Rasal1	1	RA	chr5	120648812	120679610	1	Rasal1	918	-0.297055	1.39203e-06	-0.10622
Lgals3bp	1	RA	chr11	118401931	118392752	2	Lgals3bp	1739	-0.436768	1.43441e-06	-0.0735234
Ryr2	1	RA	chr13	12106945	11553103	2	Ryr2	37	0.274712	1.45239e-06	0.345168
Tle3	1	RA	chr9	61372366	61418497	1	Tle3	690	-0.220557	1.45239e-06	-0.127316
Tspoap1	1	RA	chr11	87760541	87785928	1	Tspoap1	1107	-0.35775	1.46252e-06	-0.150008
Pecam1	1	RA	chr11	106750628	106654213	2	Pecam1	1555	-0.390979	1.46252e-06	-0.0968123
Rtl6	1	RA	chr15	84557823	84553398	2	Rtl6	590	-0.188029	1.46252e-06	-0.109984
Crcp	1	RA	chr5	130029306	130060787	1	Crcp	1059	-0.418785	1.46252e-06	-0.0825208
Ccdc186	1	RA	chr19	56822181	56790963	2	Ccdc186	752	-0.346224	1.47778e-06	-0.0772661
Jakmip1	1	RA	chr5	37047432	37125298	1	Jakmip1	302	-0.213178	1.52794e-06	-0.131089
Gm14005	1	RA	chr2	128429589	128298663	2	Gm14005	1376	-0.217303	1.5784e-06	-0.117075
Pard6g	1	RA	chr18	80046895	80119640	1	Pard6g	561	-0.278454	1.58141e-06	-0.104705
Slc45a4	1	RA	chr15	73624744	73580290	2	Slc45a4	294	-0.257039	1.70531e-06	-0.0623066
Megf11	1	RA	chr9	64385626	64709205	1	Megf11	725	-0.190941	1.82485e-06	-0.132701
4930413E15Rik	1	RA	chr5	118952339	118961261	1	4930413E15Rik	898	-0.280525	1.97886e-06	-0.0819804
Col5a1	1	RA	chr2	27886425	28039510	1	Col5a1	293	-0.178016	2.00967e-06	-0.182066
Cpn2	1	RA	chr16	30267532	30256378	2	Cpn2	308	-0.276889	2.07687e-06	-0.0806997
Rcl1	1	RA	chr19	29101375	29143843	1	Rcl1	461	-0.375127	2.10665e-06	-0.0792053
Tspan9	1	RA	chr6	128143578	127961400	2	Tspan9	1062	0.236565	2.23779e-06	0.290176
Mprip	1	RA	chr11	59662495	59780860	1	Mprip	519	-0.276577	2.24134e-06	-0.0706565
Ephb2	1	RA	chr4	136836012	136647539	2	Ephb2	1122	-0.170198	2.24445e-06	-0.118414
Mir6922	1	RA	chr11	60202327	60202262	2	Mir6922	534	-0.324125	2.41025e-06	-0.186297
Syt17	1	RA	chr7	118448219	118381856	2	Syt17	1720	-0.272773	2.41025e-06	-0.0624277
0610009L18Rik	1	RA	chr11	120348678	120351190	1	0610009L18Rik	1776	-0.308577	2.41957e-06	-0.0705918
Wnt9a	1	RA	chr11	59306930	59333552	1	Wnt9a	508	-0.362297	2.42853e-06	-0.0818549
Itgb5	1	RA	chr16	33829665	33949338	1	Itgb5	364	-0.205713	2.72997e-06	-0.0780748
Ptpra	1	RA	chr2	130450278	130554300	1	Ptpra	1416	-0.27657	2.84922e-06	-0.0786843
Nhlrc2	1	RA	chr19	56548261	56598846	1	Nhlrc2	750	-0.342456	2.86257e-06	-0.0615982
Kcng1	1	RA	chr2	168269331	168261698	2	Kcng1	1892	-0.253567	2.88424e-06	-0.171632
Rbm20	1	RA	chr19	53677306	53867080	1	Rbm20	731	-0.204493	2.902e-06	-0.0813193
Iffo2	1	RA	chr4	139530548	139620382	1	Iffo2	1177	-0.225496	2.90315e-06	-0.128976
Elfn1	1	RA	chr5	139907943	139974725	1	Elfn1	1232	-0.220806	2.90315e-06	-0.110146
Lexm	1	RA	chr4	106617238	106590909	2	Lexm	617	-0.355267	2.91703e-06	-0.112835
Cacng2	1	RA	chr15	78119280	77993623	2	Cacng2	419	-0.283212	3.01573e-06	-0.0987364
Minos1	1	RA	chr4	139131113	139101814	2	Minos1	1169	-0.311653	3.11248e-06	-0.0782205
Cmklr1	1	RA	chr5	113650390	113612355	2	Cmklr1	810	-0.331246	3.1924e-06	-0.100983
Proca1	1	RA	chr11	78193392	78205763	1	Proca1	935	-0.379831	3.31519e-06	-0.130627
Hdac7	1	RA	chr15	97844502	97792664	2	Hdac7	713	-0.334912	3.43018e-06	-0.108626
Scn8a	1	RA	chr15	100869858	101045938	1	Scn8a	810	-0.240593	3.53641e-06	-0.124018
4932435O22Rik	1	RA	chr11	114448860	114413405	2	4932435O22Rik	1616	-0.222625	3.60048e-06	-0.0540291
Fam43a	1	RA	chr16	30599723	30602797	1	Fam43a	314	-0.269963	3.60048e-06	-0.14152
Gm11729	1	RA	chr11	117414389	117415368	1	Gm11729	1717	-0.316151	3.65084e-06	-0.148018
4932441J04Rik	1	RA	chr5	57717919	57570084	2	4932441J04Rik	383	0.380238	3.65226e-06	0.191113
Kcnj6	1	RA	chr16	94997696	94748683	2	Kcnj6	741	-0.200472	3.67496e-06	-0.152861
Csmd2	1	RA	chr4	127988044	128567656	1	Csmd2	932	-0.171486	3.72224e-06	-0.161233
Pheta1	1	RA	chr5	121849028	121854599	1	Pheta1	948	-0.290293	3.77726e-06	-0.203301
Magi1	1	RA	chr6	94283917	93675453	2	Magi1	758	-0.155816	3.77726e-06	-0.117263
Nkain3	1	RA	chr4	20778668	20118874	2	Nkain3	85	0.271921	3.83752e-06	0.251738
Cyth1	1	RA	chr11	118248592	118164166	2	Cyth1	1735	-0.318194	3.85316e-06	-0.0929733
Afmid	1	RA	chr11	117809667	117839908	1	Afmid	1726	-0.275577	3.86331e-06	-0.109902
Sdk1	1	RA	chr5	141241534	142213791	1	Sdk1	1248	-0.121463	3.87653e-06	-0.169207
Smox	1	RA	chr2	131491862	131525183	1	Smox	1445	-0.204755	3.89174e-06	-0.0765265
Ccr10	1	RA	chr11	101175443	101172998	2	Ccr10	1419	-0.485064	3.90521e-06	-0.151984
Bcas3	1	RA	chr11	85353164	85826058	1	Bcas3	1070	-0.1807	3.91393e-06	-0.100328
Mir499	1	RA	chr2	155622880	155622958	1	Mir499	1685	-0.277322	3.94282e-06	-0.227074
Zfp335	1	RA	chr2	164911750	164891892	2	Zfp335	1843	-0.234945	3.9453e-06	-0.119671
Lpp	1	RA	chr16	24393350	24992578	1	Lpp	280	-0.196671	3.95194e-06	-0.0948112
Bahcc1	1	RA	chr11	120232947	120292297	1	Bahcc1	1774	-0.231635	4.0042e-06	-0.133705
Megf6	1	RA	chr4	154170713	154275721	1	Megf6	1392	-0.223452	4.04129e-06	-0.112558
Ncam1	1	RA	chr9	49799393	49502129	2	Ncam1	523	-0.1879	4.21212e-06	-0.064939
Shisal1	1	RA	chr15	84447097	84379203	2	Shisal1	589	-0.20079	4.29854e-06	-0.0763745
Ret	1	RA	chr6	118197744	118151748	2	Ret	900	-0.256222	4.30283e-06	-0.101696
Ywhag	1	RA	chr5	135934641	135908379	2	Ywhag	1119	-0.225894	4.5028e-06	-0.105297
Otud3	1	RA	chr4	138913947	138895379	2	Otud3	1164	-0.316414	4.52167e-06	-0.0821838
4930417O22Rik	1	RA	chr11	101952421	101960574	1	4930417O22Rik	1448	-0.388494	4.59958e-06	-0.0648447
Pvalb	1	RA	chr15	78206351	78191117	2	Pvalb	421	-0.478935	4.6051e-06	-0.0674772
1700028D13Rik	1	RA	chr5	112206763	112210002	1	1700028D13Rik	785	-0.280194	4.6051e-06	-0.129411
Spag9	1	RA	chr11	93996091	94126083	1	Spag9	1154	-0.237514	4.63715e-06	-0.0564918
Hmga1	1	RA	chr17	27556574	27563672	1	Hmga1	388	-0.287832	5.41869e-06	-0.190524
Dock1	1	RA	chr7	134670687	135173647	1	Dock1	1968	-0.146755	5.41869e-06	-0.105433
Pltp	1	RA	chr2	164857708	164839518	2	Pltp	1841	-0.331244	5.42149e-06	-0.111954
Fzd9	1	RA	chr5	135251047	135248938	2	Fzd9	1102	-0.292236	5.50412e-06	-0.165084
Tubg1	1	RA	chr11	101120131	101126419	1	Tubg1	1415	-0.350668	5.67831e-06	-0.129428
Elfn2	1	RA	chr15	78718771	78670003	2	Elfn2	436	-0.259958	5.67831e-06	-0.075377
Lrp1b	1	RA	chr2	42653598	40596773	2	Lrp1b	512	0.174365	5.67831e-06	0.495971
Eno1	1	RA	chr4	150237197	150248873	1	Eno1	1348	-0.255668	5.67831e-06	-0.122685
Ajap1	1	RA	chr4	153482830	153373221	2	Ajap1	1381	-0.193408	5.67831e-06	-0.115541
Nphp1	1	RA	chr2	127788891	127740732	2	Nphp1	1371	-0.314487	5.74281e-06	-0.066128
Slc38a10	1	RA	chr11	120151351	120103951	2	Slc38a10	1772	-0.283728	5.90446e-06	-0.0803466
Rab35	1	RA	chr5	115631987	115647158	1	Rab35	870	-0.340885	5.90446e-06	-0.0948929
Myl9	1	RA	chr2	156775464	156781657	1	Myl9	1714	-0.278622	6.10842e-06	-0.158055
Dclre1a	1	RA	chr19	56548222	56529161	2	Dclre1a	749	-0.409436	6.12436e-06	-0.0538536
1700020D05Rik	1	RA	chr19	5503787	5502767	2	1700020D05Rik	103	-0.355079	6.23166e-06	-0.137397
Mroh8	1	RA	chr2	157279549	157208548	2	Mroh8	1725	-0.362157	6.25481e-06	-0.0871749
Tfap2c	1	RA	chr2	172549593	172558622	1	Tfap2c	1920	-0.183118	6.41009e-06	-0.161383
Myo15	1	RA	chr11	60469339	60528369	1	Myo15	540	-0.327178	6.44647e-06	-0.0989107
Cbx7	1	RA	chr15	79932646	79915807	2	Cbx7	486	-0.241305	6.44647e-06	-0.111966
A4galt	1	RA	chr15	83251774	83226722	2	A4galt	570	-0.280458	6.60202e-06	-0.0677472
Sntg1	1	RA	chr1	9299877	8359739	2	Sntg1	15	0.215988	6.67777e-06	0.294781
Rara	1	RA	chr11	98937696	98974942	1	Rara	1309	-0.204359	6.83326e-06	-0.103201
Mafb	1	RA	chr2	160367065	160363677	2	Mafb	1758	-0.235688	6.83326e-06	-0.203233
Hspg2	1	RA	chr4	137468803	137570630	1	Hspg2	1134	-0.232776	6.83326e-06	-0.10398
Ube3c	1	RA	chr5	29569242	29676077	1	Ube3c	167	-0.280349	6.9507e-06	-0.0535056
Arhgap44	1	RA	chr11	65162961	65002039	2	Arhgap44	603	-0.248923	7.13878e-06	-0.0814791
Ptprn2	1	RA	chr12	116485720	117278167	1	Ptprn2	819	0.188716	7.26097e-06	0.416337
Tac4	1	RA	chr11	95261529	95269262	1	Tac4	1185	-0.250475	7.52469e-06	-0.115653
Wnt9b	1	RA	chr11	103749821	103727363	2	Wnt9b	1512	-0.464044	7.77947e-06	-0.0798871
Mir6934	1	RA	chr11	119154137	119154076	2	Mir6934	1750	-0.371802	7.77947e-06	-0.185897
Sdc3	1	RA	chr4	130792537	130826318	1	Sdc3	991	-0.196553	7.77947e-06	-0.0696895
Cdyl2	1	RA	chr8	116732991	116568724	2	Cdyl2	1008	-0.201782	7.82363e-06	-0.0881933
Ptpre	1	RA	chr7	135537824	135686294	1	Ptpre	1974	-0.280705	7.84478e-06	-0.0807485
Col1a1	1	RA	chr11	94936224	94953042	1	Col1a1	1175	-0.290167	7.85833e-06	-0.109332
Fgr	1	RA	chr4	132974095	133001893	1	Fgr	1030	-0.259845	7.92926e-06	-0.0811622
Sh3pxd2a	1	RA	chr19	47464411	47260174	2	Sh3pxd2a	704	-0.198563	8.19656e-06	-0.13538
Cfap77	1	RA	chr2	29055066	28955481	2	Cfap77	311	-0.214523	8.19656e-06	-0.116854
Sgms1	1	RA	chr19	32389714	32122727	2	Sgms1	488	-0.236037	8.34186e-06	-0.0778485
Diablo	1	RA	chr5	123524164	123509766	2	Diablo	984	-0.367874	8.82618e-06	-0.103386
2810410L24Rik	1	RA	chr11	120189856	120186650	2	2810410L24Rik	1773	-0.247658	8.84822e-06	-0.155123
Gsto1	1	RA	chr19	47854973	47864790	1	Gsto1	713	-0.302964	8.84822e-06	-0.106295
Chrna4	1	RA	chr2	181039177	181022311	2	Chrna4	2012	-0.264803	8.84822e-06	-0.118393
Tesc	1	RA	chr5	118027824	118061870	1	Tesc	892	-0.323647	8.84822e-06	-0.0766855
Rph3a	1	RA	chr5	121010092	120940499	2	Rph3a	930	-0.211695	8.84822e-06	-0.0622426
Gm10638	1	RA	chr8	86745699	86747060	1	Gm10638	717	-0.37526	8.84822e-06	-0.137246
Gpr107	1	RA	chr2	31152316	31216567	1	Gpr107	365	-0.263396	8.85283e-06	-0.090638
Hspa12a	1	RA	chr19	58943672	58795750	2	Hspa12a	773	-0.22587	9.08275e-06	-0.100957
Hspb1	1	RA	chr5	135887919	135889563	1	Hspb1	1118	-0.26492	9.08275e-06	-0.112702
Tgfbi	1	RA	chr13	56609603	56639339	1	Tgfbi	504	-0.205984	9.2572e-06	-0.0574296
Gm4894	1	RA	chr9	49250531	49280594	1	Gm4894	519	-0.374102	9.43411e-06	-0.0490076
Pld6	1	RA	chr11	59787657	59783893	2	Pld6	521	-0.35814	9.56117e-06	-0.140543
Espn	1	RA	chr4	152152207	152120876	2	Espn	1369	-0.217023	9.77599e-06	-0.150806
Dnmbp	1	RA	chr19	43940198	43846815	2	Dnmbp	629	-0.227088	9.83398e-06	-0.0812263
Arhgef10l	1	RA	chr4	140665905	140514485	2	Arhgef10l	1185	-0.175245	1.01493e-05	-0.121788
Dtx1	1	RA	chr5	120711669	120680264	2	Dtx1	919	-0.289424	1.01493e-05	-0.101024
2900041M22Rik	1	RA	chr11	117611247	117613417	1	2900041M22Rik	1720	-0.273334	1.08147e-05	-0.136932
Btrc	1	RA	chr19	45363734	45533343	1	Btrc	660	-0.220884	1.10269e-05	-0.0675507
Sh3bgrl3	1	RA	chr4	134128753	134127406	2	Sh3bgrl3	1061	-0.44055	1.11302e-05	-0.176626
Casz1	1	RA	chr4	148804392	148954892	1	Casz1	1322	-0.146649	1.11577e-05	-0.173744
Mrpl23	1	RA	chr7	142533117	142540742	1	Mrpl23	2121	-0.337987	1.11577e-05	-0.113966
Usp3	1	RA	chr9	66593115	66514639	2	Usp3	759	-0.266522	1.11577e-05	-0.0730006
Snhg20	1	RA	chr11	117076783	117078955	1	Snhg20	1713	-0.292463	1.15e-05	-0.148997
Slit1	1	RA	chr19	41743856	41600257	2	Slit1	590	-0.17131	1.15e-05	-0.0727794
Mir6998	1	RA	chr2	31612421	31612484	1	Mir6998	369	-0.374733	1.15e-05	-0.135452
Camta1	1	RA	chr4	151861768	151059523	2	Camta1	1358	-0.117667	1.15e-05	-0.276039
Mxi1	1	RA	chr19	53310506	53375810	1	Mxi1	726	-0.202587	1.17487e-05	-0.0707566
Grik2	1	RA	chr10	49788754	49099463	2	Grik2	274	0.254327	1.20567e-05	0.236125
Tshz2	1	RA	chr2	169633646	169913087	1	Tshz2	1899	-0.0997592	1.22296e-05	-0.0944441
4930552P12Rik	1	RA	chr19	55702204	55640589	2	4930552P12Rik	743	-0.241434	1.22501e-05	-0.0487281
Dhx37	1	RA	chr5	125434048	125414404	2	Dhx37	1024	-0.289847	1.22501e-05	-0.0812699
Ankrd11	1	RA	chr8	123042284	122883822	2	Ankrd11	1095	-0.192082	1.23429e-05	-0.100734
Mir1967	1	RA	chr8	124022641	124022722	1	Mir1967	1131	-0.354278	1.23429e-05	-0.177602
Gal	1	RA	chr19	3414457	3409917	2	Gal	7	-0.230612	1.32481e-05	-0.0778212
Asns	1	RA	chr6	7693182	7675171	2	Asns	34	0.369033	1.33498e-05	0.160939
Fgfr2	1	RA	chr7	130266808	130162451	2	Fgfr2	1924	-0.18858	1.34157e-05	-0.0645007
Fkbp6	1	RA	chr5	135350044	135291704	2	Fkbp6	1103	-0.289999	1.34552e-05	-0.0839088
Pced1b	1	RA	chr15	97247107	97385693	1	Pced1b	707	-0.170724	1.37739e-05	-0.062829
Cacnb1	1	RA	chr11	98022627	98001508	2	Cacnb1	1274	-0.336133	1.39861e-05	-0.133651
Hsf1	1	RA	chr15	76477445	76500972	1	Hsf1	372	-0.40307	1.39861e-05	-0.0938453
Habp2	1	RA	chr19	56287938	56320089	1	Habp2	745	-0.225943	1.39861e-05	-0.0317287
Slc5a1	1	RA	chr5	33104219	33162699	1	Slc5a1	236	-0.312748	1.39861e-05	-0.055192
Lbx1	1	RA	chr19	45235236	45233728	2	Lbx1	659	-0.191286	1.42254e-05	-0.133132
Mpo	1	RA	chr11	87793784	87804412	1	Mpo	1109	-0.249222	1.4336e-05	-0.0707377
Crtac1	1	RA	chr19	42431783	42283037	2	Crtac1	612	-0.224666	1.45105e-05	-0.09182
Ccr7	1	RA	chr11	99155077	99144199	2	Ccr7	1314	-0.335092	1.47047e-05	-0.0716286
Cd248	1	RA	chr19	5068078	5070640	1	Cd248	77	-0.459523	1.50939e-05	-0.191265
Hdac5	1	RA	chr11	102230172	102195747	2	Hdac5	1461	-0.313917	1.5361e-05	-0.0759822
D11Wsu47e	1	RA	chr11	113684406	113726467	1	D11Wsu47e	1611	-0.245314	1.5361e-05	-0.0707001
N4bp1	1	RA	chr8	86885258	86841139	2	N4bp1	718	-0.274011	1.5361e-05	-0.0696521
Adam11	1	RA	chr11	102761435	102780262	1	Adam11	1482	-0.257496	1.54388e-05	-0.0883865
Itga2b	1	RA	chr11	102469883	102453297	2	Itga2b	1475	-0.357688	1.56283e-05	-0.117178
Col26a1	1	RA	chr5	136883107	136741764	2	Col26a1	1136	-0.170678	1.60952e-05	-0.113043
Mrgprf	1	RA	chr7	145300909	145309557	1	Mrgprf	2168	-0.204477	1.60952e-05	-0.107217
Kpna2	1	RA	chr11	106999525	106988629	2	Kpna2	1562	-0.196876	1.62014e-05	-0.0577262
Tmem270	1	RA	chr5	134906733	134901593	2	Tmem270	1086	-0.326288	1.62014e-05	-0.103418
Zc3h12c	1	RA	chr9	52168572	52111985	2	Zc3h12c	561	-0.338906	1.62014e-05	-0.0539569
Adgrd1	1	RA	chr5	129096750	129204599	1	Adgrd1	1041	-0.166098	1.65336e-05	-0.0797205
Mir6995	1	RA	chr19	47273589	47273519	2	Mir6995	705	-0.210942	1.67313e-05	-0.120061
Mlc1	1	RA	chr15	88978553	88955884	2	Mlc1	631	-0.425986	1.73541e-05	-0.0723074
Snrpd3	1	RA	chr10	75518042	75535440	1	Snrpd3	440	-0.252523	1.81466e-05	-0.0800919
Gria4	1	RA	chr9	4796234	4417893	2	Gria4	9	0.319266	1.82822e-05	0.166818
Acad12	1	RA	chr5	121618938	121598281	2	Acad12	942	-0.444088	1.85428e-05	-0.066128
Tmc8	1	RA	chr11	117782297	117793137	1	Tmc8	1723	-0.249234	1.85659e-05	-0.125892
Wnt4	1	RA	chr4	137277635	137299501	1	Wnt4	1129	-0.227097	1.85659e-05	-0.0668168
Tpcn2	1	RA	chr7	145284011	145183010	2	Tpcn2	2166	-0.194031	1.87253e-05	-0.100838
Fstl4	1	RA	chr11	52764706	53187347	1	Fstl4	390	-0.156007	1.87992e-05	-0.0879061
Atrnl1	1	RA	chr19	57611034	58133343	1	Atrnl1	762	-0.184292	1.87992e-05	-0.109368
Klf1	1	RA	chr8	84901928	84905295	1	Klf1	680	-0.579322	1.9158e-05	-0.135065
Fibp	1	RA	chr19	5460607	5465052	1	Fibp	97	-0.466061	1.94128e-05	-0.169399
A930037H05Rik	1	RA	chr11	119491235	119461201	2	A930037H05Rik	1758	-0.235015	1.95375e-05	-0.0492927
Scd4	1	RA	chr19	44333326	44346743	1	Scd4	640	-0.298699	1.95375e-05	-0.0527395
Kcnb1	1	RA	chr2	167190104	167095969	2	Kcnb1	1873	-0.23013	1.95375e-05	-0.135246
Ptpru	1	RA	chr4	131838278	131768457	2	Ptpru	995	-0.192705	1.95375e-05	-0.0895721
Srrm4	1	RA	chr5	116591817	116439272	2	Srrm4	882	-0.197759	1.95375e-05	-0.0761982
Plet1os	1	RA	chr9	50504805	50488799	2	Plet1os	526	-0.274863	1.95375e-05	-0.0562104
Gpc5	1	RA	chr14	115092215	116525192	1	Gpc5	826	0.201913	1.95792e-05	0.333192
1810055G02Rik	1	RA	chr19	3708333	3717881	1	1810055G02Rik	10	-0.282533	2.02097e-05	-0.117819
Cntnap2	1	RA	chr6	45060061	47301388	1	Cntnap2	307	0.244428	2.0323e-05	0.417126
Prdm12	1	RA	chr2	31640037	31655795	1	Prdm12	370	-0.196531	2.07123e-05	-0.126191
Olfm1	1	RA	chr2	28193093	28230736	1	Olfm1	295	-0.17388	2.08032e-05	-0.0647592
Plekhm1	1	RA	chr11	103412664	103365092	2	Plekhm1	1505	-0.217382	2.0891e-05	-0.0754671
Nt5c2	1	RA	chr19	47015189	46886831	2	Nt5c2	695	-0.232103	2.0891e-05	-0.0646311
Esp36	1	RA	chr17	38420185	38416474	2	Esp36	764	0.420693	2.13704e-05	0.103757
Epha6	1	RA	chr16	60605531	59653483	2	Epha6	574	0.215219	2.15058e-05	0.286303
Nt5m	1	RA	chr11	59839458	59880968	1	Nt5m	525	-0.243564	2.15887e-05	-0.0676584
Mir6945	1	RA	chr13	55507692	55507625	2	Mir6945	481	-0.348586	2.18914e-05	-0.251198
4930548G14Rik	1	RA	chr15	46623305	46639858	1	4930548G14Rik	189	0.484276	2.20508e-05	0.0898201
Nrxn1	1	RA	chr17	91092952	90033644	2	Nrxn1	1177	0.215653	2.25608e-05	0.274968
Kdm8	1	RA	chr7	125444620	125462269	1	Kdm8	1796	-0.230765	2.27146e-05	-0.0797826
Rbm15b	1	RA	chr9	106887000	106883985	2	Rbm15b	1074	-0.24862	2.28221e-05	-0.224179
Grik3	1	RA	chr4	125490831	125714173	1	Grik3	895	-0.145958	2.31819e-05	-0.148584
Tacc2	1	RA	chr7	130577484	130764784	1	Tacc2	1927	-0.189014	2.31819e-05	-0.0972123
Frmd4a	1	RA	chr2	4017734	4614043	1	Frmd4a	12	0.166938	2.32259e-05	0.356505
Bmp7	1	RA	chr2	172940321	172868012	2	Bmp7	1921	-0.175865	2.4128e-05	-0.141429
Enpp7	1	RA	chr11	118988188	118993221	1	Enpp7	1745	-0.222454	2.41657e-05	-0.0690823
Tpst2	1	RA	chr5	112276691	112315361	1	Tpst2	789	-0.258521	2.43328e-05	-0.0941648
Ndrg1	1	RA	chr15	66969641	66929318	2	Ndrg1	274	-0.245983	2.55492e-05	-0.067282
Scrib	1	RA	chr15	76069784	76047163	2	Scrib	345	-0.320108	2.55492e-05	-0.101403
Cpt1a	1	RA	chr19	3323301	3385733	1	Cpt1a	5	-0.181691	2.55492e-05	-0.0492028
Mcm8	1	RA	chr2	132816141	132844197	1	Mcm8	1465	-0.399033	2.55492e-05	-0.0840526
Zbtb40	1	RA	chr4	137048695	136979732	2	Zbtb40	1127	-0.193459	2.55492e-05	-0.0802193
Zfp804b	1	RA	chr5	7344378	6769030	2	Zfp804b	24	0.25023	2.55492e-05	0.213864
Tmem132d	1	RA	chr5	128433077	127783491	2	Tmem132d	1034	-0.127538	2.55492e-05	-0.0955379
Il4ra	1	RA	chr7	125552282	125579474	1	Il4ra	1798	-0.257842	2.64614e-05	-0.0743561
Gpr139	1	RA	chr7	119184374	119144323	2	Gpr139	1732	-0.274586	2.66218e-05	-0.0429277
Fam169b	1	RA	chr7	68273839	68363089	1	Fam169b	1104	-0.227182	2.68326e-05	-0.0687364
Dnase2a	1	RA	chr8	84908624	84911461	1	Dnase2a	681	-0.400231	2.69581e-05	-0.160148
Slc39a11	1	RA	chr11	113650071	113244854	2	Slc39a11	1607	-0.154036	2.71823e-05	-0.14911
Akap1	1	RA	chr11	88864586	88830792	2	Akap1	1127	-0.259714	2.72608e-05	-0.0815823
Ldlrap1	1	RA	chr4	134768004	134745412	2	Ldlrap1	1082	-0.195725	2.73147e-05	-0.0911565
Rnf157	1	RA	chr11	116413032	116336345	2	Rnf157	1690	-0.326494	2.73625e-05	-0.0787801
Myl10	1	RA	chr5	136693146	136701094	1	Myl10	1135	-0.207335	2.73625e-05	-0.123335
Miat	1	RA	chr5	112228948	112213228	2	Miat	786	-0.282737	2.79677e-05	-0.127921
2610027K06Rik	1	RA	chr11	85832388	85791660	2	2610027K06Rik	1074	-0.339382	2.85074e-05	-0.0936191
Nfil3	1	RA	chr13	52981039	52967209	2	Nfil3	436	-0.24504	2.85074e-05	-0.0734467
Gm5886	1	RA	chr6	133767408	133763998	2	Gm5886	1171	0.363767	2.87105e-05	0.195911
Ficd	1	RA	chr5	113735782	113740607	1	Ficd	812	-0.401748	2.89954e-05	-0.127541
P2rx7	1	RA	chr5	122643911	122691432	1	P2rx7	964	-0.264154	2.89954e-05	-0.072666
Sbk1	1	RA	chr7	126272619	126294999	1	Sbk1	1805	-0.308046	2.90948e-05	-0.103881
Plcg2	1	RA	chr8	117498275	117635142	1	Plcg2	1021	-0.198421	2.90948e-05	-0.104051
Brsk2	1	RA	chr7	141949751	142004247	1	Brsk2	2101	-0.201984	2.92525e-05	-0.0760651
Mroh5	1	RA	chr15	73839671	73761410	2	Mroh5	297	-0.239242	2.93249e-05	-0.0652706
Slc9a1	1	RA	chr4	133369772	133423698	1	Slc9a1	1040	-0.273668	2.93249e-05	-0.0871578
Ikzf3	1	RA	chr11	98546031	98464693	2	Ikzf3	1291	-0.3165	2.93582e-05	-0.0644658
Kmt5b	1	RA	chr19	3767421	3818303	1	Kmt5b	11	-0.200102	2.94135e-05	-0.0407928
Sufu	1	RA	chr19	46396896	46488804	1	Sufu	686	-0.248805	2.94135e-05	-0.0868694
AI847159	1	RA	chr2	129180673	129178148	2	AI847159	1387	-0.43694	2.94135e-05	-0.105791
Trmt6	1	RA	chr2	132816054	132804215	2	Trmt6	1464	-0.369096	2.94135e-05	-0.10728
Dnajb1	1	RA	chr8	83608175	83612653	1	Dnajb1	632	-0.290806	2.94135e-05	-0.163776
Ptpa	1	RA	chr2	30416050	30447807	1	Ptpa	349	-0.199012	2.96196e-05	-0.10744
Gps1	1	RA	chr11	120784272	120789102	1	Gps1	1811	-0.370175	2.97898e-05	-0.123464
Mpped1	1	RA	chr15	83780023	83858474	1	Mpped1	580	-0.295548	2.97898e-05	-0.0795089
A930007I19Rik	1	RA	chr19	29523159	29464750	2	A930007I19Rik	469	-0.380519	2.97898e-05	-0.0610443
Por	1	RA	chr5	135689145	135735326	1	Por	1112	-0.19768	2.97898e-05	-0.0913124
Cdc42	1	RA	chr4	137357759	137319696	2	Cdc42	1130	-0.267717	3.04432e-05	-0.0507358
2021-03-10	1	RA	chr11	105456735	105360798	2	2021-03-10	1529	-0.221765	3.09644e-05	-0.0539752
Paxip1	1	RA	chr5	27791550	27740080	2	Paxip1	154	-0.222378	3.11223e-05	-0.0553605
Lactb	1	RA	chr9	66975484	66955393	2	Lactb	765	-0.413695	3.11223e-05	-0.064249
Tmem132cos	1	RA	chr5	127281623	127256860	2	Tmem132cos	1031	-0.331407	3.11976e-05	-0.0363016
Rps15a	1	RA	chr7	118116147	118104374	2	Rps15a	1716	-0.24671	3.15905e-05	-0.084306
Cdr2l	1	RA	chr11	115381916	115396132	1	Cdr2l	1644	-0.4444	3.17501e-05	-0.104724
Chrac1	1	RA	chr15	73090412	73094075	1	Chrac1	289	-0.273613	3.17501e-05	-0.11038
Bdh1	1	RA	chr16	31422297	31458901	1	Bdh1	319	-0.180333	3.17575e-05	-0.0910228
Nqo1	1	RA	chr8	107403205	107388225	2	Nqo1	927	-0.324641	3.18085e-05	-0.0703778
Tmco4	1	RA	chr4	138972283	139059171	1	Tmco4	1166	-0.278115	3.18384e-05	-0.0728935
Cntnap1	1	RA	chr11	101176117	101190720	1	Cntnap1	1418	-0.391993	3.25868e-05	-0.096905
Igf2bp1	1	RA	chr11	96005944	95957163	2	Igf2bp1	1202	-0.33311	3.29143e-05	-0.0897694
Dhx58	1	RA	chr11	100704271	100694884	2	Dhx58	1396	-0.317966	3.30399e-05	-0.0723739
Fam110b	1	RA	chr4	5644179	6108222	1	Fam110b	19	0.234401	3.30399e-05	0.268897
Eif4g3	1	RA	chr4	137993456	138207079	1	Eif4g3	1142	-0.238602	3.32062e-05	-0.0972889
Spdef	1	RA	chr17	27728951	27714447	2	Spdef	393	-0.326193	3.35281e-05	-0.0934144
Rab11fip2	1	RA	chr19	59943654	59902884	2	Rab11fip2	784	-0.2653	3.35281e-05	-0.0338232
Tmem151a	1	RA	chr19	5085477	5079337	2	Tmem151a	78	-0.237065	3.40476e-05	-0.115412
Prkg1	1	RA	chr19	31765033	30564487	2	Prkg1	482	-0.125331	3.4575e-05	-0.0741447
Ptpn1	1	RA	chr2	167932327	167979385	1	Ptpn1	1884	-0.205536	3.4575e-05	-0.109662
Mir5122	1	RA	chr4	133369776	133369864	1	Mir5122	1041	-0.200143	3.4575e-05	-0.164133
Rps6ka1	1	RA	chr4	133887797	133847290	2	Rps6ka1	1054	-0.165526	3.4575e-05	-0.0848079
Mad1l1	1	RA	chr5	140321552	140008689	2	Mad1l1	1233	-0.16263	3.4575e-05	-0.151959
Ltbp3	1	RA	chr19	5740904	5758532	1	Ltbp3	117	-0.343029	3.61235e-05	-0.0990919
Slc12a5	1	RA	chr2	164960846	164999731	1	Slc12a5	1845	-0.21623	3.65316e-05	-0.0977541
1700069L16Rik	1	RA	chr5	113724772	113692424	2	1700069L16Rik	811	-0.259702	3.66135e-05	-0.0725241
Cds2	1	RA	chr2	132263148	132312050	1	Cds2	1456	-0.242701	3.75492e-05	-0.0732889
Arc	1	RA	chr15	74672570	74669081	2	Arc	300	-0.293747	3.77211e-05	-0.130339
Pstpip1	1	RA	chr9	56089976	56128890	1	Pstpip1	607	-0.221494	3.78804e-05	-0.0865537
Plekho2	1	RA	chr9	65580087	65552577	2	Plekho2	744	-0.327342	3.85458e-05	-0.081441
9530036O11Rik	1	RA	chr5	28458274	28933995	1	9530036O11Rik	160	-0.143514	3.89558e-05	-0.0801026
E130018N17Rik	1	RA	chr2	168154513	168145120	2	E130018N17Rik	1887	-0.219645	3.93606e-05	-0.149468
Ift81	1	RA	chr5	122614518	122550204	2	Ift81	963	-0.218201	3.95019e-05	-0.0457832
Mir5108	1	RA	chr10	61774737	61774821	1	Mir5108	358	-0.235321	4.03462e-05	-0.114021
Limd2	1	RA	chr11	106160729	106156256	2	Limd2	1539	-0.419098	4.09565e-05	-0.144165
Runx3	1	RA	chr4	135120645	135177990	1	Runx3	1088	-0.169331	4.11625e-05	-0.0792205
Fam20a	1	RA	chr11	109722256	109669749	2	Fam20a	1590	-0.267569	4.13372e-05	-0.0554595
Grin2a	1	RA	chr16	9992533	9577710	2	Grin2a	59	-0.157976	4.21676e-05	-0.0814505
Hmgcl	1	RA	chr4	135946453	135962617	1	Hmgcl	1105	-0.32156	4.23464e-05	-0.0943675
Adgrb1	1	RA	chr15	74516196	74589464	1	Adgrb1	298	-0.193054	4.24945e-05	-0.0914543
Mir5623	1	RA	chr19	58051167	58051236	1	Mir5623	763	-0.178875	4.27312e-05	-0.0403111
Gip	1	RA	chr11	96024545	96030828	1	Gip	1204	-0.323581	4.37952e-05	-0.0794632
Car12	1	RA	chr9	66713686	66766845	1	Car12	760	-0.249631	4.39123e-05	-0.0463124
Rnf186	1	RA	chr4	138967112	138968366	1	Rnf186	1165	-0.404596	4.44221e-05	-0.0762934
Retreg3	1	RA	chr11	101119843	101096322	2	Retreg3	1414	-0.304456	4.52034e-05	-0.0877433
Mir7020	1	RA	chr4	139644042	139644111	1	Mir7020	1179	-0.771356	4.52034e-05	-0.138557
Tmem120a	1	RA	chr5	135744172	135735490	2	Tmem120a	1113	-0.287971	4.52195e-05	-0.123196
Dym	1	RA	chr18	75018772	75286966	1	Dym	533	-0.195241	4.56398e-05	-0.0986185
Ccdc43	1	RA	chr11	102697725	102684688	2	Ccdc43	1481	-0.301059	4.56602e-05	-0.0475506
Rassf1	1	RA	chr9	107551555	107562267	1	Rassf1	1087	-0.261305	4.70836e-05	-0.134414
4933424G06Rik	1	RA	chr1	36714538	36757960	1	4933424G06Rik	155	-0.238447	4.77212e-05	-0.0609005
Mul1	1	RA	chr4	138434672	138442265	1	Mul1	1153	-0.277364	4.78608e-05	-0.0956661
Vax1	1	RA	chr19	59170029	59164485	2	Vax1	777	-0.210899	4.81894e-05	-0.0762494
Map3k6	1	RA	chr4	133240818	133252928	1	Map3k6	1036	-0.326305	4.8588e-05	-0.125675
Atxn7l1	1	RA	chr12	33147686	33372357	1	Atxn7l1	156	-0.154499	4.87655e-05	-0.0792491
Tmem248	1	RA	chr5	130219744	130243765	1	Tmem248	1063	-0.563308	4.89678e-05	-0.072294
Sult4a1	1	RA	chr15	84105754	84076097	2	Sult4a1	582	-0.297385	4.91203e-05	-0.0846058
Pik3c2b	1	RA	chr1	133046012	133108688	1	Pik3c2b	792	-0.256653	4.96255e-05	-0.0738048
Hrh2	1	RA	chr13	54192129	54222432	1	Hrh2	445	-0.213185	4.96715e-05	-0.0680677
Adra1d	1	RA	chr2	131562285	131545357	2	Adra1d	1446	-0.239478	4.99569e-05	-0.0913979
Smndc1	1	RA	chr19	53390573	53379214	2	Smndc1	727	-0.302481	5.03772e-05	-0.0924854
Itgb3	1	RA	chr11	104608000	104670473	1	Itgb3	1523	-0.111144	5.08107e-05	-0.0288929
Rpl3	1	RA	chr15	80083406	80077781	2	Rpl3	489	-0.20323	5.12916e-05	-0.0939397
Rbpms2	1	RA	chr9	65629648	65660518	1	Rbpms2	746	-0.3143	5.13741e-05	-0.0703934
Paqr7	1	RA	chr4	134496761	134510237	1	Paqr7	1076	-0.250728	5.14952e-05	-0.0808263
Lhx5	1	RA	chr5	120431886	120441457	1	Lhx5	908	-0.223403	5.26179e-05	-0.108195
Supt4a	1	RA	chr11	87737565	87743617	1	Supt4a	1105	-0.246554	5.32215e-05	-0.0873092
Ror2	1	RA	chr13	53286109	53109317	2	Ror2	437	-0.123577	5.32434e-05	-0.0782546
Sfrp5	1	RA	chr19	42202252	42197971	2	Sfrp5	609	-0.302508	5.32434e-05	-0.0998441
Dolk	1	RA	chr2	30286354	30284229	2	Dolk	344	-0.22092	5.32434e-05	-0.139195
Pkm	1	RA	chr9	59656368	59679375	1	Pkm	675	-0.241074	5.32434e-05	-0.119229
Rab6b	1	RA	chr9	103112074	103185270	1	Rab6b	1019	-0.219843	5.33472e-05	-0.0753174
Lhx1os	1	RA	chr11	84525660	84535831	1	Lhx1os	1054	-0.186409	5.50073e-05	-0.0821146
Rasa4	1	RA	chr5	136083916	136111860	1	Rasa4	1125	-0.272503	5.50073e-05	-0.108413
Dapk2	1	RA	chr9	66158226	66272242	1	Dapk2	756	-0.230791	5.50073e-05	-0.0813638
Plekhh3	1	RA	chr11	101171302	101162679	2	Plekhh3	1417	-0.323924	5.63333e-05	-0.106046
Mir7647	1	RA	chr5	123522695	123522637	2	Mir7647	985	-0.466657	5.63333e-05	-0.170034
Rapgef1	1	RA	chr2	29619720	29740363	1	Rapgef1	318	-0.149735	5.64204e-05	-0.106079
4930563M20Rik	1	RA	chr8	116801412	116781712	2	4930563M20Rik	1009	-0.227859	5.66027e-05	-0.0441356
Micall2	1	RA	chr5	139736333	139706693	2	Micall2	1226	-0.15797	5.66759e-05	-0.0689481
Chmp6	1	RA	chr11	119913810	119919552	1	Chmp6	1764	-0.185009	5.66902e-05	-0.0873472
Vmn2r97	1	RA	chr17	18914322	18948071	1	Vmn2r97	146	0.38345	5.66902e-05	0.0535114
Hoxd8	1	RA	chr2	74704615	74707933	1	Hoxd8	677	-0.453849	5.66902e-05	-0.111997
Gm572	1	RA	chr4	148643317	148671572	1	Gm572	1321	-0.199941	5.66902e-05	-0.0835196
Myo18b	1	RA	chr5	112896362	112688876	2	Myo18b	798	-0.140521	5.66902e-05	-0.0838359
Lasp1	1	RA	chr11	97799672	97838764	1	Lasp1	1269	-0.226818	5.73573e-05	-0.0594278
AI661453	1	RA	chr17	47436639	47470638	1	AI661453	873	-0.237893	5.7439e-05	-0.0733022
Hps4	1	RA	chr5	112343095	112378424	1	Hps4	792	-0.316652	5.7439e-05	-0.0640685
Fbxo41	1	RA	chr6	85502994	85469574	2	Fbxo41	634	-0.272735	5.74597e-05	-0.0992131
Ldlrad2	1	RA	chr4	137575180	137570876	2	Ldlrad2	1136	-0.26808	5.76551e-05	-0.0845545
Trim11	1	RA	chr11	58978093	58991462	1	Trim11	498	-0.323567	5.76595e-05	-0.0623156
Trpv4	1	RA	chr5	114658421	114622154	2	Trpv4	833	-0.221712	5.78971e-05	-0.0927648
Gm10584	1	RA	chr7	132315664	132318291	1	Gm10584	1949	-0.206182	5.79006e-05	-0.0829227
Trabd	1	RA	chr15	89076064	89087075	1	Trabd	634	-0.417529	5.85444e-05	-0.0815513
Bahd1	1	RA	chr2	118901615	118924524	1	Bahd1	1222	-0.205037	5.87665e-05	-0.116994
5031425F14Rik	1	RA	chr2	166447451	166458770	1	5031425F14Rik	1863	-0.154586	5.87665e-05	-0.0806248
Peg3	1	RA	chr7	6730419	6705960	2	Peg3	121	0.266575	5.87665e-05	0.236281
Tmprss5	1	RA	chr9	49081260	49117587	1	Tmprss5	518	-0.238131	5.87665e-05	-0.0364683
Pccb	1	RA	chr9	101034884	100982032	2	Pccb	1006	-0.249108	5.93211e-05	-0.0803732
Mgat3	1	RA	chr15	80173721	80215519	1	Mgat3	494	-0.353951	5.94278e-05	-0.0715647
Fcnb	1	RA	chr2	28084878	28076479	2	Fcnb	294	-0.212981	5.94278e-05	-0.0730615
Prr14	1	RA	chr7	127470999	127476758	1	Prr14	1871	-0.235717	5.94278e-05	-0.147169
Trpc7	1	RA	chr13	56895789	56773098	2	Trpc7	506	-0.144615	5.9463e-05	-0.0523156
Hdac4	1	RA	chr1	92180341	91928779	2	Hdac4	596	-0.151219	6.13043e-05	-0.143562
Crybg3	1	RA	chr16	59555752	59490775	2	Crybg3	571	0.312904	6.13043e-05	0.118564
Carns1	1	RA	chr19	4175479	4164324	2	Carns1	37	-0.370489	6.13043e-05	-0.0926902
Nanos1	1	RA	chr19	60755987	60759914	1	Nanos1	789	-0.25945	6.13043e-05	-0.0952344
Kcnk1	1	RA	chr8	125995102	126030685	1	Kcnk1	1156	-0.236837	6.13043e-05	-0.062853
Unc45b	1	RA	chr11	82911253	82943406	1	Unc45b	1012	-0.264992	6.13767e-05	-0.0802218
1700081H04Rik	1	RA	chr5	119108236	119114543	1	1700081H04Rik	899	-0.217996	6.20404e-05	-0.0625767
Hip1r	1	RA	chr5	123973628	124003215	1	Hip1r	995	-0.317858	6.20404e-05	-0.0612985
Serpinh1	1	RA	chr7	99353239	99345375	2	Serpinh1	1331	-0.257572	6.29786e-05	-0.119262
Gfod1	1	RA	chr13	43304172	43195519	2	Gfod1	357	-0.229125	6.30189e-05	-0.0798631
Rhbdl3	1	RA	chr11	80300912	80355986	1	Rhbdl3	983	-0.275478	6.36431e-05	-0.0708156
Rab11fip4os2	1	RA	chr11	79675086	79670373	2	Rab11fip4os2	972	-0.23257	6.41726e-05	-0.0985074
Adra2a	1	RA	chr19	54045182	54048982	1	Adra2a	735	-0.231762	6.44129e-05	-0.113099
Emx2os	1	RA	chr19	59458635	59425104	2	Emx2os	781	-0.267213	6.4654e-05	-0.0585906
Xxylt1	1	RA	chr16	31081432	30955503	2	Xxylt1	315	-0.198262	6.5841e-05	-0.0966869
Adra2c	1	RA	chr5	35278566	35281763	1	Adra2c	275	-0.212763	6.60938e-05	-0.139807
Gid4	1	RA	chr11	60417145	60445277	1	Gid4	538	-0.406279	6.63745e-05	-0.0762426
Clic4	1	RA	chr4	135272760	135213969	2	Clic4	1089	-0.171009	6.63745e-05	-0.0644702
Crmp1	1	RA	chr5	37242058	37292163	1	Crmp1	303	-0.162472	6.63745e-05	-0.0584505
4833428L15Rik	1	RA	chr9	45431232	45416626	2	4833428L15Rik	484	-0.344577	6.63907e-05	-0.078301
Phc2	1	RA	chr4	128654702	128752881	1	Phc2	938	-0.220955	6.71929e-05	-0.105597
A730017L22Rik	1	RA	chr2	130906396	130872541	2	A730017L22Rik	1429	-0.221894	6.71938e-05	-0.03832
Arhgap23	1	RA	chr11	97450160	97502400	1	Arhgap23	1253	-0.199744	6.74964e-05	-0.0645785
Pdcd4	1	RA	chr19	53892231	53929861	1	Pdcd4	732	-0.331991	6.76234e-05	-0.0577041
Cilp	1	RA	chr9	65265180	65280605	1	Cilp	735	-0.38456	6.76377e-05	-0.0442896
Lrrc4c	1	RA	chr2	96318169	97631664	1	Lrrc4c	1054	0.159592	6.82326e-05	0.277736
Ttc12	1	RA	chr9	49486225	49436961	2	Ttc12	522	-0.322002	6.82649e-05	-0.0687496
Gorasp2	1	RA	chr2	70661509	70691725	1	Gorasp2	635	-0.207958	6.85674e-05	-0.069318
1700003M07Rik	1	RA	chr4	129960374	129965138	1	1700003M07Rik	977	-0.209172	6.88699e-05	-0.0838923
Ace	1	RA	chr11	105967945	105989964	1	Ace	1532	-0.303822	6.91489e-05	-0.0657249
Pdlim7	1	RA	chr13	55513446	55495795	2	Pdlim7	480	-0.252609	6.91489e-05	-0.103198
Mir1943	1	RA	chr15	79375300	79375228	2	Mir1943	467	-0.126865	6.91489e-05	-0.0267401
Sec14l1	1	RA	chr11	117115172	117159268	1	Sec14l1	1715	-0.268895	6.92827e-05	-0.0691115
Mafa	1	RA	chr15	75747922	75746843	2	Mafa	331	-0.362506	6.92827e-05	-0.180619
Gm10532	1	RA	chr18	75514645	75522806	1	Gm10532	537	-0.254642	6.92827e-05	-0.0582605
Fam104a	1	RA	chr11	113684151	113661319	2	Fam104a	1610	-0.25845	6.96579e-05	-0.0521147
St6galnac2	1	RA	chr11	116694660	116676705	2	St6galnac2	1704	-0.253417	6.96874e-05	-0.0646895
Gm7538	1	RA	chr5	119200018	119194313	2	Gm7538	900	-0.20928	7.03027e-05	-0.0641121
Cntnap5a	1	RA	chr1	115685137	116580674	1	Cntnap5a	694	0.194544	7.09367e-05	0.205093
Kctd8	1	RA	chr5	69341709	69109285	2	Kctd8	435	0.314016	7.27714e-05	0.145303
Anp32a	1	RA	chr9	62341343	62378802	1	Anp32a	698	-0.187975	7.28959e-05	-0.0697927
Sall3	1	RA	chr18	80986578	80966359	2	Sall3	573	-0.266959	7.29378e-05	-0.101789
Hoxd3	1	RA	chr2	74711993	74748271	1	Hoxd3	678	-0.199419	7.29378e-05	-0.0877965
Zcchc24	1	RA	chr14	25768856	25711640	2	Zcchc24	127	-0.207261	7.29628e-05	-0.0800475
Sorcs2	1	RA	chr5	36398139	36017180	2	Sorcs2	287	-0.143084	7.65875e-05	-0.150164
Dmrt2	1	RA	chr19	25672411	25678991	1	Dmrt2	442	-0.298857	7.68378e-05	-0.0863834
Pyroxd2	1	RA	chr19	42752775	42725858	2	Pyroxd2	615	-0.270236	7.75625e-05	-0.063263
Plxdc1	1	RA	chr11	97986446	97923237	2	Plxdc1	1272	-0.274838	7.83886e-05	-0.0900437
Pdzd8	1	RA	chr19	59345780	59296084	2	Pdzd8	780	-0.233569	7.84018e-05	-0.0381698
Myl2	1	RA	chr5	122100980	122106854	1	Myl2	950	-0.324662	7.90367e-05	-0.0765253
4930511A08Rik	1	RA	chr6	94237442	94132923	2	4930511A08Rik	759	-0.259591	7.90367e-05	-0.0492173
C77080	1	RA	chr4	129261404	129219578	2	C77080	950	-0.213877	8.19279e-05	-0.11211
Camp	1	RA	chr9	109849456	109847377	2	Camp	1174	-0.45179	8.21208e-05	-0.0960843
Dnm1	1	RA	chr2	32353329	32308471	2	Dnm1	386	-0.222077	8.23285e-05	-0.114269
C130026L21Rik	1	RA	chr5	111581422	111604932	1	C130026L21Rik	783	-0.173357	8.41654e-05	-0.10531
Mir1932	1	RA	chr11	119390472	119390561	1	Mir1932	1757	-0.302143	8.46562e-05	-0.154188
Sh2b3	1	RA	chr5	121836859	121815481	2	Sh2b3	946	-0.237809	8.46562e-05	-0.115213
Pdgfrb	1	RA	chr18	61045150	61085067	1	Pdgfrb	420	-0.286313	8.51491e-05	-0.0511204
Ccdc85b	1	RA	chr19	5457563	5453163	2	Ccdc85b	96	-0.440507	8.52847e-05	-0.156186
Ripor3	1	RA	chr2	168010593	167980786	2	Ripor3	1885	-0.233117	8.59533e-05	-0.0894402
Trim17	1	RA	chr11	58954685	58971729	1	Trim17	495	-0.288745	8.59883e-05	-0.129383
Olfr1318	1	RA	chr2	112155898	112157007	1	Olfr1318	1164	0.413095	8.59883e-05	0.135957
Als2cl	1	RA	chr9	110880174	110900530	1	Als2cl	1202	-0.279657	8.59883e-05	-0.0849683
Zmiz1	1	RA	chr14	25459185	25666743	1	Zmiz1	121	-0.153635	8.64477e-05	-0.142333
Doc2a	1	RA	chr7	126847553	126852705	1	Doc2a	1835	-0.468381	8.64477e-05	-0.106368
Gprin1	1	RA	chr13	54749874	54736671	2	Gprin1	457	-0.401228	8.76454e-05	-0.0715748
Gm11426	1	RA	chr11	82633353	82636309	1	Gm11426	1003	-0.239907	8.77591e-05	-0.0802224
Hps6	1	RA	chr19	46003478	46006173	1	Hps6	670	-0.356818	8.78744e-05	-0.14349
Fam129b	1	RA	chr2	32876134	32925253	1	Fam129b	414	-0.211113	8.78744e-05	-0.1219
Zfp106	1	RA	chr2	120563831	120506830	2	Zfp106	1267	-0.176347	8.90412e-05	-0.0566407
Smurf2	1	RA	chr11	106920715	106820064	2	Smurf2	1561	-0.226259	9.00936e-05	-0.0369594
Map3k20	1	RA	chr2	72285637	72442610	1	Map3k20	651	-0.15881	9.00936e-05	-0.0634961
1810021B22Rik	1	RA	chr15	89075854	89071198	2	1810021B22Rik	635	-0.46056	9.02238e-05	-0.109732
Col25a1	1	RA	chr3	130131501	130599883	1	Col25a1	971	-0.175294	9.02637e-05	-0.0800197
Rhpn1	1	RA	chr15	75704288	75714419	1	Rhpn1	330	-0.268304	9.08366e-05	-0.109873
Rpap3	1	RA	chr15	97705822	97675105	2	Rpap3	709	-0.189137	9.12879e-05	-0.0390114
Fxn	1	RA	chr19	24280586	24261453	2	Fxn	430	-0.338321	9.12879e-05	-0.0662313
Ttyh3	1	RA	chr5	140649031	140620577	2	Ttyh3	1242	-0.285277	9.17492e-05	-0.100843
Rbfox2	1	RA	chr15	77307053	77078990	2	Rbfox2	401	-0.226719	9.23756e-05	-0.0754663
Mir193a	1	RA	chr11	79711969	79712034	1	Mir193a	973	-0.256366	9.32817e-05	-0.152849
Scyl1	1	RA	chr19	5771401	5758427	2	Scyl1	118	-0.341296	9.32817e-05	-0.0877807
Aldh2	1	RA	chr5	121593824	121566027	2	Aldh2	941	-0.310211	9.3428e-05	-0.0770754
Ntn1	1	RA	chr11	68386826	68209364	2	Ntn1	634	-0.197937	9.36694e-05	-0.0792377
9630028I04Rik	1	RA	chr17	27248066	27235075	2	9630028I04Rik	382	-0.29046	9.37208e-05	-0.0643142
Zfp710	1	RA	chr7	80024814	80092751	1	Zfp710	1163	-0.177617	9.37208e-05	-0.0814118
Thsd7a	1	RA	chr6	12749253	12311608	2	Thsd7a	48	0.279517	9.47505e-05	0.167513
Entpd1	1	RA	chr19	40612366	40741602	1	Entpd1	575	-0.182862	9.63708e-05	-0.0555089
Gm16287	1	RA	chr4	139180655	139175407	2	Gm16287	1170	-0.318753	9.72298e-05	-0.0443853
Col17a1	1	RA	chr19	47692042	47646341	2	Col17a1	709	-0.215276	9.72393e-05	-0.0489157
Ddx17	1	RA	chr15	79546741	79527696	2	Ddx17	471	-0.360947	9.74815e-05	-0.0993979
Syk	1	RA	chr13	52583437	52648792	1	Syk	433	-0.314491	9.8393e-05	-0.0664999
Slf2	1	RA	chr19	44931119	44983787	1	Slf2	649	-0.255192	0.000100304	-0.0425221
Fam53a	1	RA	chr5	33629635	33600353	2	Fam53a	242	-0.128387	0.000100947	-0.0606578
Zfp707	1	RA	chr15	75969185	75975865	1	Zfp707	341	-0.438295	0.000101032	-0.0888238
Neurl1a	1	RA	chr19	47178820	47259441	1	Neurl1a	703	-0.211581	0.00010176	-0.0651477
Tjp2	1	RA	chr19	24225026	24094502	2	Tjp2	429	-0.181403	0.000101978	-0.0604043
Id3	1	RA	chr4	136143822	136145392	1	Id3	1111	-0.161644	0.000103513	-0.149554
Mvk	1	RA	chr5	114444269	114460591	1	Mvk	831	-0.151746	0.000105245	-0.0716704
Gm9530	1	RA	chr1	155083264	155063523	2	Gm9530	945	-0.1622	0.00010615	-0.0729582
Vps39	1	RA	chr2	120353133	120316461	2	Vps39	1262	-0.281737	0.00010615	-0.0688155
Pxn	1	RA	chr5	115506676	115555987	1	Pxn	866	-0.224609	0.00010615	-0.0782966
Mir6376	1	RA	chr6	88104258	88104128	2	Mir6376	691	-0.26073	0.00010615	-0.193924
Cabp1	1	RA	chr5	115194381	115168691	2	Cabp1	853	-0.230539	0.000107013	-0.0838795
Nog	1	RA	chr11	89302559	89300638	2	Nog	1138	-0.300332	0.000108262	-0.142255
Gemin5	1	RA	chr11	58168539	58120001	2	Gemin5	453	-0.36939	0.000108793	-0.0575906
Pcif1	1	RA	chr2	164879368	164891437	1	Pcif1	1842	-0.296415	0.000109607	-0.139816
Igf1r	1	RA	chr7	67952257	68233667	1	Igf1r	1101	-0.152369	0.000109959	-0.121639
Cadm1	1	RA	chr9	47530170	47853391	1	Cadm1	504	-0.192599	0.000110144	-0.105989
Amz1	1	RA	chr5	140724127	140754690	1	Amz1	1245	-0.317429	0.000110779	-0.0854061
Vgll4	1	RA	chr6	114969203	114862090	2	Vgll4	853	-0.176106	0.000112128	-0.0835406
Mrm1	1	RA	chr11	84819515	84813061	2	Mrm1	1056	-0.279027	0.000112168	-0.120363
1700018B08Rik	1	RA	chr8	121541954	121530784	2	1700018B08Rik	1062	-0.164555	0.000112585	-0.068256
Gucy2e	1	RA	chr11	69237022	69218117	2	Gucy2e	661	-0.23413	0.000115927	-0.0710031
Btbd9	1	RA	chr17	30576287	30215524	2	Btbd9	446	-0.163206	0.000115927	-0.116298
Fes	1	RA	chr7	80387946	80377758	2	Fes	1177	-0.386717	0.000115927	-0.0943835
Nup188	1	RA	chr2	30286433	30344262	1	Nup188	343	-0.215637	0.000116207	-0.0827072
Rap1gapos	1	RA	chr4	137707345	137696979	2	Rap1gapos	1139	-0.297426	0.000117335	-0.0736856
Smad3	1	RA	chr9	63757994	63646767	2	Smad3	711	-0.13341	0.000117335	-0.0615855
Snhg11	1	RA	chr2	158375638	158386145	1	Snhg11	1744	-0.301259	0.000117734	-0.0943288
Pitpnc1	1	RA	chr11	107470720	107207892	2	Pitpnc1	1567	-0.168703	0.000117819	-0.0946938
Il17b	1	RA	chr18	61687915	61692537	1	Il17b	435	-0.176541	0.000117819	-0.0409715
Gm14204	1	RA	chr2	158610723	158595472	2	Gm14204	1748	-0.216581	0.000117819	-0.0948162
Dpp6	1	RA	chr5	26817357	27727500	1	Dpp6	152	-0.110249	0.000117819	-0.096235
Kank3	1	RA	chr17	33810523	33822914	1	Kank3	519	-0.2152	0.000118614	-0.120147
Ccdc182	1	RA	chr11	88294043	88295261	1	Ccdc182	1122	-0.210296	0.000119097	-0.122438
Tmem116	1	RA	chr5	121451893	121524182	1	Tmem116	937	-0.299489	0.000119412	-0.0685253
Zpbp2	1	RA	chr11	98551097	98558665	1	Zpbp2	1292	-0.384414	0.000119505	-0.0923201
Foxp1	1	RA	chr6	99520993	98925342	2	Foxp1	779	-0.131203	0.00011999	-0.125128
Vps37b	1	RA	chr5	124032260	124004641	2	Vps37b	997	-0.243628	0.000121358	-0.0604233
1700029M20Rik	1	RA	chr4	135626655	135630198	1	1700029M20Rik	1097	-0.225027	0.000124508	-0.0959125
Ung	1	RA	chr5	114130435	114139321	1	Ung	823	-0.196375	0.000124899	-0.126459
Nxpe4	1	RA	chr9	48162014	48400025	1	Nxpe4	506	-0.199159	0.000125532	-0.0673794
Zfp768	1	RA	chr7	127345314	127342795	2	Zfp768	1864	-0.294153	0.000126757	-0.120496
St3gal2	1	RA	chr8	110919865	110972497	1	St3gal2	965	-0.223513	0.000127996	-0.0934308
Acacb	1	RA	chr5	114165518	114250758	1	Acacb	824	-0.205779	0.000128508	-0.0908821
Trip6	1	RA	chr5	137314241	137309899	2	Trip6	1153	-0.330627	0.000128742	-0.147056
Tdrd1	1	RA	chr19	56826209	56870012	1	Tdrd1	753	-0.33423	0.000129351	-0.0648935
Prr5	1	RA	chr15	84663244	84703673	1	Prr5	591	-0.169037	0.000130951	-0.0803073
Gm973	1	RA	chr1	59516264	59634509	1	Gm973	309	-0.185249	0.000131736	-0.0907927
Sphk1	1	RA	chr11	116531911	116536675	1	Sphk1	1694	-0.242143	0.000133124	-0.113987
Epo	1	RA	chr5	137533229	137483020	2	Epo	1157	-0.177384	0.000133928	-0.097339
Styxl1	1	RA	chr5	135778385	135747220	2	Styxl1	1115	-0.256843	0.000134794	-0.0932959
Ece1	1	RA	chr4	137862237	137965229	1	Ece1	1141	-0.194528	0.000136003	-0.0892971
Iqcm	1	RA	chr8	75448694	75984508	1	Iqcm	591	0.26763	0.000136003	0.212425
Sqstm1	1	RA	chr11	50210820	50200152	2	Sqstm1	340	-0.300724	0.00013679	-0.0835418
Trappc9	1	RA	chr15	73061204	72589620	2	Trappc9	287	-0.0721897	0.00013679	-0.0448884
A3galt2	1	RA	chr4	128759258	128769298	1	A3galt2	939	-0.511221	0.00013679	-0.073946
Smpdl3b	1	RA	chr4	132757171	132732966	2	Smpdl3b	1024	-0.274718	0.00013679	-0.0739626
Tex14	1	RA	chr11	87405065	87555823	1	Tex14	1099	-0.243525	0.00013804	-0.101252
Igdcc4	1	RA	chr9	65100946	65137947	1	Igdcc4	732	-0.277368	0.000138279	-0.073237
Lrrc7	1	RA	chr3	158562221	158082895	2	Lrrc7	1137	0.243884	0.000138356	0.176245
Arhgap27	1	RA	chr11	103363692	103331484	2	Arhgap27	1503	-0.147356	0.000139793	-0.0613454
Ptp4a2	1	RA	chr4	129820221	129850003	1	Ptp4a2	975	-0.222385	0.000139835	-0.0680767
AW549542	1	RA	chr5	119627382	119570129	2	AW549542	901	-0.256391	0.000139835	-0.0514524
Rnf165	1	RA	chr18	77565136	77456110	2	Rnf165	549	-0.194501	0.000141019	-0.0654017
Fbxw8	1	RA	chr5	118155458	118064981	2	Fbxw8	893	-0.29056	0.000141019	-0.0734024
Dnah17	1	RA	chr11	118129219	118021723	2	Dnah17	1734	-0.182538	0.000141257	-0.0819828
Gm6583	1	RA	chr5	112356033	112353773	2	Gm6583	793	-0.243569	0.000141838	-0.0831782
Vwa3a	1	RA	chr7	120739557	120805541	1	Vwa3a	1758	-0.318831	0.000142731	-0.0651091
Smarca2	1	RA	chr19	26605160	26778321	1	Smarca2	444	-0.200508	0.000143577	-0.0538771
Necab2	1	RA	chr8	119446719	119472635	1	Necab2	1030	-0.315539	0.000143577	-0.0981627
Pard6b	1	RA	chr2	168081004	168101203	1	Pard6b	1886	-0.149587	0.000147243	-0.0900918
Arid3b	1	RA	chr9	57836793	57790496	2	Arid3b	644	-0.226902	0.000148161	-0.0534537
Nup210	1	RA	chr6	91116826	91013067	2	Nup210	736	-0.177586	0.000148665	-0.0756983
Chchd5	1	RA	chr2	129129700	129134112	1	Chchd5	1386	-0.2854	0.000149889	-0.121964
Brd1	1	RA	chr15	88734219	88687035	2	Brd1	625	-0.196099	0.000149899	-0.0397579
Poc1a	1	RA	chr9	106281061	106349891	1	Poc1a	1055	-0.177681	0.000149899	-0.0569182
Lrrn4	1	RA	chr2	132880862	132868516	2	Lrrn4	1467	-0.281908	0.00015065	-0.0577902
Vps13a	1	RA	chr19	16780933	16615366	2	Vps13a	394	-0.215864	0.000151278	-0.035988
Ubtd1	1	RA	chr19	41981763	42034641	1	Ubtd1	600	-0.263774	0.000152179	-0.102518
Pqlc2	1	RA	chr4	139310700	139294030	2	Pqlc2	1172	-0.302838	0.000152179	-0.0874189
Mir3063	1	RA	chr11	95963383	95963292	2	Mir3063	1203	-0.329881	0.000153048	-0.106255
Acbd4	1	RA	chr11	103101688	103112199	1	Acbd4	1496	-0.331987	0.000154654	-0.123181
Axin2	1	RA	chr11	108920349	108950783	1	Axin2	1578	-0.131272	0.000154803	-0.0499582
Pip4p1	1	RA	chr14	50930849	50927215	2	Pip4p1	366	0.366058	0.000154804	0.265854
Barhl1	1	RA	chr2	28916440	28907680	2	Barhl1	310	-0.232937	0.000157095	-0.135778
Rnu11	1	RA	chr4	132270186	132270079	2	Rnu11	1006	-0.26104	0.000157095	-0.142241
Adarb2	1	RA	chr13	8202866	8768762	1	Adarb2	27	0.229956	0.000158335	0.260882
Oprd1	1	RA	chr4	132144486	132110726	2	Oprd1	1001	-0.234787	0.000158901	-0.0756344
Adgrb2	1	RA	chr4	129984870	130022633	1	Adgrb2	978	-0.180553	0.000159186	-0.0544581
Wnt3	1	RA	chr11	103774175	103818021	1	Wnt3	1513	-0.234138	0.000159888	-0.0756229
Insig1	1	RA	chr5	28071412	28078662	1	Insig1	156	-0.153091	0.000160055	-0.0803073
Cib4	1	RA	chr5	30545836	30485584	2	Cib4	183	-0.33476	0.000160374	-0.0496255
Azin2	1	RA	chr4	128962455	128930233	2	Azin2	942	-0.211137	0.00016047	-0.0639411
1700017B05Rik	1	RA	chr9	57262599	57252322	2	1700017B05Rik	627	-0.283542	0.000161541	-0.0987497
Acap3	1	RA	chr4	155891875	155907251	1	Acap3	1437	-0.268007	0.000163806	-0.110623
Rgs9	1	RA	chr11	109304176	109225355	2	Rgs9	1580	-0.206883	0.000164739	-0.0608048
2900052L18Rik	1	RA	chr11	120231585	120229803	2	2900052L18Rik	1775	-0.169353	0.00016605	-0.182782
Apba1	1	RA	chr19	23758876	23949597	1	Apba1	427	-0.186745	0.000171837	-0.0683903
Ralgapb	1	RA	chr2	158409853	158499253	1	Ralgapb	1745	-0.213688	0.000171837	-0.0426242
Mir7029	1	RA	chr5	115580949	115581009	1	Mir7029	869	-0.257766	0.000171837	-0.0688054
Cct6b	1	RA	chr11	82764321	82719248	2	Cct6b	1004	-0.220378	0.000177569	-0.0368422
Ngfr	1	RA	chr11	95587698	95568818	2	Ngfr	1192	-0.177265	0.000177593	-0.0812808
Glis1	1	RA	chr4	107434591	107635059	1	Glis1	636	-0.10795	0.000178536	-0.0820519
Hectd4	1	RA	chr5	121220219	121368577	1	Hectd4	933	-0.295828	0.000180172	-0.0907585
Lactbl1	1	RA	chr4	136622621	136638110	1	Lactbl1	1121	-0.293489	0.000180868	-0.0645355
Col2a1	1	RA	chr15	98004724	97975602	2	Col2a1	716	-0.185546	0.000182058	-0.0722445
Fibcd1	1	RA	chr2	31846005	31813290	2	Fibcd1	374	-0.217904	0.00018323	-0.0883282
Klhdc4	1	RA	chr8	121829569	121796308	2	Klhdc4	1068	-0.194948	0.000183682	-0.0613967
Pemt	1	RA	chr11	60046489	59970614	2	Pemt	530	-0.259727	0.000184856	-0.0718257
Notch1	1	RA	chr2	26503822	26457902	2	Notch1	257	-0.179466	0.00018568	-0.104464
Glra1	1	RA	chr11	55608198	55514239	2	Glra1	441	-0.262839	0.000188103	-0.0466204
Tmc6	1	RA	chr11	117780683	117765985	2	Tmc6	1722	-0.246361	0.000188103	-0.0856407
Slc12a8	1	RA	chr16	33518329	33664135	1	Slc12a8	361	-0.197279	0.000188103	-0.0722515
Cplx2	1	RA	chr13	54371349	54383917	1	Cplx2	446	-0.136872	0.000189621	-0.0640709
Recql4	1	RA	chr15	76710559	76703553	2	Recql4	388	-0.307747	0.000192204	-0.105687
1700039E22Rik	1	RA	chr19	44835938	44828493	2	1700039E22Rik	648	-0.217056	0.000193041	-0.0563276
4930558F17Rik	1	RA	chr5	11680823	11109800	2	4930558F17Rik	43	0.358125	0.000193041	0.105747
2410131K14Rik	1	RA	chr5	118245227	118263114	1	2410131K14Rik	896	-0.179408	0.000193761	-0.0986368
Coro2b	1	RA	chr9	62537044	62419492	2	Coro2b	699	-0.16087	0.000193842	-0.074498
Actrt2	1	RA	chr4	154667867	154666428	2	Actrt2	1396	-0.140974	0.000195036	-0.0970666
Ralgds	1	RA	chr2	28513167	28553082	1	Ralgds	300	-0.1979	0.000196901	-0.11342
Gm14486	1	RA	chr2	30678011	30658164	2	Gm14486	352	-0.202835	0.000197642	-0.129461
Osgin1	1	RA	chr8	119437162	119446256	1	Osgin1	1029	-0.276047	0.000198179	-0.0777738
Gfra1	1	RA	chr19	58455398	58235581	2	Gfra1	764	-0.155803	0.000198902	-0.0730741
Top1mt	1	RA	chr15	75678790	75657033	2	Top1mt	329	-0.268771	0.000202245	-0.0633479
E330013P04Rik	1	RA	chr19	60144675	60162591	1	E330013P04Rik	785	-0.266233	0.000202245	-0.0410799
B230214G05Rik	1	RA	chr15	88314874	88372651	1	B230214G05Rik	623	-0.211555	0.000203797	-0.0350386
Alg9	1	RA	chr9	50775225	50843639	1	Alg9	543	-0.354171	0.000205145	-0.0493586
Skor1	1	RA	chr9	63148961	63138164	2	Skor1	706	-0.169743	0.000205254	-0.0959613
Tmem184b	1	RA	chr15	79403303	79360684	2	Tmem184b	466	-0.273419	0.000207207	-0.0486704
St6galnac6	1	RA	chr2	32599709	32620809	1	St6galnac6	399	-0.179185	0.000208131	-0.135382
Fam83f	1	RA	chr15	80671847	80700425	1	Fam83f	502	-0.262897	0.00020827	-0.0510767
Phf2	1	RA	chr13	48870885	48801750	2	Phf2	396	-0.134639	0.000208481	-0.0563764
1700060C20Rik	1	RA	chr2	158192008	158195737	1	1700060C20Rik	1739	-0.304811	0.000210979	-0.106637
Gcn1l1	1	RA	chr5	115565263	115622654	1	Gcn1l1	868	-0.223975	0.000211955	-0.0757496
Mir7031	1	RA	chr5	121819273	121819209	2	Mir7031	947	-0.22216	0.000212844	-0.134884
Mir6388	1	RA	chr12	115695794	115695720	2	Mir6388	812	0.459917	0.000213842	0.113748
Irgm2	1	RA	chr11	58199556	58222783	1	Irgm2	457	-0.217717	0.00021387	-0.0493295
Eya2	1	RA	chr2	165595028	165771727	1	Eya2	1858	-0.140864	0.00021387	-0.0887045
Zfp664	1	RA	chr5	124862705	124888630	1	Zfp664	1019	-0.17694	0.00021387	-0.0561052
Tssk3	1	RA	chr4	129490770	129489008	2	Tssk3	959	-0.261605	0.000216562	-0.113942
Sdc4	1	RA	chr2	164443188	164424247	2	Sdc4	1811	-0.232965	0.00021903	-0.124371
Atpaf2	1	RA	chr11	60417099	60400624	2	Atpaf2	537	-0.396957	0.00021968	-0.0850475
Nkx1-1	1	RA	chr5	33434090	33430734	2	Nkx1-1	241	-0.167916	0.000220224	-0.153826
Fam19a3	1	RA	chr3	104777547	104767405	2	Fam19a3	773	-0.180961	0.00022037	-0.101511
Armh4	1	RA	chr14	49783367	49681668	2	Armh4	328	0.265682	0.000221193	0.116739
Psd2	1	RA	chr18	35964830	36014715	1	Psd2	186	-0.138893	0.000221193	-0.0793587
Scarletltr	1	RA	chr9	64080761	64088045	1	Scarletltr	715	-0.29171	0.000221555	-0.0719556
Tlk2	1	RA	chr11	105178807	105283959	1	Tlk2	1526	-0.265963	0.000222369	-0.0503593
Sptbn2	1	RA	chr19	4711223	4752352	1	Sptbn2	58	-0.347666	0.000222791	-0.0798485
Tnr	1	RA	chr1	159523769	159924922	1	Tnr	978	-0.149	0.000222833	-0.0641363
Dlx4	1	RA	chr11	95145801	95140447	2	Dlx4	1184	-0.226566	0.000223213	-0.101402
Frmd5	1	RA	chr2	121807057	121545529	2	Frmd5	1298	-0.119112	0.000223715	-0.0919511
Stac	1	RA	chr9	111690348	111561437	2	Stac	1214	-0.169379	0.000224323	-0.0371457
Cacna2d2	1	RA	chr9	107399880	107529343	1	Cacna2d2	1082	-0.159765	0.000224867	-0.0874359
Gm10575	1	RA	chr7	141467771	141461483	2	Gm10575	2088	-0.349319	0.000225942	-0.138595
Hdac10	1	RA	chr15	89128700	89123303	2	Hdac10	638	-0.44358	0.000226305	-0.125909
Scube3	1	RA	chr17	28142526	28171345	1	Scube3	400	-0.230576	0.000226305	-0.0833713
Scd1	1	RA	chr19	44407709	44394450	2	Scd1	641	-0.206193	0.000226305	-0.0713225
Anapc1	1	RA	chr2	128687395	128610083	2	Anapc1	1378	-0.244187	0.000226524	-0.0451806
Atxn7l3	1	RA	chr11	102296629	102289300	2	Atxn7l3	1466	-0.405535	0.000230136	-0.142907
Cux2	1	RA	chr5	122049851	121860216	2	Cux2	949	-0.144238	0.00023027	-0.0954078
Slc25a48	1	RA	chr13	56438355	56472363	1	Slc25a48	500	-0.19004	0.000230361	-0.0519004
Rfng	1	RA	chr11	120784204	120780745	2	Rfng	1812	-0.468169	0.000230822	-0.108421
Ppp1r16a	1	RA	chr15	76671680	76694915	1	Ppp1r16a	384	-0.304884	0.000231137	-0.0775227
Cacna1c	1	RA	chr6	119196409	118587240	2	Cacna1c	907	-0.113067	0.000231226	-0.15108
Suds3	1	RA	chr5	117115993	117091678	2	Suds3	883	-0.252796	0.000233707	-0.0921299
Ptgis	1	RA	chr2	167240537	167203196	2	Ptgis	1874	-0.218451	0.000234359	-0.0592072
Gucd1	1	RA	chr10	75517322	75351111	2	Gucd1	437	-0.131704	0.000234402	-0.0693441
Plec	1	RA	chr15	76232570	76170974	2	Plec	351	-0.20038	0.000234439	-0.0847806
Large1	1	RA	chr8	73353540	72814598	2	Large1	583	0.195894	0.000234709	0.236125
Hlcs	1	RA	chr16	94290286	94129306	2	Hlcs	735	-0.15542	0.00023498	-0.0556368
Sh3glb2	1	RA	chr2	30359316	30344777	2	Sh3glb2	345	-0.176747	0.000235098	-0.123542
Cds1	1	RA	chr5	101765130	101823852	1	Cds1	665	-0.225756	0.000235098	-0.0642546
Syn3	1	RA	chr10	86498896	86048746	2	Syn3	723	-0.171984	0.000235565	-0.127638
Mir7018	1	RA	chr4	137538286	137538370	1	Mir7018	1135	-0.281952	0.000235565	-0.110463
Kcnc2	1	RA	chr10	112271123	112466304	1	Kcnc2	878	-0.15437	0.000235915	-0.0454246
Rtf1	1	RA	chr2	119675068	119735407	1	Rtf1	1247	-0.293603	0.000235915	-0.0584176
Nrxn2	1	RA	chr19	6418738	6544169	1	Nrxn2	159	-0.146766	0.00023718	-0.0992771
Chmp1b	1	RA	chr18	67205359	67207887	1	Chmp1b	479	-0.374997	0.000238425	-0.0961267
Mgat4b	1	RA	chr11	50225335	50235103	1	Mgat4b	341	-0.317703	0.000238564	-0.0959821
Gtf2i	1	RA	chr5	134314760	134237832	2	Gtf2i	1075	-0.206096	0.000238621	-0.059706
Larp1	1	RA	chr11	58009064	58062034	1	Larp1	451	-0.233731	0.000239369	-0.0809284
Dis3l	1	RA	chr9	64341257	64306756	2	Dis3l	724	-0.346282	0.000239369	-0.064052
Pim3	1	RA	chr15	88862194	88865726	1	Pim3	629	-0.206545	0.00024364	-0.133306
Stxbp5l	1	RA	chr16	37384958	37107307	2	Stxbp5l	409	-0.208826	0.00024364	-0.0505202
Tex2	1	RA	chr11	106612930	106502139	2	Tex2	1554	-0.186996	0.000246911	-0.0591058
4930503E24Rik	1	RA	chr10	124469074	124524488	1	4930503E24Rik	968	0.388445	0.000248484	0.0587477
Erc2	1	RA	chr14	27622442	28478537	1	Erc2	151	-0.113637	0.000249682	-0.0750032
Furin	1	RA	chr7	80405436	80389194	2	Furin	1178	-0.205815	0.000250264	-0.0634094
Nek8	1	RA	chr11	78176666	78166106	2	Nek8	927	-0.233708	0.000250808	-0.138911
Mtss1	1	RA	chr15	59082026	58941234	2	Mtss1	237	-0.141044	0.000250808	-0.0682674
Bicdl1	1	RA	chr5	115731559	115649286	2	Bicdl1	873	-0.181894	0.000252003	-0.076853
Mapk11	1	RA	chr15	89149606	89142482	2	Mapk11	640	-0.348154	0.000252543	-0.129028
Lingo1	1	RA	chr9	56685253	56618464	2	Lingo1	611	-0.112454	0.000252543	-0.0612186
Rnf19b	1	RA	chr4	129058271	129085881	1	Rnf19b	944	-0.210286	0.000253883	-0.0566153
Samd1	1	RA	chr8	83997672	84000386	1	Samd1	641	-0.29143	0.000256991	-0.0809728
Upk3a	1	RA	chr15	85017141	85022560	1	Upk3a	598	-0.307986	0.000258131	-0.0887929
Tekt5	1	RA	chr16	10395465	10357952	2	Tekt5	64	-0.237959	0.000258131	-0.0726064
Taf5l	1	RA	chr8	124021309	123996310	2	Taf5l	1129	-0.384427	0.000258131	-0.0649436
Thsd4	1	RA	chr9	60511035	59966931	2	Thsd4	681	-0.176481	0.000258812	-0.122656
Mppe1	1	RA	chr18	67245830	67225530	2	Mppe1	480	-0.44693	0.000259154	-0.0562808
Ssbp3	1	RA	chr4	106911470	107049694	1	Ssbp3	624	-0.140757	0.000259154	-0.111764
Spon1	1	RA	chr7	113765998	114043375	1	Spon1	1697	-0.176837	0.00026022	-0.0720818
Mn1	1	RA	chr5	111418166	111457025	1	Mn1	782	-0.189823	0.000260785	-0.0893193
Gas7	1	RA	chr11	67532998	67688992	1	Gas7	626	-0.248572	0.000262512	-0.0684614
Cbx8	1	RA	chr11	119040913	119038436	2	Cbx8	1747	-0.226956	0.000262633	-0.158331
Tas1r2	1	RA	chr4	139653538	139670280	1	Tas1r2	1180	-0.235177	0.000262633	-0.0530025
Hmg20a	1	RA	chr9	56418846	56496936	1	Hmg20a	610	-0.1425	0.000262633	-0.0460709
Gldc	1	RA	chr19	30175441	30098441	2	Gldc	478	-0.155454	0.000262788	-0.0272712
Gm45915	1	RA	chr14	25603513	25605636	1	Gm45915	124	-0.183844	0.000263768	-0.0966331
Plxnb1	1	RA	chr9	109095436	109119915	1	Plxnb1	1157	-0.272928	0.000264215	-0.0691445
Mapk4	1	RA	chr18	74064949	73928486	2	Mapk4	518	-0.0734205	0.000264964	-0.027969
Gm45928	1	RA	chr19	4214238	4233634	1	Gm45928	42	-0.275114	0.000265232	-0.0844772
Tmem233	1	RA	chr5	116083246	116040532	2	Tmem233	876	-0.190406	0.000267079	-0.0322706
Atxn1	1	RA	chr13	45964991	45549755	2	Atxn1	372	-0.110492	0.000267382	-0.0640975
Omp	1	RA	chr7	98145447	98143359	2	Omp	1316	-0.343473	0.000267382	-0.142838
Fam227a	1	RA	chr15	79658956	79609576	2	Fam227a	473	-0.227508	0.000267465	-0.0502478
Hsbp1	1	RA	chr8	119344538	119348929	1	Hsbp1	1027	-0.287247	0.000270472	-0.111709
Slc46a1	1	RA	chr11	78465701	78471945	1	Slc46a1	947	-0.359071	0.000272428	-0.0885353
Olfr1130	1	RA	chr2	87606212	87608334	1	Olfr1130	863	0.621464	0.000272428	0.163111
Atmin	1	RA	chr8	116943393	116960445	1	Atmin	1012	-0.419457	0.000272428	-0.0505715
Mir7243	1	RA	chr9	102304975	102304924	2	Mir7243	1011	-0.156083	0.000272714	-0.0734463
Negr1	1	RA	chr3	156561794	157316464	1	Negr1	1128	0.241485	0.000274189	0.244747
H2al3	1	RA	chrX	9849703	9850252	1	H2al3	94	1.39927	0.000274189	0.094403
B930092H01Rik	1	RA	chr9	61293809	61259227	2	B930092H01Rik	689	-0.201063	0.000274862	-0.0535976
Mir152	1	RA	chr11	96850393	96850465	1	Mir152	1232	-0.228305	0.00027634	-0.108159
Sdk2	1	RA	chr11	114065951	113780790	2	Sdk2	1614	-0.135228	0.00027634	-0.0916671
B230217O12Rik	1	RA	chr19	57360899	57323197	2	B230217O12Rik	758	-0.263734	0.000276692	-0.0511749
Sfmbt1	1	RA	chr14	30714849	30822721	1	Sfmbt1	167	-0.220972	0.000279729	-0.0386311
Fgfr3	1	RA	chr5	33721724	33737068	1	Fgfr3	246	-0.170295	0.000280363	-0.0780336
Cmc2	1	RA	chr8	116921436	116888685	2	Cmc2	1010	-0.286863	0.000280363	-0.064697
Itga11	1	RA	chr9	62677855	62783979	1	Itga11	700	-0.147531	0.000282489	-0.0689315
Hgs	1	RA	chr11	120467635	120483984	1	Hgs	1786	-0.237208	0.000287477	-0.0877141
Txn2	1	RA	chr15	77928994	77915051	2	Txn2	416	-0.239454	0.000294028	-0.0204265
E2f2	1	RA	chr4	136172274	136196057	1	E2f2	1112	-0.262749	0.000294028	-0.074661
Mrps23	1	RA	chr11	88194106	88211507	1	Mrps23	1121	-0.199517	0.000294935	-0.0660063
Vwa2	1	RA	chr19	56874416	56912078	1	Vwa2	754	-0.278813	0.000296299	-0.0477801
R3hcc1	1	RA	chr14	69714809	69697304	2	R3hcc1	668	-0.383047	0.00029722	-0.0642034
1700092K14Rik	1	RA	chr11	114198258	114199199	1	1700092K14Rik	1615	-0.137299	0.000298107	-0.0691253
Ncs1	1	RA	chr2	31245923	31295472	1	Ncs1	366	-0.150513	0.000298194	-0.132349
Fgf8	1	RA	chr19	45742884	45736798	2	Fgf8	665	-0.2514	0.000298298	-0.0800108
Stx2	1	RA	chr5	129008572	128984557	2	Stx2	1039	-0.294132	0.000298298	-0.0646134
Mpp2	1	RA	chr11	102088515	102057017	2	Mpp2	1454	-0.289274	0.000300007	-0.0799606
Fbxo31	1	RA	chr8	121578806	121549443	2	Fbxo31	1064	-0.205631	0.000301723	-0.0729321
Jade2	1	RA	chr11	51857481	51813456	2	Jade2	377	-0.203062	0.000304513	-0.0671805
Phospho1	1	RA	chr11	95713008	95835115	1	Phospho1	1195	-0.212003	0.000304513	-0.0755792
Ppp1r1b	1	RA	chr11	98348406	98357796	1	Ppp1r1b	1282	-0.25458	0.000307017	-0.0819308
Rnf139	1	RA	chr15	58889229	58902390	1	Rnf139	234	-0.428059	0.000309108	-0.0565032
Kif20b	1	RA	chr19	34922358	34975731	1	Kif20b	520	-0.304887	0.000309108	-0.0387819
Disp2	1	RA	chr2	118779719	118811293	1	Disp2	1219	-0.258331	0.000309843	-0.0799105
Lpgat1	1	RA	chr1	191718024	191784255	1	Lpgat1	1324	-0.178459	0.000312416	-0.0404156
Otub1	1	RA	chr19	7206284	7198206	2	Otub1	183	-0.12045	0.000312416	-0.0832746
Ap5b1	1	RA	chr19	5568025	5571261	1	Ap5b1	105	-0.205236	0.000313741	-0.0845817
Snord11	1	RA	chr1	59704808	59704870	1	Snord11	313	-0.340897	0.000315094	-0.0487966
Chst12	1	RA	chr5	140505609	140525238	1	Chst12	1239	-0.133491	0.000315094	-0.0606482
Gcat	1	RA	chr15	79030874	79042531	1	Gcat	452	-0.230067	0.000315514	-0.108469
Wfs1	1	RA	chr5	36988982	36966104	2	Wfs1	301	-0.158228	0.000318842	-0.0830576
Wdr5	1	RA	chr2	27515147	27536535	1	Wdr5	291	-0.17032	0.000320342	-0.122565
Src	1	RA	chr2	157424293	157471838	1	Src	1729	-0.139354	0.000320342	-0.0889961
Cradd	1	RA	chr10	95324133	95174746	2	Cradd	798	-0.201246	0.000320371	-0.0619595
Gal3st3	1	RA	chr19	5298331	5308739	1	Gal3st3	85	-0.210897	0.000320371	-0.0887231
Hnf1b	1	RA	chr11	83850869	83905917	1	Hnf1b	1045	-0.224195	0.00032078	-0.0559904
Mga	1	RA	chr2	119872551	119969581	1	Mga	1252	-0.215573	0.000327323	-0.0848542
Rab11a	1	RA	chr9	64737756	64715300	2	Rab11a	726	-0.314111	0.000327323	-0.0557085
Tmem44	1	RA	chr16	30550578	30511855	2	Tmem44	312	-0.174907	0.000332245	-0.0714956
Vstm2a	1	RA	chr11	16257724	16284551	1	Vstm2a	116	0.308875	0.000332872	0.104741
Nxph1	1	RA	chr6	8948614	9248578	1	Nxph1	43	0.26685	0.000333693	0.173118
Orai2	1	RA	chr5	136170656	136147459	2	Orai2	1130	-0.204147	0.000334135	-0.0595842
Sox6	1	RA	chr7	116038744	115470872	2	Sox6	1708	-0.104327	0.000336629	-0.0530456
Atp2a2	1	RA	chr5	122502225	122453513	2	Atp2a2	962	-0.210748	0.000337157	-0.0536971
Palld	1	RA	chr8	61902694	61511429	2	Palld	418	0.183371	0.00033967	0.180761
Msantd1	1	RA	chr5	34915915	34923839	1	Msantd1	269	-0.306236	0.000340129	-0.0564303
Fam83h	1	RA	chr15	76014336	76001092	2	Fam83h	344	-0.305135	0.000341077	-0.0818403
Dgat2	1	RA	chr7	99182713	99153663	2	Dgat2	1327	-0.201318	0.000341077	-0.0632934
Tmem54	1	RA	chr4	129105530	129111626	1	Tmem54	945	-0.341809	0.000342339	-0.0858827
Map1lc3b	1	RA	chr8	121590468	121598047	1	Map1lc3b	1065	-0.253376	0.000343944	-0.121644
Cercam	1	RA	chr2	29869494	29882840	1	Cercam	326	-0.214485	0.000344341	-0.0948859
Trpc4ap	1	RA	chr2	155692384	155634277	2	Trpc4ap	1686	-0.167748	0.000344341	-0.0609543
E130006D01Rik	1	RA	chr5	111761728	111734284	2	E130006D01Rik	784	-0.155296	0.000344736	-0.0853441
Cep85	1	RA	chr4	134187085	134129858	2	Cep85	1062	-0.173462	0.000347054	-0.0587402
Ifnlr1	1	RA	chr4	135686457	135708181	1	Ifnlr1	1098	-0.276408	0.000349201	-0.0700469
Col23a1	1	RA	chr11	51289920	51583925	1	Col23a1	367	-0.150253	0.000349908	-0.074336
Cnot8	1	RA	chr11	58104153	58118594	1	Cnot8	452	-0.233835	0.000349956	-0.0686678
Srcin1	1	RA	chr11	97575126	97509340	2	Srcin1	1255	-0.161254	0.000349956	-0.0700748
Snx29	1	RA	chr16	11322904	11755473	1	Snx29	87	-0.150575	0.000349956	-0.10272
Ehd1	1	RA	chr19	6276896	6300096	1	Ehd1	151	-0.232088	0.000349956	-0.0664949
Ffar3	1	RA	chr7	30856178	30854330	2	Ffar3	680	0.370387	0.000349956	0.193775
Grb10	1	RA	chr11	12037420	11930499	2	Grb10	111	0.317035	0.000350061	0.127839
Mir378b	1	RA	chr11	88352773	88352864	1	Mir378b	1124	-0.302875	0.000351949	-0.104276
Rabgef1	1	RA	chr5	130171819	130214337	1	Rabgef1	1062	-0.286283	0.000357456	-0.0367111
Ccdc177	1	RA	chr12	80760715	80755447	2	Ccdc177	402	-0.18289	0.000358999	-0.106194
Ivd	1	RA	chr2	118862000	118881357	1	Ivd	1221	-0.212741	0.000360844	-0.0689366
4930481A15Rik	1	RA	chr19	5406815	5422847	1	4930481A15Rik	92	-0.348402	0.000360999	-0.0663435
9430091E24Rik	1	RA	chr8	111145498	111127444	2	9430091E24Rik	973	-0.387471	0.000360999	-0.0648283
Ints14	1	RA	chr9	64960832	64986981	1	Ints14	729	-0.393209	0.000361176	-0.0615449
Afap1	1	RA	chr5	35893319	36003922	1	Afap1	286	-0.207608	0.000361217	-0.0749068
Ier3ip1	1	RA	chr18	76930027	76941614	1	Ier3ip1	543	-0.369005	0.000361308	-0.0471958
D7Ertd443e	1	RA	chr7	134376828	134266262	2	D7Ertd443e	1967	-0.217214	0.000362284	-0.0329949
Ctcfl	1	RA	chr2	173119525	173093609	2	Ctcfl	1925	-0.188886	0.000362427	-0.0898935
Mroh1	1	RA	chr15	76380513	76453039	1	Mroh1	368	-0.225064	0.000363159	-0.0673098
Olfr1111	1	RA	chr2	87150659	87149720	2	Olfr1111	846	0.400156	0.000363159	0.12131
Elmo2	1	RA	chr2	165326479	165288031	2	Elmo2	1851	-0.176033	0.000365499	-0.0807863
Srrm3	1	RA	chr5	135806890	135874772	1	Srrm3	1117	-0.238352	0.000366938	-0.103445
Syt12	1	RA	chr19	4477143	4445908	2	Syt12	51	-0.295626	0.000367335	-0.0652338
Ankrd54	1	RA	chr15	79062859	79053094	2	Ankrd54	454	-0.411792	0.000367364	-0.097429
Acsf3	1	RA	chr8	122775505	122817881	1	Acsf3	1093	-0.212384	0.000367409	-0.0576983
Rassf2	1	RA	chr2	132029988	131992850	2	Rassf2	1452	-0.248554	0.000368317	-0.0597269
Plxnc1	1	RA	chr10	94944578	94790866	2	Plxnc1	796	-0.167142	0.000369199	-0.0575539
Cd300lf	1	RA	chr11	115133992	115116214	2	Cd300lf	1633	-0.229771	0.000370118	-0.0283372
Apol6	1	RA	chr15	77045075	77057108	1	Apol6	400	-0.360417	0.000370118	-0.0531927
Tspan4	1	RA	chr7	141475236	141493427	1	Tspan4	2090	-0.223026	0.000372045	-0.0942041
Cdh8	1	RA	chr8	99416471	99024471	2	Cdh8	815	0.284998	0.000372045	0.11863
Fgd3	1	RA	chr13	49320311	49263110	2	Fgd3	403	-0.193662	0.000372232	-0.039995
Nr2e3	1	RA	chr9	59960659	59942771	2	Nr2e3	679	-0.331666	0.00037246	-0.0612199
St6galnac1	1	RA	chr11	116775507	116738994	2	St6galnac1	1705	-0.319292	0.00037876	-0.0235323
Triobp	1	RA	chr15	78947724	79005869	1	Triobp	447	-0.236522	0.00037876	-0.0775754
Alkbh2	1	RA	chr5	114128218	114123934	2	Alkbh2	822	-0.20459	0.000379568	-0.147921
Pgbd5	1	RA	chr8	124433936	124369049	2	Pgbd5	1133	-0.135373	0.000379568	-0.0586299
Klf9	1	RA	chr19	23141226	23166911	1	Klf9	421	-0.150841	0.000383761	-0.0692586
Itgb4	1	RA	chr11	115974725	116008411	1	Itgb4	1671	-0.206755	0.000386393	-0.0660418
Nckap5l	1	RA	chr15	99457748	99422034	2	Nckap5l	772	-0.199249	0.00038695	-0.0679258
Specc1	1	RA	chr11	61956763	62223013	1	Specc1	572	-0.181224	0.000387478	-0.0661019
Manf	1	RA	chr9	106891938	106887415	2	Manf	1075	-0.20577	0.000388168	-0.141896
Aldh18a1	1	RA	chr19	40588463	40550257	2	Aldh18a1	573	-0.211237	0.000389625	-0.0429811
Mir8111	1	RA	chr8	84005628	84005764	1	Mir8111	643	-0.358455	0.000390015	-0.149882
Adamts2	1	RA	chr11	50602085	50807573	1	Adamts2	349	-0.135439	0.000391641	-0.0635133
Tlcd1	1	RA	chr11	78176956	78180820	1	Tlcd1	928	-0.279855	0.000391901	-0.180236
Plekhg1	1	RA	chr10	3740377	3967303	1	Plekhg1	5	0.214984	0.000392118	0.156691
Tfip11	1	RA	chr5	112326369	112338073	1	Tfip11	790	-0.282539	0.000392118	-0.0889899
4930483O08Rik	1	RA	chr7	133128251	133142457	1	4930483O08Rik	1958	-0.214739	0.000392118	-0.0627984
Rexo4	1	RA	chr2	26964386	26953563	2	Rexo4	277	-0.33022	0.000393347	-0.0901197
Ccdc60	1	RA	chr5	116288985	116125581	2	Ccdc60	878	-0.178205	0.00039603	-0.0679252
Trim21	1	RA	chr7	102565482	102557920	2	Trim21	1405	0.590356	0.00039603	0.114564
Foxp4	1	RA	chr17	47924632	47867133	2	Foxp4	887	-0.135562	0.000397053	-0.0789043
Sipa1l2	1	RA	chr8	125569756	125418063	2	Sipa1l2	1149	-0.117868	0.000397053	-0.0585721
9430078K24Rik	1	RA	chr12	79936264	79917019	2	9430078K24Rik	389	-0.19113	0.000398588	-0.0727326
Slc39a14	1	RA	chr14	70351424	70303467	2	Slc39a14	681	-0.281912	0.000400669	-0.0474696
Mir7658	1	RA	chr4	156230115	156230059	2	Mir7658	1459	-0.306	0.000402053	-0.155221
Mir7078	1	RA	chr8	117459265	117459328	1	Mir7078	1020	-0.308368	0.000404117	-0.111559
Fgf14	1	RA	chr14	124677127	123978291	2	Fgf14	875	0.232226	0.000404711	0.18301
Prickle1	1	RA	chr15	93595891	93499114	2	Prickle1	683	-0.14278	0.000404819	-0.0510056
Slc13a2os	1	RA	chr11	78394485	78405657	1	Slc13a2os	945	-0.496404	0.000405714	-0.0639221
Gm11665	1	RA	chr11	104562198	104556789	2	Gm11665	1522	-0.278239	0.000405714	-0.0362655
Tln2	1	RA	chr9	67559703	67217085	2	Tln2	768	-0.178096	0.000411169	-0.0707959
Gdpd3	1	RA	chr7	126766414	126775645	1	Gdpd3	1828	-0.329191	0.000412143	-0.065682
St3gal6	1	RA	chr16	58524246	58470541	2	St3gal6	535	0.285279	0.000413501	0.11375
Wipf2	1	RA	chr11	98863598	98905578	1	Wipf2	1307	-0.298108	0.000413538	-0.0491515
Scd2	1	RA	chr19	44293676	44306864	1	Scd2	638	-0.252849	0.000416283	-0.0841236
Loxhd1	1	RA	chr18	77281958	77442257	1	Loxhd1	548	-0.180817	0.000419748	-0.0647788
Ric1	1	RA	chr19	29522282	29605921	1	Ric1	470	-0.39875	0.000419748	-0.0384512
Cdh15	1	RA	chr8	122848374	122867397	1	Cdh15	1094	-0.205389	0.000419748	-0.0808282
Olfr773	1	RA	chr10	129187419	129186484	2	Olfr773	1093	0.714972	0.000421968	0.0556331
Neurod2	1	RA	chr11	98329645	98325417	2	Neurod2	1281	-0.214545	0.000423829	-0.085851
A930031H19Rik	1	RA	chr4	131010474	131000832	2	A930031H19Rik	994	-0.212423	0.000423829	-0.0620126
Krt42	1	RA	chr11	100269871	100262882	2	Krt42	1378	-0.37909	0.000424158	-0.0643447
Fam19a2	1	RA	chr10	123264076	123741204	1	Fam19a2	967	0.20758	0.000425004	0.180065
Tmem11	1	RA	chr11	60879038	60864452	2	Tmem11	550	-0.375241	0.000430873	-0.0914271
Trmt61a	1	RA	chr12	111678105	111683902	1	Trmt61a	764	-0.191743	0.000430916	-0.0959597
Ppp2r1b	1	RA	chr9	50856924	50894229	1	Ppp2r1b	544	-0.227254	0.000433643	-0.0539967
Galnt17	1	RA	chr5	131307522	130874951	2	Galnt17	1068	-0.0439826	0.00043458	-0.0252204
Luc7l3	1	RA	chr11	94321911	94291139	2	Luc7l3	1157	-0.140534	0.00043853	-0.0257408
Galnt16	1	RA	chr12	80518471	80603896	1	Galnt16	397	-0.225137	0.00043853	-0.0836952
Mkl2	1	RA	chr16	13256481	13417529	1	Mkl2	94	-0.165708	0.000439004	-0.0699436
Slc18a2	1	RA	chr19	59260878	59296012	1	Slc18a2	779	-0.31236	0.000440539	-0.0320045
Mir7663	1	RA	chr10	22729432	22729372	2	Mir7663	120	-0.258785	0.000441077	-0.13707
Nbeal2	1	RA	chr9	110654161	110624789	2	Nbeal2	1190	-0.20335	0.00044231	-0.12814
Tbx2	1	RA	chr11	85832615	85841948	1	Tbx2	1075	-0.226477	0.000442668	-0.131104
Hif1an	1	RA	chr19	44562854	44576274	1	Hif1an	645	-0.200288	0.000442668	-0.0475798
Atp8b1	1	RA	chr18	64661000	64528979	2	Atp8b1	460	-0.164353	0.000449555	-0.0368536
Cant1	1	RA	chr11	118419118	118406289	2	Cant1	1740	-0.355246	0.000454085	-0.084837
Milr1	1	RA	chr11	106751226	106768794	1	Milr1	1556	-0.664326	0.000459631	-0.0368067
Rras2	1	RA	chr7	114117781	114046782	2	Rras2	1698	-0.186361	0.000462431	-0.0444658
Wfikkn2	1	RA	chr11	94242579	94235952	2	Wfikkn2	1156	-0.132754	0.000463789	-0.0434651
Klhdc8a	1	RA	chr1	132298626	132307357	1	Klhdc8a	781	-0.224625	0.000465053	-0.0803194
Celsr1	1	RA	chr15	86033777	85898758	2	Celsr1	617	-0.180031	0.000465053	-0.0638542
Ubxn7	1	RA	chr16	32332252	32393747	1	Ubxn7	338	-0.266392	0.000465053	-0.0505361
Gpr20	1	RA	chr15	73707505	73694607	2	Gpr20	295	-0.191924	0.000466749	-0.0420139
1810010D01Rik	1	RA	chr7	145208119	145205818	2	1810010D01Rik	2167	-0.111534	0.000466749	-0.0634015
Esp16	1	RA	chr17	39536142	39540847	1	Esp16	770	0.412748	0.000467328	0.0605253
Bcl2l11	1	RA	chr2	128126038	128162547	1	Bcl2l11	1375	-0.174449	0.000467944	-0.0842869
Xkr8	1	RA	chr4	132732546	132724904	2	Xkr8	1023	-0.367053	0.00046836	-0.0942357
Atrn	1	RA	chr2	130906496	131030329	1	Atrn	1430	-0.24845	0.000472055	-0.0421457
Stpg1	1	RA	chr4	135495977	135537803	1	Stpg1	1095	-0.193806	0.000473078	-0.047517
Nkain2	1	RA	chr10	32889915	31689319	2	Nkain2	183	0.242322	0.000473739	0.262639
Gm21992	1	RA	chr19	4811634	4742913	2	Gm21992	59	-0.16069	0.000474919	-0.0657971
Grb2	1	RA	chr11	115708597	115644045	2	Grb2	1661	-0.245529	0.000480951	-0.0463453
Pum1	1	RA	chr4	130663357	130781564	1	Pum1	989	-0.191468	0.000480951	-0.0442479
2610524H06Rik	1	RA	chr5	114823468	114821937	2	2610524H06Rik	841	-0.325108	0.000483776	-0.149413
Mslnl	1	RA	chr17	25736040	25748330	1	Mslnl	325	-0.545963	0.000485864	-0.0706324
Ppm1g	1	RA	chr5	31220545	31202668	2	Ppm1g	212	-0.249786	0.000486515	-0.0809835
Enthd1	1	RA	chr15	80560470	80452240	2	Enthd1	499	-0.237634	0.000487707	-0.0485531
Gm829	1	RA	chr4	45683589	45723706	1	Gm829	272	-0.313539	0.000487707	-0.0719525
Mapk3	1	RA	chr7	126759626	126765816	1	Mapk3	1827	-0.245642	0.000491125	-0.0677249
Tns4	1	RA	chr11	99089306	99065678	2	Tns4	1313	-0.130123	0.000492598	-0.0256913
Vmn2r98	1	RA	chr17	19053493	19081311	1	Vmn2r98	147	0.372988	0.000494637	0.0447946
Fam151a	1	RA	chr4	106733915	106748292	1	Fam151a	622	-0.454888	0.000494637	-0.0589258
Msra	1	RA	chr14	64455903	64122621	2	Msra	609	-0.150384	0.000495224	-0.0679892
Fzd3	1	RA	chr14	65262463	65192441	2	Fzd3	617	-0.201474	0.000495224	-0.0375102
Wdr11	1	RA	chr7	129591863	129635738	1	Wdr11	1922	-0.179579	0.000495224	-0.0310748
Gm6588	1	RA	chr5	112449426	112451738	1	Gm6588	796	-0.159945	0.000498635	-0.0852326
Ube2d2a	1	RA	chr18	35771559	35807172	1	Ube2d2a	184	-0.205511	0.000498786	-0.053358
Phf20	1	RA	chr2	156196647	156309953	1	Phf20	1705	-0.246119	0.000502537	-0.0485988
Zmynd8	1	RA	chr2	165896950	165784152	2	Zmynd8	1859	-0.186592	0.000504013	-0.0436058
Cbll1	1	RA	chr12	31499616	31484829	2	Cbll1	140	-0.254712	0.000504553	-0.0843328
Lrrc75a	1	RA	chr11	62648523	62604884	2	Lrrc75a	585	-0.26472	0.000505117	-0.0740285
Ep300	1	RA	chr15	81586214	81652077	1	Ep300	517	-0.166985	0.000508653	-0.0292421
Ccdc130	1	RA	chr8	84270402	84257767	2	Ccdc130	665	-0.177517	0.000513197	-0.0823511
Pex2	1	RA	chr3	5576248	5560188	2	Pex2	5	0.32925	0.000514172	0.127024
B3glct	1	RA	chr5	149678257	149762599	1	B3glct	1369	-0.166457	0.000514432	-0.074109
Glcci1	1	RA	chr6	8259288	8597549	1	Glcci1	39	0.231359	0.000514432	0.181601
Zfp703	1	RA	chr8	26977336	26981462	1	Zfp703	251	-0.16914	0.000514839	-0.148898
Izumo1r	1	RA	chr9	14903951	14885814	2	Izumo1r	64	0.388936	0.00052008	0.138235
Hip1	1	RA	chr5	135545122	135406518	2	Hip1	1108	-0.15151	0.000521377	-0.102238
Lhx1	1	RA	chr11	84525534	84519379	2	Lhx1	1053	-0.249498	0.000525798	-0.092166
Zfp334	1	RA	chr2	165388259	165377436	2	Zfp334	1853	-0.292376	0.000525798	-0.0606697
A730043L09Rik	1	RA	chr9	62244100	62242596	2	A730043L09Rik	696	-0.253662	0.000525798	-0.0889992
Vps52	1	RA	chr17	33955882	33966488	1	Vps52	533	-0.169562	0.00052581	-0.105833
Aars	1	RA	chr8	111033842	111055569	1	Aars	969	-0.263726	0.000527052	-0.0877783
Stx8	1	RA	chr11	67966483	68207148	1	Stx8	633	-0.176129	0.000529383	-0.0483086
Prkca	1	RA	chr11	108343888	107933387	2	Prkca	1574	-0.123282	0.000529383	-0.0688104
Ush2a	1	RA	chr1	188262023	188965041	1	Ush2a	1299	-0.0562645	0.000531884	-0.0334067
Mir874	1	RA	chr13	58023200	58023125	2	Mir874	509	-0.1805	0.000531884	-0.0966032
Cdc42bpg	1	RA	chr19	6306457	6325652	1	Cdc42bpg	152	-0.260014	0.000531884	-0.0872333
Fbln7	1	RA	chr2	128863932	128897034	1	Fbln7	1381	-0.25982	0.000531884	-0.0692846
Mb	1	RA	chr15	77050668	77015487	2	Mb	399	-0.234361	0.000534351	-0.0446952
Faap100	1	RA	chr11	120378746	120369562	2	Faap100	1780	-0.423718	0.00053452	-0.0862351
Grid2	1	RA	chr6	63256857	64666279	1	Grid2	479	0.213621	0.000535644	0.27125
B3galt4	1	RA	chr17	33951488	33949912	2	B3galt4	532	-0.184249	0.000539331	-0.199952
Mfsd3	1	RA	chr15	76701542	76704239	1	Mfsd3	387	-0.302928	0.000541323	-0.15406
Mef2a	1	RA	chr7	67372858	67231163	2	Mef2a	1096	-0.246037	0.000541526	-0.0603847
Syf2	1	RA	chr4	134930980	134937537	1	Syf2	1087	-0.215128	0.000542301	-0.0904525
Zfp609	1	RA	chr9	65827564	65691583	2	Zfp609	748	-0.278966	0.000542582	-0.0517034
Dgke	1	RA	chr11	89061031	89037582	2	Dgke	1135	-0.243231	0.000543643	-0.0527509
Matn4	1	RA	chr2	164405160	164389393	2	Matn4	1809	-0.133744	0.000543724	-0.079917
Gm960	1	RA	chr19	4698668	4625841	2	Gm960	57	-0.216117	0.000545155	-0.043187
BC029722	1	RA	chr2	155819203	155817730	2	BC029722	1690	-0.226683	0.000545155	-0.151569
Dock8	1	RA	chr19	24999529	25202432	1	Dock8	438	-0.184015	0.00054543	-0.0526203
5530401A14Rik	1	RA	chr11	81860677	81894582	1	5530401A14Rik	995	-0.208559	0.000546698	-0.0259391
Pacsin1	1	RA	chr17	27655591	27711117	1	Pacsin1	392	-0.181574	0.000546698	-0.0932668
Serinc2	1	RA	chr4	130275586	130253497	2	Serinc2	984	-0.194021	0.000546698	-0.0613694
Col6a6	1	RA	chr9	105828085	105689417	2	Col6a6	1044	-0.171992	0.000546698	-0.0347674
Cbx2	1	RA	chr11	119023021	119031275	1	Cbx2	1746	-0.210362	0.000547188	-0.0666312
4933424L21Rik	1	RA	chr11	57649061	57623698	2	4933424L21Rik	446	-0.216693	0.00055031	-0.0458352
Rimbp2	1	RA	chr5	128953486	128757788	2	Rimbp2	1038	-0.0990986	0.00055031	-0.0509893
Rps24	1	RA	chr14	24490681	24496146	1	Rps24	119	-0.179038	0.000554019	-0.0836832
Pusl1	1	RA	chr4	155891762	155888857	2	Pusl1	1438	-0.248941	0.000555717	-0.162749
Ovol1	1	RA	chr19	5560575	5549137	2	Ovol1	104	-0.149583	0.000557094	-0.0372769
Rp1l1	1	RA	chr14	63992431	64033506	1	Rp1l1	604	-0.153721	0.000557688	-0.019955
Col20a1	1	RA	chr2	180986535	181017540	1	Col20a1	2011	-0.260544	0.000557688	-0.0734663
Chd5	1	RA	chr4	152338651	152390194	1	Chd5	1377	-0.19914	0.000559597	-0.0865469
Rps18	1	RA	chr17	33955641	33951999	2	Rps18	534	-0.162521	0.000560249	-0.139291
Lrrc14	1	RA	chr15	76710660	76715091	1	Lrrc14	389	-0.322129	0.000563909	-0.11758
Pla2g2e	1	RA	chr4	138877942	138882814	1	Pla2g2e	1163	-0.357495	0.000563909	-0.0457902
Cdc42ep4	1	RA	chr11	113751815	113726850	2	Cdc42ep4	1613	-0.211163	0.000564929	-0.0626311
Ccdc184	1	RA	chr15	98167806	98170134	1	Ccdc184	720	-0.387917	0.000564929	-0.11931
Zcchc14	1	RA	chr8	121651933	121598703	2	Zcchc14	1066	-0.137415	0.0005658	-0.0697806
Ermp1	1	RA	chr19	29648420	29609883	2	Ermp1	471	-0.287947	0.000566195	-0.0489683
Rab11fip4	1	RA	chr11	79591212	79694012	1	Rab11fip4	970	-0.165412	0.00056622	-0.0792876
Ano1	1	RA	chr7	144738592	144588549	2	Ano1	2160	-0.128328	0.00056622	-0.0627122
Spop	1	RA	chr11	95414083	95493410	1	Spop	1190	-0.294553	0.000566255	-0.0449752
Puf60	1	RA	chr15	76080946	76070182	2	Puf60	347	-0.291945	0.000566255	-0.110734
LOC432842	1	RA	chr14	39472429	39476257	1	LOC432842	255	0.29016	0.000566613	0.154051
Gm31641	1	RA	chr16	95259702	95184409	2	Gm31641	742	-0.275512	0.000566741	-0.048801
Trim71	1	RA	chr9	114564369	114511268	2	Trim71	1232	-0.178033	0.000566741	-0.0631604
Tmem266	1	RA	chr9	55326949	55438344	1	Tmem266	600	-0.133746	0.000567669	-0.0450488
Ttll8	1	RA	chr15	88954418	88890511	2	Ttll8	630	-0.167681	0.000567764	-0.0491717
Mrpl22	1	RA	chr11	58171654	58179580	1	Mrpl22	454	-0.403686	0.000567778	-0.0786198
Ahcy	1	RA	chr2	155074497	155059310	2	Ahcy	1671	-0.216981	0.000568493	-0.0879194
Ubxn10	1	RA	chr4	138738438	138709837	2	Ubxn10	1156	-0.181904	0.000568493	-0.0596907
Jak2	1	RA	chr19	29251803	29313080	1	Jak2	463	-0.181627	0.000571886	-0.0271718
1700049E22Rik	1	RA	chr6	100527400	100533426	1	1700049E22Rik	784	-0.18973	0.000576681	-0.0865274
Trim62	1	RA	chr4	128884140	128911326	1	Trim62	941	-0.171517	0.000578639	-0.0591552
Dpysl2	1	RA	chr14	66868600	66802864	2	Dpysl2	638	-0.24059	0.000580848	-0.0598454
Mertk	1	RA	chr2	128698997	128802188	1	Mertk	1379	-0.203567	0.000580995	-0.0598701
Myzap	1	RA	chr9	71592360	71504347	2	Myzap	802	-0.251706	0.000582242	-0.0572528
Olfr631	1	RA	chr7	103915062	103929911	1	Olfr631	1484	0.840088	0.000582543	0.0367294
Arl16	1	RA	chr11	120467600	120464326	2	Arl16	1787	-0.276878	0.000586844	-0.111768
Itpa	1	RA	chr2	130667841	130681614	1	Itpa	1425	-0.245151	0.000587154	-0.10024
Glp1r	1	RA	chr17	30901867	30936510	1	Glp1r	451	-0.187956	0.000591094	-0.0561393
5830432E09Rik	1	RA	chr7	135652314	135635931	2	5830432E09Rik	1976	-0.262084	0.000591094	-0.0430108
Gm12298	1	RA	chr11	66947086	66905632	2	Gm12298	612	-0.229904	0.000594643	-0.0281356
Plcg1	1	RA	chr2	160731310	160775760	1	Plcg1	1760	-0.228296	0.000595873	-0.0746389
Bcas3os2	1	RA	chr11	85775680	85766833	2	Bcas3os2	1073	-0.342617	0.000595902	-0.0319968
Zfp3	1	RA	chr11	70764447	70772928	1	Zfp3	760	-0.297846	0.000597664	-0.0861793
Sardh	1	RA	chr2	27247303	27188393	2	Sardh	286	-0.203634	0.000598708	-0.0828566
Apobec3	1	RA	chr15	79892408	79908429	1	Apobec3	484	-0.473001	0.00060163	-0.0409366
Gale	1	RA	chr4	135963730	135968178	1	Gale	1106	-0.307829	0.00060163	-0.10143
Mir7034	1	RA	chr5	135735889	135735806	2	Mir7034	1114	-0.263272	0.00060163	-0.17726
Fabp3	1	RA	chr4	130308778	130315463	1	Fabp3	985	-0.227155	0.000602348	-0.0706115
Sez6l2	1	RA	chr7	126950535	126970606	1	Sez6l2	1841	-0.354847	0.00060343	-0.0681704
Capn1	1	RA	chr19	6015825	5988545	2	Capn1	128	-0.276434	0.000606074	-0.0638225
Rph3al	1	RA	chr11	75925891	75830992	2	Rph3al	884	-0.198836	0.000612777	-0.080754
Spag4	1	RA	chr2	156065210	156069499	1	Spag4	1699	-0.262808	0.000612777	-0.114498
Mir129-1	1	RA	chr6	29022619	29022691	1	Mir129-1	113	-0.165077	0.000612777	-0.208299
Tac1	1	RA	chr6	7554885	7562978	1	Tac1	33	0.360555	0.000615867	0.174123
Hs3st2	1	RA	chr7	121391859	121501768	1	Hs3st2	1766	-0.216446	0.000615867	-0.0462572
Htr6	1	RA	chr4	139074789	139061409	2	Htr6	1167	-0.346457	0.000616675	-0.0696997
Mir3108	1	RA	chr8	108936860	108936938	1	Mir3108	934	-0.287004	0.000616675	-0.108164
Hist3h2bb-ps	1	RA	chr11	58954512	58954048	2	Hist3h2bb-ps	496	-0.358158	0.00061811	-0.181075
Prss55	1	RA	chr14	64085389	64075443	2	Prss55	605	-0.263758	0.00061811	-0.0388846
Ocstamp	1	RA	chr2	165400394	165395450	2	Ocstamp	1854	-0.316786	0.00061811	-0.107394
Vat1l	1	RA	chr8	114205640	114374070	1	Vat1l	1002	-0.192634	0.00061811	-0.0496673
Zfp692	1	RA	chr11	58307069	58314613	1	Zfp692	458	-0.170366	0.000618202	-0.0927572
Trub1	1	RA	chr19	57452906	57491005	1	Trub1	760	-0.170083	0.000619565	-0.0433625
Igf2	1	RA	chr7	142666816	142650768	2	Igf2	2125	-0.252262	0.000619565	-0.0954568
Tmem106c	1	RA	chr15	97964229	97970286	1	Tmem106c	715	-0.232365	0.000622119	-0.0683656
Kdm2a	1	RA	chr19	4398266	4316144	2	Kdm2a	48	-0.26797	0.000622119	-0.0609892
Mir8090	1	RA	chr19	47755157	47755022	2	Mir8090	712	-0.186854	0.000624972	-0.0474175
Wasf2	1	RA	chr4	133130633	133198330	1	Wasf2	1032	-0.159674	0.000624972	-0.04219
Zc3h7b	1	RA	chr15	81744848	81796269	1	Zc3h7b	521	-0.179827	0.000625355	-0.04255
Myc	1	RA	chr15	61985341	61990361	1	Myc	249	-0.210548	0.000625432	-0.0805437
Chst14	1	RA	chr2	118926497	118928585	1	Chst14	1223	-0.224606	0.000625432	-0.168238
Marcksl1	1	RA	chr4	129513581	129515981	1	Marcksl1	960	-0.181207	0.000625432	-0.0890697
Sema5b	1	RA	chr16	35541362	35664258	1	Sema5b	377	-0.121012	0.000627785	-0.067377
Cd3e	1	RA	chr9	45009590	44998743	2	Cd3e	469	-0.372279	0.000629151	-0.0395139
Gpr149	1	RA	chr3	62605140	62529963	2	Gpr149	272	0.364822	0.000630142	0.0832129
Pick1	1	RA	chr15	79229173	79249466	1	Pick1	461	-0.302912	0.000630275	-0.0542345
Pde5a	1	RA	chr3	122729158	122859374	1	Pde5a	920	-0.151413	0.000631728	-0.0363898
Cacng4	1	RA	chr11	107794464	107734780	2	Cacng4	1572	-0.163667	0.000632262	-0.0413339
Gmpr	1	RA	chr13	45507444	45546386	1	Gmpr	371	-0.245366	0.000632462	-0.0700241
Gadd45g	1	RA	chr13	51846675	51848475	1	Gadd45g	429	-0.178977	0.0006325	-0.158007
Il2rb	1	RA	chr15	78495066	78480548	2	Il2rb	430	-0.198384	0.0006325	-0.0312908
Zfp286	1	RA	chr11	62789417	62778387	2	Zfp286	588	-0.250771	0.000635578	-0.0672781
Cep164	1	RA	chr9	45828638	45766946	2	Cep164	486	-0.204845	0.000635578	-0.0728364
Mir3965	1	RA	chr5	134326454	134326522	1	Mir3965	1076	-0.287614	0.000636594	-0.0772603
Fbxl20	1	RA	chr11	98150163	98082554	2	Fbxl20	1277	-0.213319	0.000637392	-0.0496653
Paqr5	1	RA	chr9	62026790	61953738	2	Paqr5	693	-0.197019	0.000637392	-0.0478327
Alkal1	1	RA	chr1	6359331	6394731	1	Alkal1	12	0.330131	0.000637849	0.114567
Pgs1	1	RA	chr11	117986857	118024011	1	Pgs1	1732	-0.264906	0.000637849	-0.0542294
Rnf114	1	RA	chr2	167492645	167516166	1	Rnf114	1878	-0.17921	0.000637849	-0.082832
Spock3	1	RA	chr8	62951232	63357098	1	Spock3	421	0.230289	0.000637849	0.12847
Gaa	1	RA	chr11	119267963	119285458	1	Gaa	1752	-0.295308	0.000640092	-0.0670564
Eri3	1	RA	chr4	117550324	117674297	1	Eri3	763	-0.175783	0.000640092	-0.0840754
Kap	1	RA	chr6	133853667	133849855	2	Kap	1172	0.369371	0.000640092	0.148608
Psmd7	1	RA	chr8	107588482	107580380	2	Psmd7	931	-0.239792	0.000640092	-0.0870463
Rrp36	1	RA	chr17	46674255	46667442	2	Rrp36	854	-0.25453	0.000641659	-0.101879
Alpl	1	RA	chr4	137796384	137741731	2	Alpl	1140	-0.184781	0.000641659	-0.0575113
Asphd1	1	RA	chr7	126949581	126946008	2	Asphd1	1842	-0.338081	0.000641918	-0.101115
Nmbr	1	RA	chr10	14760289	14770556	1	Nmbr	66	0.437144	0.000642011	0.0988207
Islr2	1	RA	chr9	58204319	58196297	2	Islr2	652	-0.274604	0.000644821	-0.100193
Timp2	1	RA	chr11	118355411	118301061	2	Timp2	1737	-0.227419	0.000649837	-0.035922
Gtf3c4	1	RA	chr2	28840360	28822299	2	Gtf3c4	308	-0.163248	0.000651324	-0.0777377
Galk1	1	RA	chr11	116012719	116008357	2	Galk1	1673	-0.22174	0.000653209	-0.0999232
Zfp366	1	RA	chr13	99184823	99247032	1	Zfp366	802	-0.189553	0.000653209	-0.0472331
Dmrt3	1	RA	chr19	25610537	25623921	1	Dmrt3	441	-0.197312	0.000653209	-0.064583
Galntl6	1	RA	chr8	58911627	57774052	2	Galntl6	406	0.15477	0.000655677	0.209254
Disp1	1	RA	chr1	183221529	183086264	2	Disp1	1262	-0.139839	0.000655741	-0.0412407
Pwwp2b	1	RA	chr7	139248482	139267253	1	Pwwp2b	1995	-0.177708	0.000655741	-0.0559025
Unc5a	1	RA	chr13	54949411	55006018	1	Unc5a	461	-0.107163	0.000655828	-0.0436552
Foxk1	1	RA	chr5	142401497	142462015	1	Foxk1	1249	-0.119277	0.000655828	-0.0525963
Otogl	1	RA	chr10	107912134	107762310	2	Otogl	854	0.44299	0.000656699	0.0599658
Zfhx3	1	RA	chr8	108714644	108961636	1	Zfhx3	933	-0.106321	0.000657032	-0.0919334
Adcyap1	1	RA	chr17	93199017	93206537	1	Adcyap1	1180	0.337827	0.000659657	0.172742
Cnnm1	1	RA	chr19	43440436	43497213	1	Cnnm1	618	-0.201717	0.000659657	-0.0422084
Mgea5	1	RA	chr19	45783779	45750259	2	Mgea5	667	-0.237552	0.000663276	-0.0517122
Cd151	1	RA	chr7	141467362	141471481	1	Cd151	2089	-0.319172	0.000664931	-0.134901
Slc22a18	1	RA	chr7	143473755	143499334	1	Slc22a18	2140	-0.250442	0.000664931	-0.0629829
Cenpn	1	RA	chr8	116921740	116941503	1	Cenpn	1011	-0.324264	0.000675167	-0.0669873
Nnat	1	RA	chr2	157560078	157562525	1	Nnat	1730	-0.120217	0.000676245	-0.0582044
Ctbp2	1	RA	chr7	133123483	132987011	2	Ctbp2	1957	-0.173454	0.000676245	-0.0623263
Ssc4d	1	RA	chr5	135974476	135960223	2	Ssc4d	1120	-0.156859	0.00068008	-0.0724771
Sema3f	1	RA	chr9	107710475	107681502	2	Sema3f	1098	-0.189109	0.00068008	-0.0589341
2310005E17Rik	1	RA	chr13	98435065	98424110	2	2310005E17Rik	795	-0.14156	0.000683939	-0.0443771
Pald1	1	RA	chr10	61383523	61319657	2	Pald1	347	-0.213672	0.000696764	-0.0848566
Tmem50a	1	RA	chr4	134914916	134897849	2	Tmem50a	1085	-0.382338	0.000697443	-0.0578708
Scube1	1	RA	chr15	83725039	83602583	2	Scube1	579	-0.143696	0.000702554	-0.0554371
Acad10	1	RA	chr5	121660510	121621029	2	Acad10	943	-0.273158	0.000706665	-0.0422287
9530068E07Rik	1	RA	chr11	52396428	52408723	1	9530068E07Rik	389	-0.166838	0.000709097	-0.0422769
E330017L17Rik	1	RA	chr4	129906216	129908996	1	E330017L17Rik	976	-0.242608	0.000709097	-0.0858777
Spg21	1	RA	chr9	65460937	65488470	1	Spg21	743	-0.214652	0.000709097	-0.0440095
Pmfbp1	1	RA	chr8	109494027	109542642	1	Pmfbp1	937	-0.146149	0.00071419	-0.0371666
Gpn3	1	RA	chr5	122372508	122382771	1	Gpn3	959	-0.321004	0.000714458	-0.0786356
Bcl3	1	RA	chr7	19822755	19808462	2	Bcl3	350	0.331246	0.000715183	0.231794
Upk2	1	RA	chr9	44454767	44452715	2	Upk2	454	-0.248579	0.000715183	-0.108895
Ube2q2	1	RA	chr9	55149369	55207529	1	Ube2q2	597	-0.192676	0.000720768	-0.0375
Ppp1r26	1	RA	chr2	28447941	28455508	1	Ppp1r26	296	-0.146229	0.00072422	-0.0754548
Crygn	1	RA	chr5	24757843	24751002	2	Crygn	130	-0.260173	0.00072422	-0.105965
Cfhr2	1	RA	chr1	140018921	139810292	2	Cfhr2	882	0.359236	0.000725861	0.100251
Pnpla1	1	RA	chr17	28858411	28890308	1	Pnpla1	420	-0.217244	0.00072894	-0.0857382
Bicd2	1	RA	chr13	49341549	49387026	1	Bicd2	404	-0.178025	0.000730523	-0.0535322
Casp7	1	RA	chr19	56397129	56442344	1	Casp7	747	-0.228043	0.000730523	-0.0366286
R3hdml	1	RA	chr2	163492318	163502612	1	R3hdml	1781	-0.36491	0.000730523	-0.0700317
Lrguk	1	RA	chr6	34029448	34134034	1	Lrguk	170	-0.167414	0.000730523	-0.037455
Ogfr	1	RA	chr2	180589407	180595837	1	Ogfr	1999	-0.267937	0.000732243	-0.115794
Xylt1	1	RA	chr7	117380979	117667630	1	Xylt1	1715	-0.101407	0.000732677	-0.0462845
Zkscan17	1	RA	chr11	59506640	59485520	2	Zkscan17	513	-0.295537	0.000748423	-0.0503168
Pcx	1	RA	chr19	4510472	4621752	1	Pcx	53	-0.160814	0.0007573	-0.0652973
Gm7978	1	RA	chr5	95736173	94066454	2	Gm7978	616	0.248962	0.00075779	0.116525
Aagab	1	RA	chr9	63602655	63641889	1	Aagab	710	-0.200492	0.000759212	-0.0440874
1110036E04Rik	1	RA	chr9	64049829	64054100	1	1110036E04Rik	714	-0.258838	0.000759973	-0.0910537
Psmd12	1	RA	chr11	107479528	107498036	1	Psmd12	1568	-0.240326	0.000765038	-0.0375557
Fzd2	1	RA	chr11	102604431	102608058	1	Fzd2	1478	-0.277419	0.00076532	-0.11597
Hadh	1	RA	chr3	131272101	131233419	2	Hadh	976	-0.275521	0.000766914	-0.0525291
Fblim1	1	RA	chr4	141606052	141576062	2	Fblim1	1214	-0.185228	0.000768419	-0.0644151
Usp29	1	RA	chr7	6730583	6967219	1	Usp29	122	0.183681	0.000772021	0.223807
Parva	1	RA	chr7	112427706	112591688	1	Parva	1687	-0.165126	0.000773464	-0.0619373
Plxnb2	1	RA	chr15	89180788	89155546	2	Plxnb2	641	-0.246814	0.000774694	-0.0800272
Dennd6b	1	RA	chr15	89196474	89182213	2	Dennd6b	643	-0.226106	0.000776941	-0.0836843
Nags	1	RA	chr11	102145513	102149528	1	Nags	1457	-0.309112	0.000778144	-0.0702072
4833417C18Rik	1	RA	chr11	95858817	95861046	1	4833417C18Rik	1200	-0.311536	0.00077853	-0.119139
Pif1	1	RA	chr9	65587160	65595962	1	Pif1	745	-0.252924	0.00077853	-0.0773891
C1qtnf6	1	RA	chr15	78529651	78523346	2	C1qtnf6	431	-0.351806	0.00077859	-0.0775716
Clcf1	1	RA	chr19	4214238	4223505	1	Clcf1	41	-0.396162	0.000779194	-0.0855901
Nkx2-3	1	RA	chr19	43612325	43615892	1	Nkx2-3	620	-0.118072	0.000782385	-0.0604182
Ttll1	1	RA	chr15	83510907	83483769	2	Ttll1	574	-0.194866	0.000783775	-0.0546742
Pdlim4	1	RA	chr11	54069017	54054928	2	Pdlim4	413	-0.240268	0.00078665	-0.0594753
Olfr774	1	RA	chr10	129238151	129239089	1	Olfr774	1094	0.598284	0.000787035	0.105363
Mc3r	1	RA	chr2	172248492	172251114	1	Mc3r	1912	-0.170264	0.000789148	-0.11808
Krt9	1	RA	chr11	100193246	100186781	2	Krt9	1374	-0.241808	0.000790928	-0.0231166
4930486F22Rik	1	RA	chr10	86095854	86113586	1	4930486F22Rik	724	-0.323022	0.000793152	-0.0362718
Obscn	1	RA	chr11	59136375	58994256	2	Obscn	499	-0.158847	0.000793152	-0.058915
Gpr137	1	RA	chr19	6942450	6938070	2	Gpr137	171	-0.278083	0.000793152	-0.141345
Iqch	1	RA	chr9	63602493	63421449	2	Iqch	709	-0.162311	0.000793152	-0.0415868
Uqcrc1	1	RA	chr9	108936648	108949641	1	Uqcrc1	1147	-0.374138	0.000793152	-0.0643009
Gprc5b	1	RA	chr7	118995211	118972040	2	Gprc5b	1731	-0.198473	0.000795473	-0.0614854
Acadsb	1	RA	chr7	131410601	131446211	1	Acadsb	1942	-0.261213	0.000796662	-0.040976
D16Ertd519e	1	RA	chr16	70616425	70624822	1	D16Ertd519e	593	0.385362	0.000797404	0.0547326
1700001C19Rik	1	RA	chr17	47437375	47412734	2	1700001C19Rik	872	-0.291688	0.000797404	-0.0678497
Mir1249	1	RA	chr15	84951623	84951526	2	Mir1249	597	-0.177222	0.000802611	-0.0515399
Papss1	1	RA	chr3	131564768	131643671	1	Papss1	979	-0.130948	0.000806546	-0.0382738
Tmco1	1	RA	chr1	167308670	167333978	1	Tmco1	1064	-0.2301	0.000809696	-0.0535735
Myom3	1	RA	chr4	135759715	135815567	1	Myom3	1100	-0.250405	0.000810746	-0.0799221
Usp42	1	RA	chr5	143732280	143710325	2	Usp42	1277	-0.221568	0.000815207	-0.0584043
Ulk2	1	RA	chr11	61855092	61775598	2	Ulk2	570	-0.293488	0.000817481	-0.0357383
Anxa6	1	RA	chr11	55033471	54978962	2	Anxa6	428	-0.249124	0.000820412	-0.0434924
Mir7241	1	RA	chr9	67727780	67727717	2	Mir7241	770	-0.269355	0.000820412	-0.0900874
Crabp1	1	RA	chr9	54764748	54773110	1	Crabp1	589	-0.167246	0.00082405	-0.0608409
Bnip2	1	RA	chr9	69989466	70011659	1	Bnip2	785	-0.213758	0.00082853	-0.0413339
Gm14057	1	RA	chr2	130804101	130801966	2	Gm14057	1428	-0.220842	0.000830979	-0.0435005
Adamts20	1	RA	chr15	94404350	94270163	2	Adamts20	686	-0.103294	0.000832166	-0.0259562
Meg3	1	RA	chr12	109540996	109571729	1	Meg3	667	-0.201577	0.000836633	-0.0669411
Foxl1	1	RA	chr8	121127685	121130644	1	Foxl1	1061	-0.149225	0.000842052	-0.122613
Tnfsf12	1	RA	chr11	69696098	69686240	2	Tnfsf12	688	-0.276374	0.000843528	-0.0453422
Actn4	1	RA	chr7	28962280	28893254	2	Actn4	597	-0.174277	0.000843615	-0.0668701
Ccl9	1	RA	chr11	83578636	83572917	2	Ccl9	1036	-0.528871	0.000845666	-0.0373029
Map3k14	1	RA	chr11	103267401	103219764	2	Map3k14	1502	-0.210519	0.000845666	-0.0570013
Nmrk1	1	RA	chr19	18631962	18652191	1	Nmrk1	401	-0.292805	0.000845666	-0.0647225
Trub2	1	RA	chr2	29787671	29761224	2	Trub2	320	-0.252967	0.000851168	-0.0654069
Itgam	1	RA	chr7	128062640	128128160	1	Itgam	1904	-0.249346	0.000851168	-0.0312301
Gsto2	1	RA	chr19	47865545	47886305	1	Gsto2	714	-0.32995	0.000851397	-0.057917
Grk5	1	RA	chr19	60889749	61092556	1	Grk5	794	-0.168906	0.000857927	-0.0409151
Fstl5	1	RA	chr3	76074561	76710005	1	Fstl5	335	0.230575	0.000857927	0.163888
Mfsd13b	1	RA	chr7	120982509	121014787	1	Mfsd13b	1762	-0.358241	0.000859766	-0.0514442
Ttc25	1	RA	chr11	100545632	100572566	1	Ttc25	1391	-0.196724	0.00086205	-0.0456095
Ddrgk1	1	RA	chr2	130664645	130654083	2	Ddrgk1	1424	-0.250075	0.00086205	-0.105087
S1pr3	1	RA	chr13	51408618	51422797	1	S1pr3	424	-0.101842	0.000864185	-0.0339854
Akt3	1	RA	chr1	177248767	177022115	2	Akt3	1209	-0.136039	0.000876265	-0.0440209
Dynlrb2	1	RA	chr8	116505015	116515915	1	Dynlrb2	1007	-0.245574	0.000877459	-0.0494828
Fnbp1	1	RA	chr2	31142008	31026206	2	Fnbp1	363	-0.148571	0.000878601	-0.0801426
Rec114	1	RA	chr9	58741559	58652856	2	Rec114	664	-0.210771	0.000880407	-0.0445057
Lrrc20	1	RA	chr10	61475833	61582242	1	Lrrc20	350	-0.200383	0.000885978	-0.0821685
Cldn3	1	RA	chr5	134986214	134987476	1	Cldn3	1090	-0.190869	0.000885978	-0.0808353
Ppm1k	1	RA	chr6	57535426	57506502	2	Ppm1k	453	0.290017	0.00088684	0.114083
Ubc	1	RA	chr5	125390017	125385965	2	Ubc	1023	-0.169631	0.000888951	-0.107304
Gm7616	1	RA	chr9	59951294	59959044	1	Gm7616	680	-0.359825	0.000890843	-0.0732136
Pkia	1	RA	chr3	7366604	7445366	1	Pkia	7	0.309388	0.000891592	0.112021
Zfp523	1	RA	chr17	28177418	28205886	1	Zfp523	401	-0.233592	0.000894212	-0.0533796
Exoc7	1	RA	chr11	116306738	116287998	2	Exoc7	1688	-0.221626	0.000894317	-0.0580594
C1qtnf1	1	RA	chr11	118428457	118451782	1	C1qtnf1	1741	-0.440482	0.000894317	-0.0468662
Xkr6	1	RA	chr14	63606530	63820411	1	Xkr6	599	-0.157416	0.000897459	-0.0736602
Vgf	1	RA	chr5	137026392	137033351	1	Vgf	1144	-0.291489	0.000897944	-0.143106
Isl2	1	RA	chr9	55541149	55546178	1	Isl2	602	-0.252438	0.000897944	-0.146626
Raly	1	RA	chr2	154791110	155047740	1	Raly	1668	-0.139795	0.000902516	-0.10031
Cox4i1	1	RA	chr8	120668225	120674209	1	Cox4i1	1055	-0.214242	0.000902516	-0.075043
Rps27l	1	RA	chr9	66946076	66949522	1	Rps27l	764	-0.351798	0.000902516	-0.0991686
Med27	1	RA	chr2	29346810	29524790	1	Med27	316	-0.105637	0.000902651	-0.0621387
Cacna1i	1	RA	chr15	80287238	80398292	1	Cacna1i	498	-0.122558	0.000905806	-0.0524455
Anks1b	1	RA	chr10	89873509	90972985	1	Anks1b	758	-0.0782645	0.000906297	-0.0603483
Foxn1	1	RA	chr11	78386608	78357577	2	Foxn1	944	-0.298228	0.00090632	-0.0572217
Slc16a3	1	RA	chr11	120948484	120959000	1	Slc16a3	1816	-0.278644	0.00090632	-0.0989656
Cd300e	1	RA	chr11	115062038	115051917	2	Cd300e	1631	-0.334446	0.000907504	-0.0232097
Fstl1	1	RA	chr16	37777055	37836516	1	Fstl1	414	-0.175745	0.000911667	-0.042903
Ifitm6	1	RA	chr7	141016892	141015812	2	Ifitm6	2058	-0.244103	0.000915035	-0.0529063
Dnah8	1	RA	chr17	30626936	30875264	1	Dnah8	449	-0.143702	0.000915831	-0.0728682
Lrrc43	1	RA	chr5	123489325	123508205	1	Lrrc43	982	-0.244136	0.000915831	-0.0616851
Loxl1	1	RA	chr9	58313212	58287723	2	Loxl1	657	-0.199886	0.000915831	-0.0476572
Cry1	1	RA	chr10	85185054	85131700	2	Cry1	715	-0.224799	0.000916069	-0.049851
Klc2	1	RA	chr19	5118408	5107746	2	Klc2	82	-0.247133	0.000916069	-0.106129
4930579K19Rik	1	RA	chr9	98563611	98562460	2	4930579K19Rik	976	-0.381915	0.000917115	-0.152354
Aip	1	RA	chr19	4125858	4113756	2	Aip	30	-0.225663	0.000928569	-0.0767364
Tent5b	1	RA	chr4	133480133	133487940	1	Tent5b	1042	-0.110662	0.000928569	-0.0773232
Plekha1	1	RA	chr7	130865885	130913302	1	Plekha1	1929	-0.257014	0.000929028	-0.0403714
Klhdc7b	1	RA	chr15	89386891	89388708	1	Klhdc7b	654	-0.455298	0.000930756	-0.105372
Ino80	1	RA	chr2	119477629	119373042	2	Ino80	1240	-0.151708	0.000933466	-0.0514233
Cttnbp2nl	1	RA	chr3	105053146	105001915	2	Cttnbp2nl	780	-0.171312	0.000933865	-0.0537459
Lrrc8d	1	RA	chr5	105699969	105815215	1	Lrrc8d	700	-0.143418	0.000934724	-0.0825736
Numb	1	RA	chr12	83921934	83794034	2	Numb	431	-0.181729	0.000936047	-0.0437794
Ss18	1	RA	chr18	14682914	14625629	2	Ss18	63	-0.192633	0.000936047	-0.054616
Gm20752	1	RA	chr3	159076364	159308080	1	Gm20752	1138	0.302157	0.000936403	0.107624
Speer6-ps1	1	RA	chr13	3149475	3189678	1	Speer6-ps1	1	0.32664	0.000939846	0.099166
Ribc2	1	RA	chr15	85132099	85144569	1	Ribc2	601	-0.345235	0.000941011	-0.0531489
Dpf3	1	RA	chr12	83487736	83213751	2	Dpf3	425	-0.132241	0.000941734	-0.0830975
Stn1	1	RA	chr19	47537020	47501048	2	Stn1	706	-0.12188	0.000941734	-0.0292756
Arhgap42	1	RA	chr9	9239013	8994953	2	Arhgap42	40	0.266768	0.000941734	0.135503
Gm16793	1	RA	chr8	35589020	35582503	2	Gm16793	298	-0.194607	0.000945949	-0.056841
Il17rd	1	RA	chr14	27039001	27107286	1	Il17rd	147	-0.19317	0.00094753	-0.0651236
B230112J18Rik	1	RA	chr5	116312360	116318275	1	B230112J18Rik	879	-0.273621	0.00094753	-0.0678218
Gtf2ird1	1	RA	chr5	134456716	134357661	2	Gtf2ird1	1077	-0.128951	0.00094753	-0.0670044
Cygb	1	RA	chr11	116654313	116645595	2	Cygb	1698	-0.29611	0.000947592	-0.111594
Fbxl6	1	RA	chr15	76538746	76535723	2	Fbxl6	376	-0.26401	0.000948598	-0.0896704
Slc26a11	1	RA	chr11	119355557	119381076	1	Slc26a11	1756	-0.352059	0.000948914	-0.0498048
Vdac1	1	RA	chr11	52360862	52389397	1	Vdac1	388	-0.19058	0.000955079	-0.055557
Shb	1	RA	chr4	45530828	45423276	2	Shb	270	-0.128626	0.000962137	-0.0846348
Speg	1	RA	chr1	75375297	75432314	1	Speg	449	-0.152467	0.000964196	-0.0744023
Ptpn11	1	RA	chr5	121191397	121130533	2	Ptpn11	931	-0.191343	0.000967421	-0.0475829
Adam29	1	RA	chr8	55906964	55870912	2	Adam29	391	0.468938	0.000970827	0.0491964
Shisa6	1	RA	chr11	66526126	66211725	2	Shisa6	611	-0.166722	0.000979968	-0.0454734
Cyp20a1	1	RA	chr1	60343300	60388060	1	Cyp20a1	320	-0.295346	0.000981408	-0.0524037
A330009N23Rik	1	RA	chr15	101225186	101221191	2	A330009N23Rik	818	-0.131187	0.00098273	-0.0793116
Zfp950	1	RA	chr19	61140840	61053840	2	Zfp950	795	-0.202864	0.000983809	-0.0271641
Galnt2	1	RA	chr8	124231394	124345722	1	Galnt2	1132	-0.154394	0.000987056	-0.069735
Xpnpep1	1	RA	chr19	53038654	52946141	2	Xpnpep1	721	-0.194522	0.000987951	-0.0423346
Nipal3	1	RA	chr4	135494504	135445420	2	Nipal3	1094	-0.209329	0.000987951	-0.0435393
Egfl7	1	RA	chr2	26581056	26592682	1	Egfl7	260	-0.180199	0.000992226	-0.102561
Mlxip	1	RA	chr5	123394798	123457932	1	Mlxip	980	-0.264059	0.000996149	-0.0633383
Rufy1	1	RA	chr11	50431111	50389303	2	Rufy1	348	-0.149656	0.000997478	-0.0291255
Ccl2	1	RA	chr11	82035577	82037452	1	Ccl2	996	-0.141384	0.000998674	-0.0229536
Dlx3	1	RA	chr11	95120117	95125293	1	Dlx3	1182	-0.229689	0.00100385	-0.0951261
Ryk	1	RA	chr9	102834920	102908307	1	Ryk	1017	-0.182497	0.00100385	-0.051192
Cdk14	1	RA	chr5	5380251	4803384	2	Cdk14	16	0.183786	0.00100456	0.187068
Acaca	1	RA	chr11	84129672	84401651	1	Acaca	1050	-0.223843	0.00100569	-0.0546895
Kif1b	1	RA	chr4	149307733	149176319	2	Kif1b	1328	-0.148949	0.00100569	-0.0481983
Ptgs1	1	RA	chr2	36230426	36252272	1	Ptgs1	457	0.224211	0.00101074	0.179687
Fbrs	1	RA	chr7	127485221	127491513	1	Fbrs	1872	-0.213255	0.00101161	-0.100335
Tbx3os2	1	RA	chr5	119691218	119685088	2	Tbx3os2	904	-0.202373	0.00101442	-0.0447528
Ica1	1	RA	chr6	8778487	8630527	2	Ica1	42	0.267381	0.00101488	0.137934
Smyd2	1	RA	chr1	189922288	189880492	2	Smyd2	1304	-0.187215	0.00101894	-0.0566122
Notch2	1	RA	chr3	98013538	98150367	1	Notch2	708	-0.195456	0.00101894	-0.0762598
Exoc6	1	RA	chr19	37550418	37683253	1	Exoc6	541	-0.202427	0.00102125	-0.0372484
Ighmbp2	1	RA	chr19	3283010	3259076	2	Ighmbp2	2	-0.30765	0.0010258	-0.0530406
Magi2	1	RA	chr5	19227046	20704792	1	Magi2	74	0.198665	0.00103448	0.311603
Rps17	1	RA	chr7	81345234	81342733	2	Rps17	1191	-0.249332	0.00103629	-0.0978041
Cdc25a	1	RA	chr9	109875579	109893890	1	Cdc25a	1175	-0.264651	0.0010466	-0.0560299
Fam160b1	1	RA	chr19	57361009	57389594	1	Fam160b1	759	-0.168153	0.00104732	-0.0385608
Camk2n1	1	RA	chr4	138455148	138460126	1	Camk2n1	1154	-0.126758	0.00105337	-0.104149
Ccbe1	1	RA	chr18	66291838	66047166	2	Ccbe1	472	-0.135872	0.00105444	-0.0511756
Ntng2	1	RA	chr2	29248099	29194726	2	Ntng2	314	-0.18771	0.00105868	-0.0830995
Gm4971	1	RA	chr7	73686563	73685492	2	Gm4971	1121	-0.182514	0.00105868	-0.0956806
Tob1	1	RA	chr11	94211454	94215495	1	Tob1	1155	-0.152114	0.00105872	-0.0754766
1700096P03Rik	1	RA	chr8	87642210	87636098	2	1700096P03Rik	723	-0.236377	0.0010623	-0.0537338
Gm1968	1	RA	chr16	29979124	29957927	2	Gm1968	304	-0.179002	0.00106731	-0.0282953
Gm10677	1	RA	chr9	47818208	47799160	2	Gm10677	505	-0.195851	0.00106731	-0.0280957
Gm11538	1	RA	chr11	96203454	96205480	1	Gm11538	1211	-0.203286	0.00106785	-0.0615607
Tk1	1	RA	chr11	117826014	117815519	2	Tk1	1727	-0.263537	0.00106785	-0.0900223
Mir3088	1	RA	chr2	28733278	28733351	1	Mir3088	307	-0.225158	0.00106936	-0.0925253
Cbln4	1	RA	chr2	172043466	172036336	2	Cbln4	1911	-0.1592	0.00106941	-0.0880519
Tmem170b	1	RA	chr13	41606216	41641357	1	Tmem170b	350	-0.245245	0.00107587	-0.0499587
9530026P05Rik	1	RA	chr6	92940582	93272977	1	9530026P05Rik	757	-0.170422	0.00107718	-0.056531
Dand5	1	RA	chr8	84832265	84815405	2	Dand5	672	-0.188186	0.00107895	-0.0587471
Fbxo21	1	RA	chr5	117976770	118010191	1	Fbxo21	891	-0.228902	0.00108053	-0.05891
Susd6	1	RA	chr12	80790532	80880833	1	Susd6	403	-0.18996	0.00108309	-0.0400919
Olfr1112	1	RA	chr2	87191689	87192645	1	Olfr1112	847	0.428146	0.00108526	0.115302
1700001P01Rik	1	RA	chr11	97775918	97771481	2	1700001P01Rik	1266	-0.60135	0.00109354	-0.0685159
Mapk15	1	RA	chr15	75993769	75999153	1	Mapk15	343	-0.27559	0.00109908	-0.077396
Anp32b	1	RA	chr4	46451117	46472523	1	Anp32b	286	-0.224948	0.00110312	-0.0560152
Crlf3	1	RA	chr11	80080991	80046493	2	Crlf3	977	-0.361082	0.00110571	-0.0439385
Copb2	1	RA	chr9	98563731	98588375	1	Copb2	975	-0.281973	0.00110571	-0.0598041
Foxr1	1	RA	chr9	44440868	44434234	2	Foxr1	453	-0.313848	0.00110784	-0.0742643
Tbpl1	1	RA	chr10	22731933	22703877	2	Tbpl1	119	-0.263593	0.00111959	-0.0477667
Rpl23a	1	RA	chr11	78183584	78180935	2	Rpl23a	930	-0.280914	0.00111959	-0.129478
Cryl1	1	RA	chr14	57398483	57275034	2	Cryl1	527	-0.143868	0.00111959	-0.0615518
Dync1i1	1	RA	chr6	5725639	6028039	1	Dync1i1	23	0.203555	0.00111959	0.128945
4931429L15Rik	1	RA	chr9	46319986	46303361	2	4931429L15Rik	501	-0.164084	0.00111959	-0.0467154
Sh3bp4	1	RA	chr1	89070462	89153793	1	Sh3bp4	568	-0.147498	0.0011263	-0.0902808
Adora2b	1	RA	chr11	62248984	62266452	1	Adora2b	573	-0.198524	0.00112645	-0.0543554
Rhot1	1	RA	chr11	80209055	80267907	1	Rhot1	982	-0.272781	0.00112938	-0.0330944
Unc5b	1	RA	chr10	60831581	60762595	2	Unc5b	337	-0.149413	0.00113041	-0.0910957
Ndufa13	1	RA	chr8	69902558	69894180	2	Ndufa13	466	-0.160136	0.00113041	-0.084517
Bcl6	1	RA	chr16	23988612	23965052	2	Bcl6	279	-0.175555	0.00113062	-0.0518852
Ffar2	1	RA	chr7	30823775	30818357	2	Ffar2	679	0.326965	0.00114906	0.132915
Armh3	1	RA	chr19	45998488	45818144	2	Armh3	669	-0.236656	0.00115849	-0.0623821
Cracr2b	1	RA	chr7	141461094	141466602	1	Cracr2b	2087	-0.240874	0.001159	-0.134501
1700007L15Rik	1	RA	chr16	33380736	33379854	2	1700007L15Rik	360	-0.263546	0.00115978	-0.116618
Ak2	1	RA	chr4	128993224	129011529	1	Ak2	943	-0.169219	0.00116143	-0.0573199
Recql5	1	RA	chr11	115933492	115892595	2	Recql5	1667	-0.196988	0.00116254	-0.0470272
H3f3b	1	RA	chr11	116024504	116021961	2	H3f3b	1674	-0.249751	0.00116254	-0.133084
Spock1	1	RA	chr13	57908332	57421195	2	Spock1	507	-0.12379	0.00116314	-0.107902
Fto	1	RA	chr8	91313525	91668433	1	Fto	743	-0.139026	0.00116618	-0.10033
Bcar1	1	RA	chr8	111743849	111710474	2	Bcar1	984	-0.15928	0.00116974	-0.0635405
Cgnl1	1	RA	chr9	71771602	71626507	2	Cgnl1	803	-0.143298	0.00116974	-0.0576932
Baalc	1	RA	chr15	38933910	38952917	1	Baalc	155	-0.226068	0.00117573	-0.041045
Herc1	1	RA	chr9	66350450	66508775	1	Herc1	757	-0.153085	0.0011763	-0.0290456
Mroh4	1	RA	chr15	74636318	74606028	2	Mroh4	299	-0.195705	0.00117633	-0.0249347
Dip2b	1	RA	chr15	100038664	100219473	1	Dip2b	788	-0.131169	0.00117857	-0.0491551
Steap4	1	RA	chr5	7960472	7982213	1	Steap4	26	0.320786	0.00117919	0.11869
Nckipsd	1	RA	chr9	108808380	108818366	1	Nckipsd	1143	-0.384219	0.00119245	-0.0731388
Sfxn5	1	RA	chr6	85333422	85213051	2	Sfxn5	627	-0.166082	0.0011949	-0.0717098
Otud7a	1	RA	chr7	63444772	63759027	1	Otud7a	1065	0.213491	0.00119895	0.193831
Capn3	1	RA	chr2	120455993	120504919	1	Capn3	1265	-0.259745	0.00120125	-0.0499575
Gm4719	1	RA	chr17	89379241	89384993	1	Gm4719	1176	0.420509	0.00120484	0.0736256
A530053G22Rik	1	RA	chr6	60403707	60279043	2	A530053G22Rik	474	0.296115	0.0012089	0.0805995
Tmem120b	1	RA	chr5	123076275	123117445	1	Tmem120b	974	-0.163599	0.00120944	-0.0403066
Hcn4	1	RA	chr9	58823512	58860955	1	Hcn4	665	-0.150255	0.00120944	-0.0579088
Usp32	1	RA	chr11	85139955	84984488	2	Usp32	1065	-0.252749	0.00122016	-0.0451349
A330070K13Rik	1	RA	chr5	130384631	130378851	2	A330070K13Rik	1067	-0.253571	0.00122016	-0.0504099
Trh	1	RA	chr6	92244650	92242061	2	Trh	754	-0.258242	0.00122016	-0.0815626
Mlxipl	1	RA	chr5	135106891	135138382	1	Mlxipl	1098	-0.152331	0.00122186	-0.061912
Lmx1b	1	RA	chr2	33640511	33564536	2	Lmx1b	424	-0.112744	0.00123206	-0.11448
Polr2l	1	RA	chr7	141475153	141471860	2	Polr2l	2091	-0.243415	0.00123476	-0.150391
Slc25a28	1	RA	chr19	43674881	43663801	2	Slc25a28	622	-0.251641	0.00123491	-0.0775171
Kif18b	1	RA	chr11	102925124	102905518	2	Kif18b	1489	-0.289825	0.00124088	-0.0478074
Jakmip3	1	RA	chr7	138940730	139083976	1	Jakmip3	1991	-0.16106	0.00124453	-0.0436337
AY761185	1	RA	chr8	20944748	20943694	2	AY761185	145	0.491719	0.00124453	0.0622471
Avpi1	1	RA	chr19	42128993	42123275	2	Avpi1	606	-0.189935	0.00125338	-0.0667806
Tmem87b	1	RA	chr2	128818303	128854261	1	Tmem87b	1380	-0.22431	0.00125717	-0.0616889
Spint5	1	RA	chr2	164715305	164718068	1	Spint5	1829	-0.261877	0.00125717	-0.071903
Map7	1	RA	chr10	20148920	20281590	1	Map7	93	-0.234636	0.00127762	-0.0653372
Tbc1d10c	1	RA	chr19	4191047	4184357	2	Tbc1d10c	38	-0.283885	0.00127762	-0.0767528
Vps25	1	RA	chr11	101246334	101259547	1	Vps25	1422	-0.324626	0.00128119	-0.0617332
Ccdc42	1	RA	chr11	68587037	68597951	1	Ccdc42	639	-0.146411	0.00128137	-0.0292318
Mir6516	1	RA	chr11	117077348	117077457	1	Mir6516	1714	-0.25009	0.00128137	-0.128108
Ablim2	1	RA	chr5	35757880	35884979	1	Ablim2	285	-0.149818	0.00128137	-0.0828224
Gm5122	1	RA	chr9	61017069	61019797	1	Gm5122	686	-0.125022	0.00128215	-0.0758404
Hacd3	1	RA	chr9	65021717	64986983	2	Hacd3	730	-0.314013	0.00128264	-0.0436971
Htr1d	1	RA	chr4	136423524	136444401	1	Htr1d	1117	-0.218872	0.00129007	-0.0526629
2810433D01Rik	1	RA	chr11	102624416	102619507	2	2810433D01Rik	1479	-0.30909	0.00129372	-0.0739258
Fasn	1	RA	chr11	120824547	120805958	2	Fasn	1814	-0.26955	0.00130016	-0.0884132
Scrt1	1	RA	chr15	76522129	76516203	2	Scrt1	374	-0.256667	0.00130724	-0.0808903
Gfra4	1	RA	chr2	131043088	131039632	2	Gfra4	1431	-0.453676	0.00130724	-0.114872
2021-03-04	1	RA	chr1	72536564	72427112	2	2021-03-04	386	-0.137988	0.00130853	-0.0347604
Esp31	1	RA	chr17	38639447	38645653	1	Esp31	766	0.347559	0.00131311	0.0714094
Cuedc1	1	RA	chr11	88099146	88194140	1	Cuedc1	1120	-0.18977	0.00131503	-0.0686908
Hnrnpa0	1	RA	chr13	58128556	58125879	2	Hnrnpa0	510	-0.129415	0.00132107	-0.09328
Trim58	1	RA	chr11	58640465	58652404	1	Trim58	476	-0.415345	0.00132663	-0.0575437
Golga7b	1	RA	chr19	42247578	42270348	1	Golga7b	610	-0.223588	0.00132663	-0.046161
Plekha7	1	RA	chr7	116308376	116123485	2	Plekha7	1711	-0.13463	0.00132663	-0.0638516
Slc6a4	1	RA	chr11	76998597	77032343	1	Slc6a4	902	-0.227482	0.00133	-0.054057
Pde9a	1	RA	chr17	31386234	31476309	1	Pde9a	462	-0.153683	0.00133043	-0.0633282
Ptp4a3	1	RA	chr15	73723145	73758766	1	Ptp4a3	296	-0.152768	0.00133406	-0.0390044
Olfr136	1	RA	chr17	38335159	38336097	1	Olfr136	763	0.489178	0.00133406	0.0996718
Ache	1	RA	chr5	137287766	137294466	1	Ache	1148	-0.143659	0.00133406	-0.0942445
Tomm20	1	RA	chr8	126945921	126930664	2	Tomm20	1162	-0.190571	0.00133445	-0.0575291
Sgf29	1	RA	chr7	126649309	126672779	1	Sgf29	1822	-0.311629	0.00133504	-0.0547401
Pitpnb	1	RA	chr5	111330697	111388359	1	Pitpnb	781	-0.151706	0.0013389	-0.0540875
Hes5	1	RA	chr4	154960923	154962371	1	Hes5	1402	-0.170399	0.00134226	-0.110018
Mir6406	1	RA	chr11	68220892	68221011	1	Mir6406	635	-0.173867	0.00134456	-0.0623657
Ubtf	1	RA	chr11	102319096	102304563	2	Ubtf	1467	-0.193039	0.00134456	-0.0889701
Seh1l	1	RA	chr18	67774876	67795487	1	Seh1l	491	-0.211003	0.00134713	-0.0419696
Fam209	1	RA	chr2	172472554	172474316	1	Fam209	1919	-0.233276	0.00134741	-0.113217
Csk	1	RA	chr9	57653631	57626646	2	Csk	639	-0.218761	0.00134741	-0.0508389
Clk3	1	RA	chr9	57765860	57750711	2	Clk3	643	-0.225427	0.00134741	-0.0874238
Slc22a20	1	RA	chr19	5986143	5970234	2	Slc22a20	127	-0.325672	0.00134867	-0.0380304
Htr3a	1	RA	chr9	48911099	48899213	2	Htr3a	514	-0.185944	0.00134901	-0.0404734
2210420H20Rik	1	RA	chr18	82759039	82754505	2	2210420H20Rik	579	-0.123107	0.00135072	-0.0836446
Degs2	1	RA	chr12	108702306	108686792	2	Degs2	658	-0.159598	0.00135426	-0.0549746
Capn5	1	RA	chr7	98178274	98121559	2	Capn5	1315	-0.210195	0.00135426	-0.0866114
Arl3	1	RA	chr19	46573085	46531109	2	Arl3	688	-0.190787	0.00135684	-0.0371197
Mri1	1	RA	chr8	84257324	84250576	2	Mri1	664	-0.356143	0.00135684	-0.0880912
Trim25	1	RA	chr11	88999403	89020293	1	Trim25	1134	-0.243645	0.00136059	-0.047123
Gosr2	1	RA	chr11	103697710	103676849	2	Gosr2	1510	-0.328304	0.00136059	-0.0577586
Lrrc56	1	RA	chr7	141194130	141210055	1	Lrrc56	2065	-0.241072	0.00136348	-0.0807706
Aspscr1	1	RA	chr11	120672973	120709447	1	Aspscr1	1805	-0.24892	0.00136387	-0.0502934
Dusp7	1	RA	chr9	106368632	106375724	1	Dusp7	1056	-0.152755	0.00136387	-0.10159
Fat2	1	RA	chr11	55312257	55250610	2	Fat2	435	-0.190379	0.00136544	-0.0305716
Epb41	1	RA	chr4	132075313	131923413	2	Epb41	1000	-0.14043	0.00136544	-0.0496008
4930478P22Rik	1	RA	chr5	35361553	35367677	1	4930478P22Rik	276	-0.195371	0.00137193	-0.0486153
Ndufb4	1	RA	chr16	37654368	37647602	2	Ndufb4	413	-0.195737	0.00137488	-0.0712953
Cdc42se2	1	RA	chr11	54787703	54717415	2	Cdc42se2	422	-0.221464	0.00138325	-0.0474315
Arfgap3	1	RA	chr15	83350247	83299740	2	Arfgap3	571	-0.169594	0.00138353	-0.0476103
Lonp2	1	RA	chr8	86624043	86716636	1	Lonp2	715	-0.250831	0.00138604	-0.0378593
Cryab	1	RA	chr9	50751325	50756636	1	Cryab	539	-0.399006	0.00138604	-0.0922028
Chst5	1	RA	chr8	111910199	111889135	2	Chst5	987	-0.267179	0.00138695	-0.0603067
Zpr1	1	RA	chr9	46273064	46282643	1	Zpr1	499	-0.254556	0.00138695	-0.0840317
Arhgap8	1	RA	chr15	84720052	84772207	1	Arhgap8	593	-0.16918	0.00138897	-0.0495539
Olfr288	1	RA	chr15	98221056	98186013	2	Olfr288	721	-0.238303	0.00139042	-0.0385
Snord52	1	RA	chr17	34951008	34950950	2	Snord52	596	-0.400551	0.00139042	-0.108372
Zfp804a	1	RA	chr2	82053658	82259879	1	Zfp804a	723	0.207319	0.00139042	0.118736
Tubgcp6	1	RA	chr15	89123150	89099098	2	Tubgcp6	637	-0.339991	0.0013947	-0.0728307
Lfng	1	RA	chr5	140607341	140615545	1	Lfng	1241	-0.268701	0.00139534	-0.124651
Far1	1	RA	chr7	113513834	113570888	1	Far1	1695	-0.150216	0.00139534	-0.0309473
Agap1	1	RA	chr1	89454811	89895282	1	Agap1	570	-0.0955439	0.00140395	-0.149228
Slc13a2	1	RA	chr11	78422185	78397276	2	Slc13a2	946	-0.21951	0.00140395	-0.0456349
Ankrd13d	1	RA	chr19	4283137	4270180	2	Ankrd13d	46	-0.215429	0.00140395	-0.0593111
Lce6a	1	RA	chr3	92621660	92620085	2	Lce6a	552	0.518129	0.00140395	0.0702371
Cpvl	1	RA	chr6	53978673	53873279	2	Cpvl	404	-0.138752	0.00140395	-0.0319512
Ccdc85a	1	RA	chr11	28584324	28385684	2	Ccdc85a	175	0.32868	0.00140474	0.129449
Laptm5	1	RA	chr4	130913334	130936148	1	Laptm5	992	-0.217217	0.00140777	-0.0506736
Slc15a4	1	RA	chr5	127617392	127595666	2	Slc15a4	1032	-0.19767	0.00141927	-0.0436059
Myo5a	1	RA	chr9	75071206	75223688	1	Myo5a	828	-0.193209	0.00143601	-0.0385944
Clasp2	1	RA	chr9	113741473	113919697	1	Clasp2	1221	-0.228091	0.00143601	-0.0479467
Sema4d	1	RA	chr13	51793747	51701248	2	Sema4d	428	-0.114194	0.00143876	-0.0550842
Dnah10	1	RA	chr5	124725085	124834308	1	Dnah10	1017	-0.234041	0.00143876	-0.0724272
Ppard	1	RA	chr17	28232754	28301469	1	Ppard	403	-0.176697	0.00144767	-0.0665944
Tbx4	1	RA	chr11	85890063	85916097	1	Tbx4	1076	-0.143312	0.00144806	-0.0539239
Dusp5	1	RA	chr19	53529318	53541322	1	Dusp5	729	-0.0985218	0.00144806	-0.0302763
Pou3f1	1	RA	chr4	124657646	124660655	1	Pou3f1	874	-0.153703	0.00144806	-0.149274
Thg1l	1	RA	chr11	45955503	45945305	2	Thg1l	274	-0.274522	0.00144966	-0.0647744
Acot11	1	RA	chr4	106804998	106744561	2	Acot11	623	-0.11764	0.00144966	-0.0615399
Drg2	1	RA	chr11	60454617	60468705	1	Drg2	539	-0.41549	0.00145522	-0.0570994
Glo1	1	RA	chr17	30612659	30592861	2	Glo1	448	-0.156702	0.00145522	-0.0471641
Astl	1	RA	chr2	127338639	127357655	1	Astl	1361	-0.329749	0.00146611	-0.0681654
AY702102	1	RA	chr2	169963187	169962013	2	AY702102	1900	-0.122148	0.00146808	-0.0931139
Flcn	1	RA	chr11	59810039	59791408	2	Flcn	522	-0.271406	0.00147466	-0.0478638
Sox13	1	RA	chr1	133424212	133382300	2	Sox13	800	-0.127491	0.00147688	-0.059365
F830045P16Rik	1	RA	chr2	129536602	129458359	2	F830045P16Rik	1395	-0.134486	0.00147737	-0.01968
Gm16223	1	RA	chr5	42067960	42216784	1	Gm16223	328	0.253173	0.00147737	0.0672598
Yy1	1	RA	chr12	108793311	108816632	1	Yy1	659	-0.149698	0.00147825	-0.0569213
Igdcc3	1	RA	chr9	65141189	65185872	1	Igdcc3	733	-0.203603	0.00147825	-0.0613396
Celsr3	1	RA	chr9	108826320	108852969	1	Celsr3	1144	-0.237793	0.00148413	-0.11157
Klhl17	1	RA	chr4	156234857	156229044	2	Klhl17	1458	-0.213126	0.00148838	-0.107326
Mir6407	1	RA	chr19	53010756	53010656	2	Mir6407	722	-0.253088	0.00150507	-0.0756831
Lrfn4	1	RA	chr19	4615667	4611784	2	Lrfn4	54	-0.255896	0.00150755	-0.0950495
B230344G16Rik	1	RA	chr11	115993715	115987998	2	B230344G16Rik	1672	-0.234216	0.00151227	-0.0678643
Gm2694	1	RA	chr8	87472812	87525554	1	Gm2694	720	-0.189571	0.00151227	-0.0530412
Sec23ip	1	RA	chr7	128744870	128784836	1	Sec23ip	1920	-0.192191	0.00151707	-0.0415203
Ncmap	1	RA	chr4	135398227	135369577	2	Ncmap	1091	-0.18093	0.00152125	-0.0448822
Rimkla	1	RA	chr4	119492598	119465283	2	Rimkla	818	-0.16961	0.00152475	-0.0432269
Olfr225	1	RA	chr11	59612966	59614225	1	Olfr225	518	-0.387722	0.00152735	-0.0464455
Nfatc1	1	RA	chr18	80713071	80606205	2	Nfatc1	571	-0.119862	0.00152735	-0.0557998
G3bp1	1	RA	chr11	55469752	55500887	1	G3bp1	438	-0.245344	0.00152794	-0.0587674
Gm35978	1	RA	chr2	26503927	26505347	1	Gm35978	259	-0.122287	0.00152794	-0.163549
Sorbs1	1	RA	chr19	40513812	40292040	2	Sorbs1	572	-0.13607	0.00152854	-0.0749431
Snrnp35	1	RA	chr5	124483155	124491122	1	Snrnp35	1009	-0.341358	0.00152854	-0.0775329
Mirt1	1	RA	chr19	53464796	53441212	2	Mirt1	728	-0.0757442	0.00153378	-0.0147738
Pcgf6	1	RA	chr19	47050906	47033617	2	Pcgf6	697	-0.38989	0.00153485	-0.0521527
Hat1	1	RA	chr2	71389260	71441622	1	Hat1	642	-0.146573	0.00153555	-0.0392325
Rptoros	1	RA	chr11	119834365	119820811	2	Rptoros	1763	-0.18249	0.00153649	-0.0452052
Fbxl22	1	RA	chr9	66514593	66508459	2	Fbxl22	758	-0.234911	0.00154077	-0.112691
Slc24a1	1	RA	chr9	64951607	64922861	2	Slc24a1	728	-0.290559	0.00154452	-0.0576559
Fkbp5	1	RA	chr17	28517524	28398753	2	Fkbp5	409	-0.159852	0.0015449	-0.0923066
Fshr	1	RA	chr17	89200675	88984952	2	Fshr	1174	0.279041	0.00154689	0.123484
Scx	1	RA	chr15	76457438	76459468	1	Scx	370	-0.31977	0.00155301	-0.106497
Grk2	1	RA	chr19	4306222	4285999	2	Grk2	47	-0.308178	0.00155301	-0.0591653
Coro1c	1	RA	chr5	113908706	113842439	2	Coro1c	817	-0.169023	0.00155432	-0.0640754
Tti2	1	RA	chr8	31150316	31164703	1	Tti2	271	-0.296526	0.00155432	-0.0510266
Pdyn	1	RA	chr2	129699938	129686549	2	Pdyn	1397	-0.176472	0.00155872	-0.0545399
Ezh1	1	RA	chr11	101226463	101191115	2	Ezh1	1420	-0.295592	0.00155931	-0.0375772
Sp6	1	RA	chr11	97013569	97024738	1	Sp6	1238	-0.153875	0.00156007	-0.0415449
Csnk1d	1	RA	chr11	120991333	120958465	2	Csnk1d	1817	-0.235993	0.00156513	-0.0480005
Khdrbs1	1	RA	chr4	129742303	129703169	2	Khdrbs1	974	-0.176445	0.00157077	-0.0638637
Pip5k1b	1	RA	chr19	24555827	24294796	2	Pip5k1b	431	-0.123176	0.00157694	-0.0360798
4930413G21Rik	1	RA	chr7	122970459	122969058	2	4930413G21Rik	1785	-0.159651	0.00157694	-0.0792712
Lrrn2	1	RA	chr1	132880355	132940005	1	Lrrn2	790	-0.139531	0.00157728	-0.0704688
Rab12	1	RA	chr17	66519670	66494512	2	Rab12	1032	-0.226819	0.00157728	-0.0616376
Plcb2	1	RA	chr2	118728438	118707517	2	Plcb2	1215	-0.217128	0.00157866	-0.0685939
Rbm4b	1	RA	chr19	4756525	4765940	1	Rbm4b	60	-0.269991	0.00158721	-0.0670506
Aloxe3	1	RA	chr11	69126377	69149115	1	Aloxe3	658	-0.229178	0.00159351	-0.0967331
Tnks2	1	RA	chr19	36834232	36893477	1	Tnks2	530	-0.226057	0.00159448	-0.0403327
Pigv	1	RA	chr4	133672647	133661425	2	Pigv	1051	-0.235932	0.00159448	-0.0811646
Vmn1r207-ps	1	RA	chr13	22726622	22725684	2	Vmn1r207-ps	154	0.427568	0.0015966	0.097405
Mir6973b	1	RA	chr2	131040398	131040319	2	Mir6973b	1432	-0.476897	0.0015966	-0.156473
Slc35f4	1	RA	chr14	49525837	49298520	2	Slc35f4	327	0.260537	0.00159764	0.132823
Cdkn1a	1	RA	chr17	29090979	29100722	1	Cdkn1a	428	-0.151626	0.00159866	-0.0528536
Samhd1	1	RA	chr2	157135222	157097529	2	Samhd1	1723	-0.259041	0.00161121	-0.0574696
Cotl1	1	RA	chr8	119840579	119809214	2	Cotl1	1041	-0.170104	0.00161212	-0.0570761
Cox6a1	1	RA	chr5	115348955	115345654	2	Cox6a1	862	-0.116386	0.00162024	-0.057647
Snx8	1	RA	chr5	140389247	140340303	2	Snx8	1236	-0.171307	0.00162024	-0.0453473
Ano6	1	RA	chr15	95790843	95975472	1	Ano6	695	-0.107016	0.00162589	-0.0346978
Minpp1	1	RA	chr19	32485769	32515370	1	Minpp1	490	-0.231744	0.00162665	-0.0312072
Cers6	1	RA	chr2	68861557	69111290	1	Cers6	613	-0.121798	0.00162665	-0.0662306
Herc6	1	RA	chr6	57485121	57665136	1	Herc6	452	0.223465	0.00162665	0.115195
4931430N09Rik	1	RA	chr6	118880158	118885543	1	4931430N09Rik	908	-0.157069	0.00162665	-0.0343669
Itpk1	1	RA	chr12	102704869	102568583	2	Itpk1	576	-0.124349	0.00162826	-0.0761134
Lrrc32	1	RA	chr7	98494222	98501831	1	Lrrc32	1322	-0.0858486	0.00162826	-0.0417167
Exosc6	1	RA	chr8	111056339	111057664	1	Exosc6	970	-0.301986	0.00162826	-0.121238
Tead1	1	RA	chr7	112679320	112906805	1	Tead1	1689	-0.109433	0.00163045	-0.0658978
Eln	1	RA	chr5	134747323	134702595	2	Eln	1085	-0.113121	0.00163472	-0.0422199
Nsf	1	RA	chr11	103954056	103821782	2	Nsf	1514	-0.218107	0.00163477	-0.0345722
Gm826	1	RA	chr2	160327494	160311401	2	Gm826	1757	-0.158248	0.00163477	-0.0458067
Pdcd7	1	RA	chr9	65346068	65359643	1	Pdcd7	737	-0.474334	0.00164272	-0.0523429
Cnot4	1	RA	chr6	35133737	35022065	2	Cnot4	184	-0.162468	0.00164397	-0.0427186
Trim67	1	RA	chr8	124793019	124834704	1	Trim67	1141	-0.220481	0.00164397	-0.0675519
Atad1	1	RA	chr19	32712298	32672563	2	Atad1	492	-0.230505	0.00164602	-0.0323111
Fam89b	1	RA	chr19	5731732	5728087	2	Fam89b	115	-0.380492	0.00165113	-0.134516
Fgd6	1	RA	chr10	94036001	94145339	1	Fgd6	788	-0.156867	0.00166666	-0.0445855
Olfr720	1	RA	chr14	14176080	14175130	2	Olfr720	51	0.383055	0.00166666	0.0722333
Cacna1a	1	RA	chr8	84415364	84640249	1	Cacna1a	666	-0.106287	0.00166666	-0.0754208
Nrros	1	RA	chr16	32165476	32142825	2	Nrros	331	-0.219265	0.00166702	-0.0376109
Cdc6	1	RA	chr11	98907889	98923942	1	Cdc6	1308	-0.233311	0.00167129	-0.0665576
Naglu	1	RA	chr11	101069877	101077672	1	Naglu	1409	-0.261459	0.00167566	-0.0638631
Emx2	1	RA	chr19	59458690	59465357	1	Emx2	782	-0.222844	0.00167566	-0.0608257
Eif4e3	1	RA	chr6	99666771	99625137	2	Eif4e3	780	-0.180108	0.00167566	-0.0336502
Fkbp11	1	RA	chr15	98728198	98724368	2	Fkbp11	745	-0.327779	0.00167868	-0.101952
Rab37	1	RA	chr11	115091431	115162240	1	Rab37	1632	-0.130098	0.00168464	-0.0539069
Fam76b	1	RA	chr9	13827727	13846522	1	Fam76b	51	0.245201	0.00168481	0.16901
Ccser1	1	RA	chr6	61180325	62382863	1	Ccser1	477	0.170242	0.00169207	0.212301
Olfm2	1	RA	chr9	20728214	20667986	2	Olfm2	132	0.239838	0.00169831	0.153617
Mxra7	1	RA	chr11	116828046	116803400	2	Mxra7	1707	-0.275399	0.00169839	-0.0613739
Tmigd3	1	RA	chr3	105870858	105924044	1	Tmigd3	788	-0.183306	0.00170812	-0.0468334
Rbpjl	1	RA	chr2	164403194	164415448	1	Rbpjl	1810	-0.156844	0.00171373	-0.088796
Pcnx2	1	RA	chr8	125898317	125751508	2	Pcnx2	1153	-0.221891	0.0017196	-0.0637205
Kif13a	1	RA	chr13	46929718	46749087	2	Kif13a	378	-0.138418	0.00172269	-0.0671465
Piezo1	1	RA	chr8	122551329	122481698	2	Piezo1	1085	-0.14389	0.00172589	-0.0561724
Elovl3	1	RA	chr19	46131899	46135694	1	Elovl3	674	-0.233854	0.00173521	-0.0526679
Slc2a10	1	RA	chr2	165503897	165519917	1	Slc2a10	1857	-0.218392	0.00173997	-0.0208308
Evl	1	RA	chr12	108554720	108688516	1	Evl	656	-0.183684	0.00174671	-0.054052
Mylk	1	RA	chr16	34745210	35002434	1	Mylk	369	-0.121822	0.00174671	-0.0570779
Hras	1	RA	chr7	141194004	141189934	2	Hras	2066	-0.268063	0.00174671	-0.118214
Ccl22	1	RA	chr8	94745684	94751388	1	Ccl22	783	-0.241344	0.00174671	-0.0486528
Stx1a	1	RA	chr5	135023482	135051100	1	Stx1a	1094	-0.242449	0.00174997	-0.0832028
Abhd2	1	RA	chr7	79273266	79361601	1	Abhd2	1146	-0.122684	0.00174997	-0.0475113
Asap3	1	RA	chr4	136206365	136246573	1	Asap3	1113	-0.145433	0.0017506	-0.0447579
Nup153	1	RA	chr13	46727849	46679902	2	Nup153	377	-0.202404	0.00175471	-0.0305431
Wdr46	1	RA	chr17	33940723	33949695	1	Wdr46	530	-0.248581	0.00176717	-0.0989144
Tbc1d7	1	RA	chr13	43171501	43151740	2	Tbc1d7	356	-0.241796	0.001769	-0.0470285
Mtln	1	RA	chr2	127792488	127791377	2	Mtln	1372	-0.336808	0.001769	-0.0847357
Olfr29-ps1	1	RA	chr4	43782327	43781365	2	Olfr29-ps1	242	-0.476549	0.00176948	-0.0612256
Uqcc2	1	RA	chr17	27133891	27122665	2	Uqcc2	379	-0.234941	0.00177137	-0.10776
Rere	1	RA	chr4	150281916	150621966	1	Rere	1349	-0.131797	0.00177723	-0.0954232
Abcc12	1	RA	chr8	86580686	86504841	2	Abcc12	714	-0.163015	0.00178184	-0.0298916
Eftud2	1	RA	chr11	102880975	102838472	2	Eftud2	1485	-0.325248	0.00178486	-0.0405709
Fam216a	1	RA	chr5	122371963	122364584	2	Fam216a	958	-0.298629	0.00178668	-0.0784265
Vmn2r27	1	RA	chr6	124231784	124191596	2	Vmn2r27	977	0.251993	0.00179712	0.0531692
Heg1	1	RA	chr16	33684466	33768195	1	Heg1	362	-0.133072	0.00179881	-0.043104
Cspg4	1	RA	chr9	56865104	56899870	1	Cspg4	613	-0.190849	0.00180298	-0.0488733
Spata2l	1	RA	chr8	123236209	123232258	2	Spata2l	1109	-0.226012	0.00180865	-0.103115
Vps18	1	RA	chr2	119288742	119298453	1	Vps18	1236	-0.178406	0.00181077	-0.0964753
Prrc2b	1	RA	chr2	32151148	32234537	1	Prrc2b	381	-0.144735	0.00181228	-0.0903263
Gm4311	1	RA	chr19	43642007	43637380	2	Gm4311	621	-0.184429	0.00181866	-0.0262211
Wdr59	1	RA	chr8	111522107	111448784	2	Wdr59	978	-0.155933	0.00183032	-0.0264562
Zkscan2	1	RA	chr7	123500449	123478631	2	Zkscan2	1791	-0.204123	0.00183039	-0.0437116
Arhgap39	1	RA	chr15	76818170	76723985	2	Arhgap39	392	-0.183245	0.00183998	-0.0541463
8030462N17Rik	1	RA	chr18	77714486	77633281	2	8030462N17Rik	550	-0.0992031	0.00183998	-0.0189417
Gpr26	1	RA	chr7	131966460	131985633	1	Gpr26	1946	-0.200895	0.00183998	-0.0374391
Fam57b	1	RA	chr7	126812683	126830219	1	Fam57b	1833	-0.326318	0.00185182	-0.0586958
Rprml	1	RA	chr11	103649509	103650580	1	Rprml	1509	-0.294793	0.00186177	-0.113169
Asap1	1	RA	chr15	64382919	64086840	2	Asap1	262	-0.075792	0.00187059	-0.0367305
Pnrc2	1	RA	chr4	135873846	135870926	2	Pnrc2	1102	-0.200602	0.00187059	-0.0854132
Irf8	1	RA	chr8	120736358	120756694	1	Irf8	1056	-0.0964729	0.00187434	-0.0433632
Epha7	1	RA	chr4	28813131	28967503	1	Epha7	106	0.247017	0.00187558	0.104663
Gbp3	1	RA	chr3	142560052	142573212	1	Gbp3	1043	-0.315382	0.00187753	-0.0618068
Mir7226	1	RA	chr4	118210564	118210505	2	Mir7226	776	-0.16553	0.00187898	-0.12497
B230217C12Rik	1	RA	chr11	97840780	97843043	1	B230217C12Rik	1270	-0.348051	0.0018806	-0.0962637
Ttl	1	RA	chr2	129065947	129096283	1	Ttl	1384	-0.153591	0.0018806	-0.0331141
Fam83d	1	RA	chr2	158768099	158786637	1	Fam83d	1753	-0.215381	0.00188537	-0.0628752
Plb1	1	RA	chr5	32232708	32364356	1	Plb1	229	-0.12154	0.00188663	-0.0467585
Setd2	1	RA	chr9	110532597	110618633	1	Setd2	1188	-0.243361	0.00188818	-0.0355038
Pacs1	1	RA	chr19	5273119	5133685	2	Pacs1	83	-0.244491	0.00189616	-0.0540679
Rilpl1	1	RA	chr5	124531391	124493080	2	Rilpl1	1010	-0.280193	0.00189616	-0.0578758
A330033J07Rik	1	RA	chr13	48262623	48044231	2	A330033J07Rik	387	-0.158571	0.00189762	-0.0512465
Lhfpl2	1	RA	chr13	94057796	94195409	1	Lhfpl2	756	-0.136702	0.00189762	-0.0655316
Taok2	1	RA	chr7	126884967	126865677	2	Taok2	1838	-0.243088	0.00189767	-0.0651286
Trib1	1	RA	chr15	59648654	59657099	1	Trib1	242	-0.135265	0.00189847	-0.0814745
5930412G12Rik	1	RA	chr5	128600687	128579130	2	5930412G12Rik	1035	-0.154996	0.00190591	-0.0703263
Zfp652	1	RA	chr11	95749000	95764715	1	Zfp652	1197	-0.21845	0.00190633	-0.0280786
Clip2	1	RA	chr5	134552434	134489383	2	Clip2	1078	-0.201903	0.00190633	-0.0788935
Flvcr2	1	RA	chr12	85746539	85813585	1	Flvcr2	476	-0.224098	0.00190759	-0.0542136
Plekhs1	1	RA	chr19	56461637	56486729	1	Plekhs1	748	-0.239509	0.00191591	-0.0334848
5530400C23Rik	1	RA	chr6	133292216	133295790	1	5530400C23Rik	1169	0.254747	0.00193112	0.0825007
Tns2	1	RA	chr15	102100413	102116401	1	Tns2	857	-0.227062	0.00193225	-0.0938188
Svopl	1	RA	chr6	38046996	37983739	2	Svopl	199	-0.24003	0.00193225	-0.0284328
Pmp22	1	RA	chr11	63128982	63159547	1	Pmp22	595	-0.174813	0.00194162	-0.0312255
Rnf43	1	RA	chr11	87662722	87735539	1	Rnf43	1103	-0.217484	0.00194162	-0.0378041
1700003L19Rik	1	RA	chr16	12811390	12848653	1	1700003L19Rik	92	-0.204959	0.00194162	-0.0230951
4930470H14Rik	1	RA	chr17	4082995	4044658	2	4930470H14Rik	8	0.385477	0.00194162	0.0583859
Rpl34	1	RA	chr3	130730398	130726827	2	Rpl34	974	-0.148051	0.00194162	-0.0731795
Cacng3	1	RA	chr7	122671744	122769393	1	Cacng3	1783	-0.170563	0.00194162	-0.0395785
Sema4b	1	RA	chr7	80186841	80226524	1	Sema4b	1166	-0.129234	0.00194192	-0.0642933
Fau	1	RA	chr19	6057888	6059524	1	Fau	132	-0.391689	0.00194915	-0.126327
Syvn1	1	RA	chr19	6046576	6053718	1	Syvn1	130	-0.205999	0.0019593	-0.0704334
Kif23	1	RA	chr9	61946799	61917277	2	Kif23	692	-0.260434	0.00196015	-0.0475291
Tmem131	1	RA	chr1	36939527	36792189	2	Tmem131	157	-0.151059	0.00196028	-0.0656185
2310030G06Rik	1	RA	chr9	50746521	50739691	2	2310030G06Rik	538	-0.260451	0.00196028	-0.0970076
Gpr158	1	RA	chr2	21367567	21830544	1	Gpr158	149	0.200286	0.00196351	0.203582
Gm12295	1	RA	chr11	65287833	65277654	2	Gm12295	605	-0.317902	0.00196651	-0.0258999
Ramp2	1	RA	chr11	101246334	101248251	1	Ramp2	1421	-0.423754	0.00196651	-0.0761622
Vdr	1	RA	chr15	97908296	97854427	2	Vdr	714	-0.169361	0.00196651	-0.0499898
Dmrtb1	1	RA	chr4	107684162	107676290	2	Dmrtb1	637	-0.0997723	0.00196651	-0.0492744
Orai1	1	RA	chr5	123015074	123030452	1	Orai1	972	-0.267917	0.00196651	-0.0735057
Fam49b	1	RA	chr15	64060448	63929094	2	Fam49b	261	-0.151548	0.00196903	-0.0422459
Tmc5	1	RA	chr7	118597297	118675085	1	Tmc5	1725	-0.201378	0.00197321	-0.0384321
Col9a3	1	RA	chr2	180598222	180622185	1	Col9a3	2000	-0.195541	0.00198665	-0.056538
Vps16	1	RA	chr2	130424320	130444269	1	Vps16	1415	-0.235232	0.00198762	-0.0635076
Zfand5	1	RA	chr19	21272278	21286840	1	Zfand5	414	-0.221927	0.00199432	-0.0460767
Aatf	1	RA	chr11	84513501	84422856	2	Aatf	1052	-0.288648	0.00199494	-0.049768
Zfp516	1	RA	chr18	82910879	83005314	1	Zfp516	581	-0.170881	0.00201355	-0.0770158
Ccdc85c	1	RA	chr12	108275417	108206345	2	Ccdc85c	651	-0.126117	0.00201877	-0.0634944
Kalrn	1	RA	chr16	34514027	33969073	2	Kalrn	366	-0.10296	0.00201877	-0.0892573
Mir5127	1	RA	chr18	81992080	81992010	2	Mir5127	574	-0.168036	0.00201877	-0.0663149
Defa21	1	RA	chr8	21025545	21026517	1	Defa21	146	0.378648	0.00201877	0.0455811
Gm11149	1	RA	chr9	49518288	49568025	1	Gm11149	524	-0.222456	0.00201877	-0.0300677
Pias1	1	RA	chr9	62980879	62878487	2	Pias1	705	-0.16512	0.00201877	-0.030948
Mir142	1	RA	chr11	87756864	87756927	1	Mir142	1106	-0.338085	0.00202054	-0.141445
A630001O12Rik	1	RA	chr8	126849020	126851833	1	A630001O12Rik	1161	-0.129723	0.00202224	-0.0699961
1600029O15Rik	1	RA	chr9	58202897	58208808	1	1600029O15Rik	653	-0.268781	0.00202224	-0.0990951
Prune2	1	RA	chr19	16956118	17223932	1	Prune2	396	-0.0750097	0.00202733	-0.0218942
Tmem108	1	RA	chr9	103761837	103482936	2	Tmem108	1027	-0.134332	0.00203375	-0.064685
Lef1	1	RA	chr3	131110297	131224357	1	Lef1	975	-0.131329	0.0020355	-0.0445153
4933427E11Rik	1	RA	chr15	74709161	74710374	1	4933427E11Rik	302	-0.415183	0.00204622	-0.0886742
Tbx5	1	RA	chr5	119834663	119885218	1	Tbx5	905	-0.110783	0.00204622	-0.0360025
Selenon	1	RA	chr4	134552166	134537892	2	Selenon	1079	-0.321988	0.00205421	-0.0472433
Ehd4	1	RA	chr2	120154575	120089487	2	Ehd4	1258	-0.132239	0.00205547	-0.0534911
Ttc7b	1	RA	chr12	100520822	100300770	2	Ttc7b	556	-0.127213	0.00206614	-0.0730588
Pinx1	1	RA	chr14	63860312	63919859	1	Pinx1	601	-0.145597	0.00206614	-0.0303954
Mir7653	1	RA	chr11	78178827	78178887	1	Mir7653	929	-0.259514	0.00206752	-0.227262
Vill	1	RA	chr9	119052778	119071525	1	Vill	1257	-0.220205	0.00206953	-0.0602807
4930578M01Rik	1	RA	chr15	98985965	98989281	1	4930578M01Rik	757	-0.147648	0.00207686	-0.0428048
Dzip1l	1	RA	chr9	99629531	99670075	1	Dzip1l	998	-0.167356	0.00209772	-0.0311216
Mapt	1	RA	chr11	104231436	104332090	1	Mapt	1518	-0.155766	0.00210034	-0.0575399
Gm12359	1	RA	chr11	98810089	98798309	2	Gm12359	1304	-0.414542	0.00210174	-0.0450272
L3mbtl4	1	RA	chr17	68273797	68780086	1	L3mbtl4	1040	-0.0943941	0.0021055	-0.0390601
Zfp663	1	RA	chr2	165368729	165351297	2	Zfp663	1852	-0.161521	0.00210564	-0.0538643
Gm11423	1	RA	chr11	82781042	82779601	2	Gm11423	1007	-0.35442	0.00211306	-0.078258
Ptov1	1	RA	chr7	44869788	44863068	2	Ptov1	872	-0.242545	0.00211427	-0.10249
BC055402	1	RA	chr1	57214996	57200645	2	BC055402	278	-0.195988	0.00212054	-0.0307213
Extl3	1	RA	chr14	65098106	65052059	2	Extl3	616	-0.172809	0.00212054	-0.0494671
Ccnj	1	RA	chr19	40831279	40848572	1	Ccnj	576	-0.207764	0.00212054	-0.0456585
Gm19424	1	RA	chr19	41746961	41750097	1	Gm19424	591	-0.234679	0.00212054	-0.048623
Tom1l2	1	RA	chr11	60352905	60226714	2	Tom1l2	535	-0.106069	0.00212064	-0.0423168
Cep19	1	RA	chr16	32099802	32108054	1	Cep19	330	-0.226422	0.00212862	-0.0876031
Il17d	1	RA	chr14	57524829	57543166	1	Il17d	529	-0.266589	0.00213764	-0.0666874
Mov10l1	1	RA	chr15	88982994	89055152	1	Mov10l1	632	-0.281417	0.00213764	-0.0460317
4930543E12Rik	1	RA	chr7	113142023	113100236	2	4930543E12Rik	1691	-0.200605	0.00213764	-0.0361027
Mir34b	1	RA	chr9	51103645	51103562	2	Mir34b	550	-0.247891	0.00213764	-0.0624752
Lipc	1	RA	chr9	70952221	70798128	2	Lipc	796	-0.132595	0.00213764	-0.0463181
Tnfrsf14	1	RA	chr4	154928077	154922089	2	Tnfrsf14	1401	-0.203569	0.0021464	-0.0680178
Cdh18	1	RA	chr15	22549022	23474418	1	Cdh18	77	0.210567	0.00215323	0.22874
Fam118a	1	RA	chr15	85037062	85062830	1	Fam118a	599	-0.266173	0.00215323	-0.0559322
Gm13848	1	RA	chr6	31666118	31662220	2	Gm13848	164	-0.157174	0.00215658	-0.0840285
St18	1	RA	chr1	6487231	6860940	1	St18	13	0.201054	0.00215817	0.12135
Dlx6os1	1	RA	chr6	6869533	6820546	2	Dlx6os1	28	0.286563	0.00215882	0.151378
Stx1b	1	RA	chr7	127824531	127806844	2	Stx1b	1891	-0.297456	0.00215882	-0.0464347
Stk35os1	1	RA	chr2	129801459	129798369	2	Stk35os1	1399	-0.186448	0.00216655	-0.122811
Elmsan1	1	RA	chr12	84218881	84149168	2	Elmsan1	441	-0.122398	0.0021676	-0.0629144
Foxh1	1	RA	chr15	76669948	76668224	2	Foxh1	385	-0.288937	0.00217109	-0.114936
Ankfn1	1	RA	chr11	89696936	89390223	2	Ankfn1	1139	-0.118428	0.00217421	-0.0360095
Efcab12	1	RA	chr6	115838412	115810729	2	Efcab12	868	-0.337347	0.0021755	-0.0446736
Mmp24	1	RA	chr2	155775342	155818366	1	Mmp24	1689	-0.16457	0.00217655	-0.0605806
Ate1	1	RA	chr7	130520369	130391493	2	Ate1	1925	-0.114829	0.00217801	-0.0260038
Lin9	1	RA	chr1	180641150	180690687	1	Lin9	1233	-0.101591	0.00217947	-0.0183351
Chrm3	1	RA	chr13	10360803	9876613	2	Chrm3	35	0.213523	0.00218116	0.181932
Mex3a	1	RA	chr3	88532395	88541394	1	Mex3a	436	-0.124887	0.00218957	-0.0856527
Sost	1	RA	chr11	101967015	101962458	2	Sost	1449	-0.452931	0.00219462	-0.0627808
Mir7032	1	RA	chr5	123996852	123996930	1	Mir7032	996	-0.470002	0.00219905	-0.0939374
Rusc2	1	RA	chr4	43381982	43427092	1	Rusc2	216	-0.176705	0.00220081	-0.0639809
Grk3	1	RA	chr5	113015538	112910478	2	Grk3	800	-0.113135	0.00220081	-0.0472592
Sorcs3	1	RA	chr19	48206025	48805505	1	Sorcs3	717	-0.0739167	0.00220626	-0.0291496
Olfr71	1	RA	chr4	43706566	43705628	2	Olfr71	237	-0.461734	0.00220829	-0.0529354
Mapkapk3	1	RA	chr9	107289877	107254927	2	Mapkapk3	1078	-0.141986	0.00221004	-0.0363327
Clvs2	1	RA	chr10	33624600	33512334	2	Clvs2	186	0.314275	0.00221041	0.0958625
4933417D19Rik	1	RA	chr8	123235091	123242359	1	4933417D19Rik	1108	-0.214504	0.00221638	-0.0837695
Gm27021	1	RA	chr8	120668142	120608600	2	Gm27021	1053	-0.194097	0.00224386	-0.0655055
Plcd3	1	RA	chr11	103101658	103070296	2	Plcd3	1495	-0.246184	0.00224413	-0.0699227
Morf4l1-ps1	1	RA	chr16	24529314	24534472	1	Morf4l1-ps1	282	-0.252224	0.00224413	-0.0441984
Larp4	1	RA	chr15	99970065	100016358	1	Larp4	786	-0.264263	0.00224621	-0.0434912
Srp19	1	RA	chr18	34331145	34336599	1	Srp19	150	-0.299974	0.00224621	-0.0769894
Cst6	1	RA	chr19	5349574	5344705	2	Cst6	87	-0.607092	0.00224621	-0.0792218
Foxl2os	1	RA	chr9	98955310	98949155	2	Foxl2os	983	-0.195659	0.0022463	-0.0746108
Ppp1r3b	1	RA	chr8	35375741	35388139	1	Ppp1r3b	296	-0.148223	0.00224675	-0.0553441
Dtnb	1	RA	chr12	3572391	3781398	1	Dtnb	6	0.213049	0.00225081	0.145518
Rad9a	1	RA	chr19	4201603	4195198	2	Rad9a	40	-0.24596	0.00225146	-0.0694156
Vmn1r31	1	RA	chr6	58472878	58471967	2	Vmn1r31	467	0.266337	0.00225146	0.091519
Sfr1	1	RA	chr19	47731756	47735588	1	Sfr1	710	-0.297457	0.00226187	-0.0793725
Cep63	1	RA	chr9	102626124	102586578	2	Cep63	1013	-0.256114	0.00227518	-0.0471261
Eif2s2	1	RA	chr2	154892906	154871410	2	Eif2s2	1669	-0.159555	0.00229518	-0.0463491
Man1c1	1	RA	chr4	134704290	134561690	2	Man1c1	1080	-0.122778	0.00230051	-0.0710361
Ints8	1	RA	chr4	11254259	11199158	2	Ints8	43	-0.247423	0.00230408	-0.0392155
Mrpl37	1	RA	chr4	107066866	107055874	2	Mrpl37	625	-0.176119	0.00230936	-0.0637693
Mrpl49	1	RA	chr19	6057751	6053630	2	Mrpl49	133	-0.26845	0.00231087	-0.113383
Fmnl1	1	RA	chr11	103171138	103198900	1	Fmnl1	1499	-0.199346	0.00231401	-0.0492566
Atic	1	RA	chr1	71557156	71579403	1	Atic	376	-0.12853	0.00231524	-0.0364226
Zfp148	1	RA	chr16	33380775	33503903	1	Zfp148	359	-0.210019	0.00231524	-0.0582154
BC039966	1	RA	chr4	153950476	153948455	2	BC039966	1382	-0.133188	0.00231524	-0.065692
Fbxl2	1	RA	chr9	114026751	113976958	2	Fbxl2	1223	-0.158843	0.00231524	-0.0532984
1810063I02Rik	1	RA	chr11	59921499	59921889	1	1810063I02Rik	526	-0.320694	0.00232085	-0.0808485
Cfap45	1	RA	chr1	172521130	172545870	1	Cfap45	1147	-0.18479	0.00232482	-0.0581438
Zdhhc6	1	RA	chr19	55316032	55271291	2	Zdhhc6	741	-0.357038	0.00232482	-0.0317187
Prm1	1	RA	chr16	10796823	10796332	2	Prm1	74	-0.362896	0.00232999	-0.04741
Mmp17	1	RA	chr5	129584169	129609154	1	Mmp17	1043	-0.185015	0.00233694	-0.0471311
Sarm1	1	RA	chr11	78497754	78472330	2	Sarm1	948	-0.203318	0.00234432	-0.0630355
Gm12718	1	RA	chr4	103382500	103492188	1	Gm12718	606	-0.176045	0.00234432	-0.0316781
Limk1	1	RA	chr5	134688590	134656039	2	Limk1	1084	-0.160029	0.00234432	-0.0536032
Inpp5a	1	RA	chr7	139389109	139579652	1	Inpp5a	1996	-0.0846236	0.00235093	-0.0478175
D630003M21Rik	1	RA	chr2	158229224	158182533	2	D630003M21Rik	1738	-0.175723	0.00236613	-0.0647092
Dag1	1	RA	chr9	108263958	108204861	2	Dag1	1117	-0.183093	0.00236704	-0.0568789
Nav2	1	RA	chr7	48959073	49610088	1	Nav2	1006	0.155228	0.00238615	0.41273
Anapc7	1	RA	chr5	122422444	122444912	1	Anapc7	961	-0.251914	0.00238753	-0.0658878
Casc3	1	RA	chr11	98809808	98833807	1	Casc3	1305	-0.316023	0.00239968	-0.0309474
Ppif	1	RA	chr14	25694170	25700468	1	Ppif	125	-0.166929	0.00239981	-0.0697274
Sfxn1	1	RA	chr13	54071845	54108346	1	Sfxn1	444	-0.163087	0.00240414	-0.0279296
E030025P04Rik	1	RA	chr11	109144369	109139291	2	E030025P04Rik	1579	-0.141343	0.00240504	-0.0380937
Pcdh17	1	RA	chr14	84443563	84537060	1	Pcdh17	769	0.248484	0.00240528	0.119881
Frmd8	1	RA	chr19	5875208	5850974	2	Frmd8	121	-0.237264	0.00240789	-0.0596838
P3h4	1	RA	chr11	100414819	100408748	2	P3h4	1384	-0.348521	0.00241423	-0.0680247
Ppp6r3	1	RA	chr19	3575749	3454928	2	Ppp6r3	8	-0.0894212	0.00241471	-0.0233136
Dgkeos	1	RA	chr11	89060751	89067884	1	Dgkeos	1136	-0.27891	0.00242835	-0.0720588
Grin2c	1	RA	chr11	115267243	115249169	2	Grin2c	1637	-0.158381	0.00243039	-0.055645
Dcakd	1	RA	chr11	103017147	102994056	2	Dcakd	1492	-0.293618	0.00243484	-0.0184582
Btbd10	1	RA	chr7	113369339	113315644	2	Btbd10	1693	-0.271126	0.00244527	-0.045737
5730455P16Rik	1	RA	chr11	80378015	80360492	2	5730455P16Rik	984	-0.329422	0.00245306	-0.0411685
1700025C18Rik	1	RA	chr2	165090750	165078693	2	1700025C18Rik	1848	-0.318119	0.00245306	-0.046839
Sfxn2	1	RA	chr19	46573365	46598066	1	Sfxn2	689	-0.214869	0.00245433	-0.0452959
Fam53b	1	RA	chr7	132813886	132712084	2	Fam53b	1953	-0.134362	0.00245433	-0.048846
Pigz	1	RA	chr16	31933851	31946046	1	Pigz	323	-0.183237	0.00245709	-0.050744
5930403L14Rik	1	RA	chr4	154636367	154630691	2	5930403L14Rik	1395	-0.180137	0.00245709	-0.0949069
Rab34	1	RA	chr11	78188427	78192193	1	Rab34	934	-0.294155	0.00245914	-0.101618
Mrc2	1	RA	chr11	105292646	105351145	1	Mrc2	1528	-0.173312	0.00246159	-0.0496173
Rhod	1	RA	chr19	4439424	4425457	2	Rhod	49	-0.256719	0.00246573	-0.0443073
Chmp4b	1	RA	chr2	154651742	154694783	1	Chmp4b	1667	-0.118142	0.00246615	-0.0608276
Eef1d	1	RA	chr15	75909556	75894796	2	Eef1d	336	-0.255358	0.00247399	-0.0799233
Olfr1371	1	RA	chr11	52213987	52213052	2	Olfr1371	385	-0.190163	0.00247659	-0.0362218
Dnajc8	1	RA	chr4	132535559	132553742	1	Dnajc8	1020	-0.288154	0.00247728	-0.0662407
Epm2a	1	RA	chr10	11343445	11457477	1	Epm2a	47	0.31678	0.00247955	0.101091
4933401D09Rik	1	RA	chr17	15631788	15641102	1	4933401D09Rik	119	0.336768	0.00248274	0.0676832
Scgb2b21	1	RA	chr7	33520455	33518488	2	Scgb2b21	716	0.419409	0.00248803	0.111809
Gramd2	1	RA	chr9	59707637	59716424	1	Gramd2	676	-0.208331	0.00248939	-0.0475798
Raph1	1	RA	chr1	60566765	60483185	2	Raph1	322	-0.285301	0.0024913	-0.048365
1810007D17Rik	1	RA	chr19	58606329	58629753	1	1810007D17Rik	767	-0.193166	0.00249289	-0.0220943
Wrb	1	RA	chr16	96145419	96157852	1	Wrb	750	-0.209242	0.00250252	-0.0760887
A230028O05Rik	1	RA	chr16	25059639	25069058	1	A230028O05Rik	283	-0.175613	0.00250428	-0.0521065
Sf3b3	1	RA	chr8	110846803	110810492	2	Sf3b3	961	-0.26427	0.00250587	-0.0353846
Tpst1	1	RA	chr5	130073326	130135733	1	Tpst1	1060	-0.269257	0.0025159	-0.0555323
Dysf	1	RA	chr6	84008598	84211059	1	Dysf	619	-0.137333	0.00252506	-0.0868169
Ppp2r2d	1	RA	chr7	138846386	138883057	1	Ppp2r2d	1989	-0.286028	0.00252506	-0.0568283
4930470O06Rik	1	RA	chr8	59825649	59844721	1	4930470O06Rik	409	0.333958	0.0025284	0.0546648
Mir7657	1	RA	chr3	122541681	122541625	2	Mir7657	919	-0.304792	0.00253451	-0.0746275
9830132P13Rik	1	RA	chr3	127916171	127955220	1	9830132P13Rik	955	-0.243344	0.00253451	-0.0339341
Car6	1	RA	chr4	150201135	150187015	2	Car6	1347	-0.176384	0.0025389	-0.0635767
5730420D15Rik	1	RA	chr10	95417375	95428640	1	5730420D15Rik	801	-0.266447	0.00253933	-0.0670026
Ccnq	1	RA	chr11	78751729	78750506	2	Ccnq	957	-0.282012	0.00253933	-0.099744
Slc35f2	1	RA	chr9	53771535	53818161	1	Slc35f2	574	-0.146902	0.00253933	-0.0300925
Acoxl	1	RA	chr2	127854628	128123893	1	Acoxl	1374	-0.123466	0.00254478	-0.0515945
Wipi1	1	RA	chr11	109611389	109573521	2	Wipi1	1588	-0.198186	0.00254816	-0.0435304
Mir192	1	RA	chr19	6264844	6264932	1	Mir192	150	-0.326613	0.00254912	-0.0898042
Olfr237-ps1	1	RA	chr6	43153307	43154239	1	Olfr237-ps1	296	0.521352	0.0025494	0.0414848
Gm6498	1	RA	chr14	48198716	48228413	1	Gm6498	318	0.366658	0.00255318	0.0990424
Sssca1	1	RA	chr19	5731732	5729237	2	Sssca1	116	-0.437751	0.0025583	-0.1314
Ltc4s	1	RA	chr11	50238532	50236461	2	Ltc4s	343	-0.197728	0.0025587	-0.0689834
Fmnl3	1	RA	chr15	99370482	99317212	2	Fmnl3	770	-0.162166	0.00256093	-0.0436982
Rnf220	1	RA	chr4	117497052	117271463	2	Rnf220	762	-0.105843	0.00256093	-0.127918
Edaradd	1	RA	chr13	12520450	12471209	2	Edaradd	43	0.280505	0.00256103	0.129641
Arhgap40	1	RA	chr2	158512796	158550628	1	Arhgap40	1747	-0.13442	0.00256226	-0.0436052
C130046K22Rik	1	RA	chr11	103697724	103725573	1	C130046K22Rik	1511	-0.244258	0.00257754	-0.0351832
Tatdn1	1	RA	chr15	58933730	58890153	2	Tatdn1	235	-0.265917	0.00258227	-0.0342016
Luzp1	1	RA	chr4	136469761	136549318	1	Luzp1	1118	-0.225962	0.00259133	-0.0476344
Llgl1	1	RA	chr11	60699690	60714188	1	Llgl1	542	-0.369807	0.00260916	-0.0482186
Mir107	1	RA	chr19	34820773	34820687	2	Mir107	519	-0.196166	0.00260916	-0.0435627
Zhx3	1	RA	chr2	160872990	160770447	2	Zhx3	1761	-0.260211	0.00260916	-0.0543479
Eefsec	1	RA	chr6	88446539	88257334	2	Eefsec	694	-0.133998	0.00260916	-0.0569531
4921525O09Rik	1	RA	chr13	52096741	52124160	1	4921525O09Rik	430	-0.0857937	0.00261461	-0.0216001
Tspan17	1	RA	chr13	54789405	54796775	1	Tspan17	460	-0.152479	0.00261891	-0.100737
Gm14424	1	RA	chr2	74752684	74753742	1	Gm14424	682	-0.157097	0.00261891	-0.101452
Naa25	1	RA	chr5	121397982	121440113	1	Naa25	935	-0.295293	0.00261948	-0.0554473
Pla2g4e	1	RA	chr2	120245335	120166412	2	Pla2g4e	1259	-0.198998	0.00262672	-0.0532579
Eif4a3	1	RA	chr11	119300043	119288363	2	Eif4a3	1753	-0.405396	0.00264295	-0.0349372
Mrps15	1	RA	chr4	126046928	126055536	1	Mrps15	898	-0.264346	0.00264295	-0.0521642
Noc2l	1	RA	chr4	156236010	156247616	1	Noc2l	1460	-0.20833	0.00264761	-0.0733895
Cacng5	1	RA	chr11	107915055	107874605	2	Cacng5	1573	-0.0698172	0.00265402	-0.0138282
Gfpt1	1	RA	chr6	87042846	87092207	1	Gfpt1	669	-0.180536	0.00265659	-0.0344372
Mettl9	1	RA	chr7	121034445	121076835	1	Mettl9	1763	-0.300406	0.00265689	-0.0390672
Sod1	1	RA	chr16	90220742	90226324	1	Sod1	682	-0.117246	0.00265942	-0.0600784
Rab3gap2	1	RA	chr1	185204168	185286746	1	Rab3gap2	1278	-0.171834	0.0026736	-0.0409049
Chd3	1	RA	chr11	69369426	69343273	2	Chd3	666	-0.170781	0.0026736	-0.0321375
Adam12	1	RA	chr7	134225097	133883199	2	Adam12	1966	-0.152983	0.00267482	-0.0599619
Malat1	1	RA	chr19	5802671	5795690	2	Malat1	119	-0.196678	0.00268395	-0.0956585
Fcrl5	1	RA	chr3	87435782	87500678	1	Fcrl5	396	-0.185565	0.00268395	-0.0356913
4930448H16Rik	1	RA	chr5	143226992	143234748	1	4930448H16Rik	1265	-0.308342	0.00268395	-0.0576889
Dennd4a	1	RA	chr9	64811011	64919667	1	Dennd4a	727	-0.157754	0.00268395	-0.0269549
Ccnd3	1	RA	chr17	47505051	47599689	1	Ccnd3	875	-0.133261	0.00268659	-0.0864468
Mir1936	1	RA	chr12	102685020	102684928	2	Mir1936	577	-0.158242	0.00268779	-0.100936
Rundc3a	1	RA	chr11	102393403	102402939	1	Rundc3a	1470	-0.243077	0.0026879	-0.0563244
Fam102a	1	RA	chr2	32535359	32569750	1	Fam102a	395	-0.0960327	0.00268856	-0.0493523
Helz	1	RA	chr11	107547960	107686943	1	Helz	1569	-0.1539	0.00270393	-0.0366242
Tbkbp1	1	RA	chr11	97149712	97136171	2	Tbkbp1	1246	-0.156489	0.00270394	-0.0366811
Dusp11	1	RA	chr6	85961667	85942268	2	Dusp11	648	-0.144603	0.00270693	-0.0453461
Cux1	1	RA	chr5	136567490	136248135	2	Cux1	1133	-0.139053	0.00270908	-0.0821985
Stra6	1	RA	chr9	58063788	58153997	1	Stra6	650	-0.135168	0.00271074	-0.0382718
Ftx	1	RA	chrX	103623754	103560910	2	Ftx	677	-0.282239	0.00271398	-0.0257927
Zc3h3	1	RA	chr15	75841908	75754447	2	Zc3h3	332	-0.209701	0.00271885	-0.0482973
Zbtb9	1	RA	chr17	26973179	27036378	1	Zbtb9	374	-0.139412	0.002727	-0.0651964
Cstad	1	RA	chr2	30595044	30608945	1	Cstad	351	-0.1046	0.0027378	-0.0799606
Scyl3	1	RA	chr1	163929100	163955126	1	Scyl3	1022	-0.294264	0.00274453	-0.0345146
Trpm3	1	RA	chr19	22139117	22989884	1	Trpm3	419	-0.0455941	0.00274671	-0.0204328
Flii	1	RA	chr11	60727263	60714143	2	Flii	543	-0.27904	0.00274697	-0.0704708
Coro1b	1	RA	chr19	4148663	4154035	1	Coro1b	34	-0.247861	0.00274697	-0.0622535
Adgre5	1	RA	chr8	83741311	83723251	2	Adgre5	637	-0.153411	0.00274847	-0.0511383
Rhbdd2	1	RA	chr5	135632654	135646376	1	Rhbdd2	1111	-0.186542	0.00275967	-0.0636286
1700052K11Rik	1	RA	chr11	105181433	105179020	2	1700052K11Rik	1527	-0.391182	0.00276041	-0.11537
Gm536	1	RA	chr16	31618133	31638979	1	Gm536	320	-0.124008	0.00276041	-0.0253422
Neo1	1	RA	chr9	59036441	58874679	2	Neo1	666	-0.153846	0.00276041	-0.0288904
Oprm1	1	RA	chr10	6758593	7038209	1	Oprm1	19	0.198252	0.00276137	0.129972
B4galt2	1	RA	chr4	117883476	117871989	2	B4galt2	768	-0.195008	0.00276775	-0.0857858
Gramd4	1	RA	chr15	86057695	86137636	1	Gramd4	618	-0.207543	0.0027686	-0.0517985
Zfp867	1	RA	chr11	59472474	59461197	2	Zfp867	512	-0.39149	0.00276916	-0.0509373
Cdk5r1	1	RA	chr11	80477046	80481179	1	Cdk5r1	987	-0.275681	0.00276916	-0.0622147
Srrd	1	RA	chr5	112343040	112337391	2	Srrd	791	-0.466672	0.00276916	-0.0662059
Tcp11	1	RA	chr17	28080639	28066747	2	Tcp11	399	-0.16338	0.00277107	-0.0963623
Ctnnbl1	1	RA	chr2	157737401	157891903	1	Ctnnbl1	1732	-0.102984	0.00277107	-0.0500778
Kdm2b	1	RA	chr5	122989099	122870668	2	Kdm2b	970	-0.152085	0.00278145	-0.0532813
Mir6958	1	RA	chr15	89185537	89185465	2	Mir6958	644	-0.341305	0.00278779	-0.0880931
Caps2	1	RA	chr10	112163621	112216555	1	Caps2	877	-0.217276	0.00279411	-0.0230729
Wnt11	1	RA	chr7	98835112	98854747	1	Wnt11	1325	-0.131405	0.00280113	-0.0822165
Daam1	1	RA	chr12	71831068	71992376	1	Daam1	319	-0.106701	0.00280411	-0.0445867
Clic3	1	RA	chr2	25456843	25458772	1	Clic3	212	-0.340875	0.00280553	-0.0781647
Gm10814	1	RA	chr19	6012620	6018459	1	Gm10814	129	-0.302857	0.00281057	-0.0821971
Slc22a4	1	RA	chr11	54028090	53983126	2	Slc22a4	412	-0.258811	0.00281148	-0.0397345
Ttf1	1	RA	chr2	29060263	29087650	1	Ttf1	312	-0.166122	0.00281148	-0.0617833
Mir7689	1	RA	chr5	36301570	36301628	1	Mir7689	289	-0.137564	0.00281148	-0.118949
Lyrm9	1	RA	chr11	78826595	78843899	1	Lyrm9	958	-0.194646	0.00282177	-0.0439702
Phf23	1	RA	chr11	69995766	70000011	1	Phf23	716	-0.228833	0.00282502	-0.124585
Lrrc58	1	RA	chr16	37868400	37888857	1	Lrrc58	415	-0.214004	0.00282502	-0.0434594
Ncbp1	1	RA	chr4	46138511	46172403	1	Ncbp1	281	-0.228053	0.00283124	-0.0407617
Prkar2a	1	RA	chr9	108692143	108749512	1	Prkar2a	1141	-0.246926	0.00285354	-0.0357592
Cldn18	1	RA	chr9	99717267	99690796	2	Cldn18	999	-0.15767	0.00285401	-0.0330456
Ptpn2	1	RA	chr18	67724621	67665501	2	Ptpn2	490	-0.17282	0.00285856	-0.033813
Nolc1	1	RA	chr19	46075847	46085543	1	Nolc1	673	-0.204267	0.00285856	-0.0537952
Mir5106	1	RA	chr4	44221267	44221195	2	Mir5106	253	-0.130149	0.00285856	-0.0643781
Hsd17b2	1	RA	chr8	117701946	117759029	1	Hsd17b2	1024	-0.191047	0.00285856	-0.0248954
Rgs3	1	RA	chr4	62559847	62703019	1	Rgs3	415	0.164218	0.00286033	0.161586
Atp11b	1	RA	chr3	35754138	35856276	1	Atp11b	136	-0.162342	0.00286244	-0.028723
Mir7007	1	RA	chr3	20222359	20222290	2	Mir7007	69	0.763056	0.00286417	0.117555
Catsper1	1	RA	chr19	5335741	5344153	1	Catsper1	86	-0.454676	0.00286898	-0.0408365
Mir7059	1	RA	chr7	126579532	126579474	2	Mir7059	1818	-0.417902	0.00288735	-0.1012
Gpd1	1	RA	chr15	99717593	99725008	1	Gpd1	781	-0.198725	0.0028891	-0.0689891
Pck1	1	RA	chr2	173153073	173159254	1	Pck1	1927	-0.158553	0.0028891	-0.0782072
Fam222a	1	RA	chr5	114568251	114613218	1	Fam222a	832	-0.134586	0.00289879	-0.0754213
Sp5	1	RA	chr2	70474923	70477726	1	Sp5	631	-0.223113	0.00289917	-0.129308
Zkscan6	1	RA	chr11	65807175	65829239	1	Zkscan6	608	-0.250464	0.00292794	-0.0381121
Csmd2os	1	RA	chr4	128166597	128133523	2	Csmd2os	933	-0.191774	0.00292821	-0.0288885
2210408F21Rik	1	RA	chr6	31220351	31337395	1	2210408F21Rik	160	-0.120558	0.00292856	-0.0617053
A230057D06Rik	1	RA	chr7	61928195	61705850	2	A230057D06Rik	1047	0.328154	0.00293492	0.0925007
Mapk12	1	RA	chr15	89140703	89130584	2	Mapk12	639	-0.267965	0.00294346	-0.0836305
4930402H24Rik	1	RA	chr2	130840145	130706200	2	4930402H24Rik	1427	-0.105206	0.00294883	-0.0306007
Pla2g2d	1	RA	chr4	138775735	138782143	1	Pla2g2d	1159	-0.336581	0.00294883	-0.0620343
Cenpb	1	RA	chr2	131180067	131177289	2	Cenpb	1438	-0.310453	0.00295176	-0.0968175
Rbsn	1	RA	chr6	92214811	92186712	2	Rbsn	753	-0.257709	0.00295176	-0.0460824
Defb41	1	RA	chr1	18265138	18250978	2	Defb41	68	0.375361	0.0029601	0.0470013
Mrps5	1	RA	chr2	127587426	127603986	1	Mrps5	1368	-0.147815	0.00296708	-0.0539225
Ddx21	1	RA	chr10	62602298	62580247	2	Ddx21	373	-0.272199	0.00297714	-0.0513447
Plxna1	1	RA	chr6	89362613	89316313	2	Plxna1	708	-0.135274	0.00298026	-0.0530558
Uqcc1	1	RA	chr2	155930310	155846886	2	Uqcc1	1693	-0.153074	0.00298424	-0.0453111
Tgm3	1	RA	chr2	130012340	130050399	1	Tgm3	1400	-0.143315	0.00298624	-0.0268687
Pbk	1	RA	chr14	65805911	65817822	1	Pbk	624	-0.329632	0.0029919	-0.0364094
Tox2	1	RA	chr2	163225454	163323102	1	Tox2	1775	-0.100269	0.0029919	-0.0375152
Bco1	1	RA	chr8	117095865	117133720	1	Bco1	1016	-0.225338	0.0029919	-0.0450525
Ptpdc1	1	RA	chr13	48625672	48577869	2	Ptpdc1	394	-0.129095	0.00299942	-0.0296375
Tchp	1	RA	chr5	114707779	114722327	1	Tchp	835	-0.346328	0.00300144	-0.0578409
Zfp865	1	RA	chr7	5020376	5033223	1	Zfp865	76	0.232114	0.00300144	0.229285
Zfp367	1	RA	chr13	64153199	64133057	2	Zfp367	578	0.362348	0.00300712	0.0985476
Flot2	1	RA	chr11	78037941	78060432	1	Flot2	921	-0.291494	0.00300748	-0.0719942
Morn3	1	RA	chr5	123046820	123037127	2	Morn3	973	-0.203419	0.00300944	-0.0705759
Zswim4	1	RA	chr8	84237042	84210942	2	Zswim4	662	-0.172505	0.0030147	-0.0562294
Esp34	1	RA	chr17	38554192	38560621	1	Esp34	765	0.3205	0.00301639	0.0948467
Mkl1	1	RA	chr15	81190757	81012281	2	Mkl1	508	-0.128894	0.00303251	-0.0483137
Fam69b	1	RA	chr2	26628457	26636497	1	Fam69b	264	-0.258058	0.00303251	-0.0989777
Rtn4rl2	1	RA	chr2	84886692	84871946	2	Rtn4rl2	746	0.173802	0.00303251	0.215622
Mbl2	1	RA	chr19	30232957	30239682	1	Mbl2	479	-0.18261	0.00304248	-0.0235462
Ppm1j	1	RA	chr3	104781056	104786018	1	Ppm1j	774	-0.234143	0.00304794	-0.0969766
4933400F21Rik	1	RA	chr1	89683892	89676507	2	4933400F21Rik	571	-0.215046	0.00307115	-0.0641381
Miox	1	RA	chr15	89334473	89337007	1	Miox	649	-0.408538	0.00307147	-0.0687736
Kcnq2	1	RA	chr2	181135289	181075579	2	Kcnq2	2013	-0.143514	0.00308743	-0.0583478
Mir195b	1	RA	chr2	56785811	56785907	1	Mir195b	552	0.319361	0.00310062	0.130627
Nup214	1	RA	chr2	31974450	32053975	1	Nup214	377	-0.196512	0.0031071	-0.0706907
Zbtb8b	1	RA	chr4	129440818	129425765	2	Zbtb8b	956	-0.183176	0.0031071	-0.0458333
Sept4	1	RA	chr11	87578389	87590539	1	Sept4	1100	-0.238114	0.00310865	-0.0615038
Arpc2	1	RA	chr1	74236518	74268213	1	Arpc2	403	-0.233516	0.00311447	-0.0466794
Ppara	1	RA	chr15	85735564	85806851	1	Ppara	611	-0.160558	0.00311634	-0.0281533
Thap12	1	RA	chr7	98703363	98718062	1	Thap12	1324	-0.164885	0.00312012	-0.0799353
Smarcb1	1	RA	chr10	75921614	75896769	2	Smarcb1	453	-0.25157	0.00312899	-0.0564898
Scara5	1	RA	chr14	65666403	65764826	1	Scara5	623	-0.182359	0.00314261	-0.0410145
Ndufv1	1	RA	chr19	4012755	4007499	2	Ndufv1	23	-0.374001	0.0031691	-0.0858022
Zfp346	1	RA	chr13	55105309	55135071	1	Zfp346	464	-0.219667	0.00317787	-0.056441
2900057B20Rik	1	RA	chr18	76098471	76091557	2	2900057B20Rik	539	-0.140758	0.00318317	-0.0286508
Abi3	1	RA	chr11	95842476	95830072	2	Abi3	1198	-0.162902	0.00318579	-0.0654721
Fdxacb1	1	RA	chr9	50768238	50772670	1	Fdxacb1	542	-0.338199	0.00319775	-0.0747186
Defb4	1	RA	chr8	19198704	19201547	1	Defb4	128	0.809186	0.00321018	0.0470063
Rnd1	1	RA	chr15	98677461	98663421	2	Rnd1	743	-0.199262	0.00321171	-0.0541952
Dusp2	1	RA	chr2	127336159	127338377	1	Dusp2	1360	-0.218517	0.00322401	-0.0978922
Mir7648	1	RA	chr15	90224360	90224412	1	Mir7648	666	-0.363155	0.00322916	-0.0931401
Myo3b	1	RA	chr2	70039126	70429195	1	Myo3b	630	-0.108838	0.00323649	-0.0673035
Zfp169	1	RA	chr13	48513436	48487659	2	Zfp169	390	-0.164264	0.00324412	-0.0348022
Olfr1129	1	RA	chr2	87575086	87576030	1	Olfr1129	862	0.276454	0.00324412	0.092171
Plxnd1	1	RA	chr6	115995005	115954811	2	Plxnd1	873	-0.16361	0.00324412	-0.0751089
Copb1	1	RA	chr7	114254680	114215559	2	Copb1	1699	-0.177607	0.00324412	-0.0203453
Atf6	1	RA	chr1	170867771	170704457	2	Atf6	1088	-0.160235	0.00324615	-0.0314436
Rabl2	1	RA	chr15	89591923	89582527	2	Rabl2	663	-0.235027	0.00324615	-0.0478878
Tns1	1	RA	chr1	74124449	73910231	2	Tns1	398	-0.0909778	0.00325126	-0.0756357
1110038B12Rik	1	RA	chr17	34952471	34950235	2	1110038B12Rik	595	-0.27425	0.00325126	-0.0810064
Nans	1	RA	chr4	46489329	46503438	1	Nans	287	-0.199173	0.00325242	-0.0516482
Cda	1	RA	chr4	138367955	138338528	2	Cda	1151	-0.231659	0.00325987	-0.0582623
Dennd3	1	RA	chr15	73512560	73572242	1	Dennd3	293	-0.117292	0.00326531	-0.0310975
Arl4d	1	RA	chr11	101665541	101667832	1	Arl4d	1444	-0.16454	0.00327025	-0.0923326
1110028F11Rik	1	RA	chr11	87699524	87705327	1	1110028F11Rik	1104	-0.313457	0.00327646	-0.0343111
1810010H24Rik	1	RA	chr11	107028223	107030443	1	1810010H24Rik	1563	-0.161085	0.00327646	-0.066659
Gle1	1	RA	chr2	29935409	29959432	1	Gle1	328	-0.25943	0.00327646	-0.0515741
4930542C21Rik	1	RA	chr16	38017323	38054526	1	4930542C21Rik	417	-0.364964	0.0032819	-0.0350627
Hrk	1	RA	chr5	118169764	118189478	1	Hrk	894	-0.198567	0.00328216	-0.0332427
Ldlrad4	1	RA	chr18	67933257	68255549	1	Ldlrad4	494	-0.129923	0.00328522	-0.0600304
Gbp8	1	RA	chr5	105053561	105014153	2	Gbp8	692	-0.401893	0.00328622	-0.0231204
Sptan1	1	RA	chr2	29965560	30031451	1	Sptan1	329	-0.175943	0.0032888	-0.0547933
E2f1	1	RA	chr2	154569892	154559400	2	E2f1	1664	-0.136603	0.0032888	-0.0863814
2900097C17Rik	1	RA	chr2	156392979	156388063	2	2900097C17Rik	1708	-0.183782	0.00329535	-0.0606779
Mmp11	1	RA	chr10	75932502	75923222	2	Mmp11	454	-0.287317	0.00331264	-0.0894043
Cpn1	1	RA	chr19	43986520	43956307	2	Cpn1	630	-0.210122	0.0033216	-0.0309506
Taf12	1	RA	chr4	132274375	132293329	1	Taf12	1005	-0.220039	0.0033229	-0.0472503
Kpnb1	1	RA	chr11	97187892	97159710	2	Kpnb1	1248	-0.206908	0.00332806	-0.0674689
Cd2	1	RA	chr3	101287939	101275908	2	Cd2	737	-0.201503	0.00333015	-0.0700513
Tbcd	1	RA	chr11	121451949	121617170	1	Tbcd	1834	-0.179377	0.00333055	-0.0585411
Rnf144b	1	RA	chr13	47122720	47247991	1	Rnf144b	383	-0.154161	0.00333055	-0.0363656
A930001A20Rik	1	RA	chr3	14971201	15002727	1	A930001A20Rik	44	0.375721	0.00333303	0.0826249
Nt5dc3	1	RA	chr10	86763864	86838389	1	Nt5dc3	729	-0.21855	0.0033344	-0.0653979
Uimc1	1	RA	chr13	55100300	55027880	2	Uimc1	463	-0.201234	0.0033344	-0.034704
Cdh4	1	RA	chr2	179442431	179899375	1	Cdh4	1974	-0.0845873	0.0033344	-0.162678
Pcdh9	1	RA	chr14	93890669	93013700	2	Pcdh9	777	0.17777	0.00334767	0.152105
1700030A11Rik	1	RA	chr17	28905265	28906771	1	1700030A11Rik	422	-0.175526	0.00334767	-0.099095
Ciart	1	RA	chr3	95882228	95878505	2	Ciart	651	-0.245716	0.00334767	-0.10873
Prkcb	1	RA	chr7	122289125	122634402	1	Prkcb	1782	-0.112606	0.00334767	-0.0605881
Kif19a	1	RA	chr11	114765389	114790575	1	Kif19a	1620	-0.242495	0.0033485	-0.0620178
Klhl18	1	RA	chr9	110476694	110425926	2	Klhl18	1186	-0.228512	0.00336325	-0.0481305
Tox	1	RA	chr4	6991557	6687386	2	Tox	24	0.218675	0.0033688	0.158906
[truncated: 22,026 more rows]
